# Supplementary material for: A termite symbiotic mushroom maximizing sexual activity at growing tips of vegetative hyphae
Source: Bot Stud. 2017 Sep 19;58:39. doi: 10.1186/s40529-017-0191-9 (PMC5605481; doi:10.1186/s40529-017-0191-9)
Supplement: Supplementary file 1 — Additional file 1. Termitomyces_haplotypes. [file 40529_2017_191_MOESM1_ESM.xlsx]

## Sheet: Summary
	Haplotype	BS05		BS17		BS05xBS17		BS05xBS17-BS05		BS05xBS17-BS17		BS05xBS17 only
Non-recombinant	AAAAA	1066620	0.467217	709604	0.471798	839766	0.471427	312385	0.527295	366895	0.52229	226589	0.535723
	BBBBB	766137	0.335595	504382	0.335351	610390	0.34266	235348	0.397259	275860	0.392698	175034	0.413832
Recombinant	AAAAB	27209	0.0119185	16270	0.0108175	19657	0.011035	2866	0.00483771	4061	0.005781	1551	0.00366702
	AAABA	17365	0.00760648	10946	0.00727772	12472	0.00700153	1300	0.00219436	2169	0.00308766	621	0.00146823
	AAABB	15339	0.00671902	10366	0.00689209	12619	0.00708405	1934	0.00326453	2567	0.00365423	1043	0.00246596
	AABAA	16938	0.00741944	10159	0.00675447	11829	0.00664056	1330	0.00224499	1913	0.00272323	644	0.00152261
	AABAB	7594	0.00332644	5492	0.00365149	5501	0.00308815	416	0.000702194	768	0.00109328	168	0.000397202
	AABBA	9324	0.00408424	5981	0.00397662	7183	0.00403239	724	0.00122209	761	0.00108331	274	0.000647817
	AABBB	16888	0.00739753	12057	0.0080164	14122	0.0079278	2054	0.00346708	2777	0.00395317	1074	0.00253925
	ABAAA	17762	0.00778038	10687	0.00710552	12916	0.00725078	1493	0.00252013	1941	0.00276309	656	0.00155098
	ABAAB	6823	0.00298871	5015	0.00333435	5096	0.00286079	422	0.000712322	637	0.000906795	162	0.000383016
	ABABA	6685	0.00292826	4293	0.00285431	4218	0.0023679	335	0.000565469	503	0.000716041	68	0.000160772
	ABABB	9422	0.00412717	6179	0.00410826	6490	0.00364335	632	0.00106679	963	0.00137087	236	0.000557974
	ABBAA	8409	0.00368344	5727	0.00380774	6253	0.00351031	708	0.00119508	841	0.0011972	402	0.000950447
	ABBAB	8970	0.00392917	5529	0.00367609	5913	0.00331944	587	0.000990836	795	0.00113171	241	0.000569795
	ABBBA	9035	0.00395765	6529	0.00434097	7108	0.00399029	782	0.00131999	957	0.00136233	305	0.00072111
	ABBBB	32067	0.0140465	20952	0.0139305	24569	0.0137925	4348	0.00733928	5579	0.00794193	2256	0.00533385
	BAAAA	25813	0.011307	16440	0.0109305	19388	0.010884	3189	0.00538292	3650	0.00519592	1564	0.00369776
	BAAAB	9126	0.00399751	6362	0.00422994	6767	0.00379886	777	0.00131155	1029	0.00146482	331	0.000782582
	BAABA	7435	0.00325679	4982	0.00331241	4751	0.00266711	424	0.000715698	678	0.00096516	171	0.000404295
	BAABB	11840	0.00518633	6627	0.00440613	8071	0.00453089	929	0.00156812	1253	0.0017837	398	0.00094099
	BABAA	7745	0.00339258	4872	0.00323927	4889	0.00274458	622	0.00104991	677	0.000963737	235	0.000555609
	BABAB	8313	0.00364138	5184	0.00344671	6020	0.0033795	579	0.000977332	906	0.00128973	200	0.000472859
	BABBA	8846	0.00387486	5449	0.0036229	5590	0.00313811	574	0.000968892	670	0.000953772	215	0.000508324
	BABBB	24321	0.0106534	15676	0.0104226	17922	0.010061	2670	0.00450687	3638	0.00517884	1263	0.00298611
	BBAAA	14983	0.00656308	10812	0.00718863	11679	0.00655635	2165	0.00365445	2517	0.00358305	1121	0.00265038
	BBAAB	11385	0.00498703	7314	0.0048629	8617	0.00483741	1009	0.00170316	1298	0.00184776	529	0.00125071
	BBABA	9693	0.00424587	5597	0.00372131	6118	0.00343452	651	0.00109887	953	0.00135663	240	0.000567431
	BBABB	25649	0.0112352	15300	0.0101726	18210	0.0102227	2363	0.00398866	3301	0.00469911	1063	0.00251325
	BBBAA	16074	0.00704097	11328	0.0075317	12534	0.00703633	2163	0.00365107	2813	0.00400442	999	0.00236193
	BBBAB	24761	0.0108462	16325	0.0108541	18921	0.0106219	2489	0.00420135	3497	0.00497812	1148	0.00271421
	BBBBA	34352	0.0150474	21606	0.0143653	25747	0.0144538	4161	0.00702363	5607	0.00798179	2158	0.00510215
	Subtotal	450166	0.197188	290056	0.192851	331170	0.185912	44696	0.0754453	59719	0.0850124	21336	0.0504446
	Total	2282923	1	1504042	1	1781326	1	592429	1	702474	1	422959	1

## Sheet: BS05
chr	pos1	pos2	pos3	pos4	pos5	base1	base2	base3	base4	base5	count	freq	haplotype
scaffold44	7	10	22	125	163	T	A	T	G	G	1	0.333333	AAAAA
scaffold44	7	10	22	125	163	C	G	C	G	A	1	0.333333	BBBAB
scaffold44	7	10	22	125	163	C	G	C	A	G	1	0.333333	BBBBA
C169393	10	17	22	25	29	C	C	T	C	A	46	0.528736	AAAAA
C169393	10	17	22	25	29	T	T	C	T	G	37	0.425287	BBBBB
C169393	10	17	22	25	29	C	T	T	C	A	4	0.045977	ABAAA
C171783	10	13	18	21	26	T	C	T	C	A	7	0.466667	AAAAA
C171783	10	13	18	21	26	A	G	A	G	T	7	0.466667	BBBBB
C171783	10	13	18	21	26	A	G	T	C	T	1	0.066667	BBAAB
C171783	13	18	21	26	29	G	A	G	T	C	7	0.466667	AAAAA
C171783	13	18	21	26	29	C	T	C	A	G	7	0.466667	BBBBB
C171783	13	18	21	26	29	G	T	C	T	C	1	0.066667	ABBAA
C172971	16	25	29	40	43	A	A	A	G	A	30	0.517241	AAAAA
C172971	16	25	29	40	43	G	T	G	A	G	25	0.431034	BBBBB
C172971	16	25	29	40	43	G	A	G	A	G	1	0.017241	BABBB
C172971	16	25	29	40	43	G	A	A	A	G	1	0.017241	BAABB
C171783	18	21	26	29	37	T	C	A	G	G	7	0.466667	AAAAA
C171783	18	21	26	29	37	A	G	T	C	C	7	0.466667	BBBBB
C171783	18	21	26	29	37	T	C	T	C	G	1	0.066667	AABBA
C173231	21	54	91	95	117	G	G	G	G	C	22	0.5	AAAAA
C173231	21	54	91	95	117	A	A	A	A	T	22	0.5	BBBBB
C183329	21	42	65	82	83	G	G	A	A	G	5	0.416667	AAAAA
C183329	21	42	65	82	83	T	A	C	T	C	4	0.333333	BBBBB
C183329	21	42	65	82	83	G	G	A	T	C	2	0.166667	AAABB
C183329	21	42	65	82	83	T	A	C	A	G	1	0.083333	BBBAA
C174847	22	28	53	79	82	T	T	T	C	C	22	0.511628	AAAAA
C174847	22	28	53	79	82	C	C	C	T	T	19	0.44186	BBBBB
C174847	22	28	53	79	82	T	T	T	C	T	1	0.023256	AAAAB
C172971	25	29	40	43	52	A	A	G	A	T	29	0.491525	AAAAA
C172971	25	29	40	43	52	T	G	A	G	A	26	0.440678	BBBBB
C172971	25	29	40	43	52	A	G	A	G	A	1	0.016949	ABBBB
scaffold316	25	42	55	67	68	C	G	C	A	G	6	0.545455	AAAAA
scaffold316	25	42	55	67	68	T	A	T	G	A	5	0.454545	BBBBB
C174847	28	53	79	82	83	T	T	C	C	C	21	0.5	AAAAA
C174847	28	53	79	82	83	C	C	T	T	T	19	0.452381	BBBBB
C174847	28	53	79	82	83	T	T	C	T	C	1	0.02381	AAABA
C214797	28	62	115	118	202	A	C	T	C	T	5	0.5	AAAAA
C214797	28	62	115	118	202	G	T	T	C	C	3	0.3	BBAAB
C214797	28	62	115	118	202	G	C	T	C	C	1	0.1	BAAAB
C214797	28	62	115	118	202	A	T	T	C	T	1	0.1	ABAAA
scaffold123	32	55	70	94	124	T	A	A	A	C	6	0.230769	AAAAA
scaffold123	32	55	70	94	124	C	G	G	G	T	5	0.192308	BBBBB
scaffold123	32	55	70	94	124	C	A	A	A	C	4	0.153846	BAAAA
scaffold123	32	55	70	94	124	T	G	G	G	T	3	0.115385	ABBBB
scaffold123	32	55	70	94	124	T	G	A	G	C	3	0.115385	ABABA
scaffold123	32	55	70	94	124	C	A	A	G	T	2	0.076923	BAABB
scaffold123	32	55	70	94	124	T	A	G	G	C	1	0.038462	AABBA
scaffold123	32	55	70	94	124	C	G	A	A	C	1	0.038462	BBAAA
scaffold123	32	55	70	94	124	C	A	A	A	T	1	0.038462	BAAAB
C160029	34	73	75	76	84	T	A	C	G	A	14	0.466667	AAAAA
C160029	34	73	75	76	84	C	T	T	C	G	10	0.333333	BBBBB
C160029	34	73	75	76	84	T	T	T	C	G	2	0.066667	ABBBB
C160029	34	73	75	76	84	T	T	C	C	G	2	0.066667	ABABB
C160029	34	73	75	76	84	C	T	T	C	A	1	0.033333	BBBBA
C160029	34	73	75	76	84	C	A	C	G	A	1	0.033333	BAAAA
C183329	42	65	82	83	85	A	C	T	C	G	6	0.4	AAAAA
C183329	42	65	82	83	85	G	A	A	G	C	5	0.333333	BBBBB
C183329	42	65	82	83	85	G	A	T	C	G	2	0.133333	BBAAA
C183329	42	65	82	83	85	A	C	A	G	C	1	0.066667	AABBB
C183329	42	65	82	83	85	A	A	A	G	C	1	0.066667	ABBBB
scaffold316	42	55	67	68	77	G	C	A	G	G	5	0.5	AAAAA
scaffold316	42	55	67	68	77	A	T	G	A	A	5	0.5	BBBBB
C155873	44	45	49	50	81	T	T	G	A	T	57	0.553398	AAAAA
C155873	44	45	49	50	81	C	C	A	G	C	41	0.398058	BBBBB
C155873	44	45	49	50	81	C	T	G	A	T	3	0.029126	BAAAA
C155873	44	45	49	50	81	C	T	A	G	C	1	0.009709	BABBB
C155873	44	45	49	50	81	C	C	G	G	C	1	0.009709	BBABB
C175335	46	92	98	115	128	C	T	T	T	T	8	0.533333	AAAAA
C175335	46	92	98	115	128	T	C	C	C	C	4	0.266667	BBBBB
C175335	46	92	98	115	128	C	C	C	C	C	3	0.2	ABBBB
C174847	53	79	82	83	84	T	C	C	C	T	23	0.511111	AAAAA
C174847	53	79	82	83	84	C	T	T	T	C	20	0.444444	BBBBB
C174847	53	79	82	83	84	T	C	T	C	T	1	0.022222	AABAA
C173231	54	91	95	117	122	A	A	A	T	T	30	0.545455	AAAAA
C173231	54	91	95	117	122	G	G	G	C	A	25	0.454545	BBBBB
scaffold398	54	63	105	114	117	T	C	T	A	A	6	0.25	AAAAA
scaffold398	54	63	105	114	117	C	T	A	A	A	6	0.25	BBBAA
scaffold398	54	63	105	114	117	C	C	T	A	A	4	0.166667	BAAAA
scaffold398	54	63	105	114	117	T	T	A	A	A	3	0.125	ABBAA
scaffold398	54	63	105	114	117	T	T	A	T	T	2	0.083333	ABBBB
scaffold398	54	63	105	114	117	T	T	T	T	T	1	0.041667	ABABB
scaffold398	54	63	105	114	117	T	T	T	A	A	1	0.041667	ABAAA
scaffold398	54	63	105	114	117	C	T	T	A	A	1	0.041667	BBAAA
scaffold123	55	70	94	124	224	A	A	A	C	T	4	0.8	AAAAA
scaffold123	55	70	94	124	224	A	A	A	C	C	1	0.2	AAAAB
C158784	58	66	70	72	73	C	A	T	T	G	6	0.545455	AAAAA
C158784	58	66	70	72	73	T	C	C	A	A	5	0.454545	BBBBB
C214797	62	115	118	202	270	T	T	C	T	C	1	0.5	AAAAA
C214797	62	115	118	202	270	C	T	C	T	C	1	0.5	BAAAA
scaffold398	63	105	114	117	135	C	T	A	A	A	10	0.434783	AAAAA
scaffold398	63	105	114	117	135	T	A	A	A	A	9	0.391304	BBAAA
scaffold398	63	105	114	117	135	T	T	A	A	A	2	0.086957	BAAAA
scaffold398	63	105	114	117	135	T	T	T	T	G	1	0.043478	BABBB
scaffold398	63	105	114	117	135	T	A	T	T	G	1	0.043478	BBBBB
C183329	65	82	83	85	87	A	A	G	C	A	9	0.409091	AAAAA
C183329	65	82	83	85	87	C	T	C	G	C	7	0.318182	BBBBB
C183329	65	82	83	85	87	C	A	G	C	A	3	0.136364	BAAAA
C183329	65	82	83	85	87	A	T	C	G	C	3	0.136364	ABBBB
C204625	65	67	72	76	78	T	T	A	A	C	6	0.5	AAAAA
C204625	65	67	72	76	78	G	A	G	C	T	5	0.416667	BBBBB
C204625	65	67	72	76	78	G	T	G	C	T	1	0.083333	BABBB
C158784	66	70	72	73	77	A	T	T	G	T	6	0.545455	AAAAA
C158784	66	70	72	73	77	C	C	A	A	A	5	0.454545	BBBBB
scaffold763	66	68	69	232	234	G	A	A	A	A	1	0.333333	AAAAA
scaffold763	66	68	69	232	234	C	A	T	C	G	1	0.333333	BABBB
C204625	67	72	76	78	100	T	A	A	C	G	5	0.625	AAAAA
C204625	67	72	76	78	100	A	G	C	T	A	3	0.375	BBBBB
scaffold197	67	85	102	120	121	G	A	T	C	A	4	0.666667	AAAAA
scaffold197	67	85	102	120	121	G	T	A	T	G	1	0.166667	ABBBB
scaffold197	67	85	102	120	121	A	T	A	C	A	1	0.166667	BBBAA
scaffold255	68	74	88	110	140	C	C	G	G	C	7	0.368421	AAAAA
scaffold255	68	74	88	110	140	A	T	T	A	T	7	0.368421	BBBBB
scaffold255	68	74	88	110	140	C	C	G	G	T	3	0.157895	AAAAB
scaffold763	68	69	232	234	240	A	T	C	G	G	1	0.333333	AAAAA
scaffold763	68	69	232	234	240	A	A	A	A	T	1	0.333333	ABBBB
C158784	70	72	73	77	94	T	T	G	T	C	6	0.5	AAAAA
C158784	70	72	73	77	94	C	A	A	A	T	6	0.5	BBBBB
scaffold123	70	94	124	224	233	A	A	C	T	T	4	0.666667	AAAAA
scaffold123	70	94	124	224	233	G	G	T	C	T	1	0.166667	BBBBA
scaffold123	70	94	124	224	233	A	A	C	C	C	1	0.166667	AAABB
C204625	72	76	78	100	102	A	A	C	G	T	5	0.625	AAAAA
C204625	72	76	78	100	102	G	C	T	A	G	3	0.375	BBBBB
C172465	73	90	91	96	102	G	T	G	G	G	5	0.454545	AAAAA
C172465	73	90	91	96	102	G	A	T	A	C	2	0.181818	ABBBB
C172465	73	90	91	96	102	A	A	T	A	C	2	0.181818	BBBBB
scaffold255	74	88	110	140	169	C	G	G	C	A	6	0.4	AAAAA
scaffold255	74	88	110	140	169	C	G	G	T	G	4	0.266667	AAABB
scaffold255	74	88	110	140	169	T	T	A	T	G	3	0.2	BBBBB
scaffold255	74	88	110	140	169	C	G	G	C	G	1	0.066667	AAAAB
scaffold771	74	77	83	89	95	A	T	A	G	C	25	0.5	AAAAA
scaffold771	74	77	83	89	95	T	C	T	A	A	20	0.4	BBBBB
scaffold771	74	77	83	89	95	T	C	T	G	A	5	0.1	BBBAB
scaffold771	77	83	89	95	98	T	A	G	C	A	25	0.480769	AAAAA
scaffold771	77	83	89	95	98	C	T	A	A	G	22	0.423077	BBBBB
scaffold771	77	83	89	95	98	C	T	G	A	G	5	0.096154	BBABB
C174847	79	82	83	84	88	C	C	C	T	A	22	0.5	AAAAA
C174847	79	82	83	84	88	T	T	T	C	G	19	0.431818	BBBBB
C174847	79	82	83	84	88	C	T	C	T	A	1	0.022727	ABAAA
C159722	80	86	104	106	107	G	G	A	C	A	4	0.4	AAAAA
C159722	80	86	104	106	107	C	C	G	T	G	4	0.4	BBBBB
C159722	80	86	104	106	107	G	C	G	T	G	1	0.1	ABBBB
C159722	80	86	104	106	107	G	C	A	T	G	1	0.1	ABABB
C222357	81	85	94	148	177	T	T	A	A	T	4	0.5	AAAAA
C222357	81	85	94	148	177	C	C	G	G	C	4	0.5	BBBBB
C174847	82	83	84	88	92	C	C	T	A	T	22	0.5	AAAAA
C174847	82	83	84	88	92	T	T	C	G	C	20	0.454545	BBBBB
C174847	82	83	84	88	92	T	C	T	A	T	1	0.022727	BAAAA
C183329	82	83	85	87	99	A	G	C	A	A	10	0.454545	AAAAA
C183329	82	83	85	87	99	T	C	G	C	C	9	0.409091	BBBBB
C183329	82	83	85	87	99	A	G	C	A	C	2	0.090909	AAAAB
C183329	82	83	85	87	99	T	C	G	C	A	1	0.045455	BBBBA
C202717	82	109	113	115	155	G	C	G	C	A	16	0.666667	AAAAA
C202717	82	109	113	115	155	G	C	G	C	G	6	0.25	AAAAB
C202717	82	109	113	115	155	A	C	G	C	G	1	0.041667	BAAAB
C202717	82	109	113	115	155	A	A	G	C	A	1	0.041667	BBAAA
C174847	83	84	88	92	96	C	T	A	T	C	23	0.522727	AAAAA
C174847	83	84	88	92	96	T	C	G	C	A	20	0.454545	BBBBB
scaffold771	83	89	95	98	100	A	G	C	A	C	26	0.490566	AAAAA
scaffold771	83	89	95	98	100	T	A	A	G	T	22	0.415094	BBBBB
scaffold771	83	89	95	98	100	T	G	A	G	T	5	0.09434	BABBB
C174847	84	88	92	96	99	T	A	T	C	G	23	0.522727	AAAAA
C174847	84	88	92	96	99	C	G	C	A	A	20	0.454545	BBBBB
C195979	85	94	106	109	115	G	C	C	G	G	6	0.5	AAAAA
C195979	85	94	106	109	115	A	A	G	C	A	6	0.5	BBBBB
C222357	85	94	148	177	248	C	G	G	C	G	3	0.6	AAAAA
C222357	85	94	148	177	248	T	A	A	T	T	2	0.4	BBBBB
scaffold197	85	102	120	121	124	T	A	T	G	A	5	0.5	AAAAA
scaffold197	85	102	120	121	124	A	T	C	A	G	4	0.4	BBBBB
scaffold197	85	102	120	121	124	T	A	C	A	G	1	0.1	AABBB
C159722	86	104	106	107	109	G	A	C	A	T	4	0.4	AAAAA
C159722	86	104	106	107	109	C	G	T	G	A	4	0.4	BBBBB
C159722	86	104	106	107	109	C	G	T	G	T	1	0.1	BBBBA
C159722	86	104	106	107	109	C	A	T	G	T	1	0.1	BABBA
C174847	88	92	96	99	104	A	T	C	G	A	20	0.5	AAAAA
C174847	88	92	96	99	104	G	C	A	A	G	19	0.475	BBBBB
scaffold255	88	110	140	169	206	G	G	C	A	G	4	0.4	AAAAA
scaffold255	88	110	140	169	206	T	A	T	G	A	3	0.3	BBBBB
scaffold255	88	110	140	169	206	G	G	T	G	G	1	0.1	AABBA
scaffold255	88	110	140	169	206	G	G	C	G	G	1	0.1	AAABA
scaffold255	88	110	140	169	206	G	G	C	G	A	1	0.1	AAABB
C166839	89	90	93	102	107	A	A	T	A	C	27	0.529412	AAAAA
C166839	89	90	93	102	107	G	G	C	G	T	22	0.431373	BBBBB
C166839	89	90	93	102	107	G	G	C	G	C	2	0.039216	BBBBA
scaffold414	89	96	146	149	250	C	A	C	G	C	2	0.333333	AAAAA
scaffold414	89	96	146	149	250	C	G	C	G	T	1	0.166667	ABAAB
scaffold414	89	96	146	149	250	C	G	C	G	C	1	0.166667	ABAAA
scaffold414	89	96	146	149	250	A	G	C	G	T	1	0.166667	BBAAB
scaffold414	89	96	146	149	250	A	A	C	G	C	1	0.166667	BAAAA
scaffold771	89	95	98	100	102	G	C	A	C	C	26	0.490566	AAAAA
scaffold771	89	95	98	100	102	A	A	G	T	A	22	0.415094	BBBBB
scaffold771	89	95	98	100	102	G	A	G	T	A	5	0.09434	ABBBB
C166839	90	93	102	107	112	A	T	A	C	T	27	0.529412	AAAAA
C166839	90	93	102	107	112	G	C	G	T	C	22	0.431373	BBBBB
C166839	90	93	102	107	112	G	C	G	C	T	2	0.039216	BBBAA
C173231	91	95	117	122	125	A	A	T	T	C	35	0.555556	AAAAA
C173231	91	95	117	122	125	G	G	C	A	T	28	0.444444	BBBBB
C174847	92	96	99	104	112	C	A	A	G	T	20	0.512821	AAAAA
C174847	92	96	99	104	112	T	C	G	A	C	19	0.487179	BBBBB
C196677	92	94	100	108	121	A	T	G	T	T	50	0.480769	AAAAA
C196677	92	94	100	108	121	G	G	A	C	C	41	0.394231	BBBBB
C196677	92	94	100	108	121	G	G	A	C	T	2	0.019231	BBBBA
C196677	92	94	100	108	121	A	G	A	C	C	1	0.009615	ABBBB
C166839	93	102	107	112	114	T	A	C	T	A	27	0.529412	AAAAA
C166839	93	102	107	112	114	C	G	T	C	G	22	0.431373	BBBBB
C166839	93	102	107	112	114	C	G	C	T	G	2	0.039216	BBAAB
C195979	94	106	109	115	118	C	C	G	G	G	6	0.5	AAAAA
C195979	94	106	109	115	118	A	G	C	A	C	6	0.5	BBBBB
C196677	94	100	108	121	133	T	G	T	T	A	50	0.480769	AAAAA
C196677	94	100	108	121	133	G	A	C	C	G	41	0.394231	BBBBB
C196677	94	100	108	121	133	G	A	C	T	A	2	0.019231	BBBAA
C196677	94	100	108	121	133	G	A	C	C	A	1	0.009615	BBBBA
scaffold771	95	98	100	102	103	C	A	C	C	G	26	0.490566	AAAAA
scaffold771	95	98	100	102	103	A	G	T	A	A	22	0.415094	BBBBB
scaffold771	95	98	100	102	103	A	G	T	A	G	5	0.09434	BBBBA
scaffold414	96	146	149	250	269	G	T	A	T	C	1	0.333333	AAAAA
scaffold414	96	146	149	250	269	G	C	G	T	T	1	0.333333	ABBAB
scaffold414	96	146	149	250	269	A	C	G	C	T	1	0.333333	BBBBB
scaffold771	98	100	102	103	112	A	C	C	G	T	26	0.490566	AAAAA
scaffold771	98	100	102	103	112	G	T	A	A	G	22	0.415094	BBBBB
scaffold771	98	100	102	103	112	G	T	A	G	G	5	0.09434	BBBAB
C196677	100	108	121	133	136	G	T	T	A	T	50	0.485437	AAAAA
C196677	100	108	121	133	136	A	C	C	G	C	40	0.38835	BBBBB
C196677	100	108	121	133	136	A	C	T	A	C	2	0.019417	BBAAB
C196677	100	108	121	133	136	A	C	C	A	C	1	0.009709	BBBAB
scaffold771	100	102	103	112	113	C	C	G	T	T	26	0.490566	AAAAA
scaffold771	100	102	103	112	113	T	A	A	G	A	22	0.415094	BBBBB
scaffold771	100	102	103	112	113	T	A	G	G	A	5	0.09434	BBABB
C166839	102	107	112	114	117	A	C	T	A	A	27	0.529412	AAAAA
C166839	102	107	112	114	117	G	T	C	G	G	22	0.431373	BBBBB
C166839	102	107	112	114	117	G	C	T	G	A	2	0.039216	BAABA
scaffold197	102	120	121	124	134	A	T	G	A	A	5	0.5	AAAAA
scaffold197	102	120	121	124	134	T	C	A	G	G	4	0.4	BBBBB
scaffold197	102	120	121	124	134	T	T	G	G	G	1	0.1	BAABB
scaffold771	102	103	112	113	132	C	G	T	T	C	26	0.52	AAAAA
scaffold771	102	103	112	113	132	A	A	G	A	T	19	0.38	BBBBB
scaffold771	102	103	112	113	132	A	G	G	A	T	5	0.1	BABBB
C208027	103	127	139	145	157	A	G	G	G	C	25	0.446429	AAAAA
C208027	103	127	139	145	157	A	A	G	G	A	11	0.196429	ABAAB
C208027	103	127	139	145	157	A	G	A	A	A	10	0.178571	AABBB
C208027	103	127	139	145	157	A	A	A	A	A	6	0.107143	ABBBB
C208027	103	127	139	145	157	A	A	G	G	C	2	0.035714	ABAAA
scaffold771	103	112	113	132	181	G	T	T	C	A	24	0.615385	AAAAA
scaffold771	103	112	113	132	181	A	G	A	T	G	10	0.25641	BBBBB
scaffold771	103	112	113	132	181	G	G	A	T	G	5	0.128205	ABBBB
scaffold398	105	114	117	135	138	T	A	A	A	A	12	0.342857	AAAAA
scaffold398	105	114	117	135	138	A	A	A	A	A	12	0.342857	BAAAA
scaffold398	105	114	117	135	138	T	T	T	G	T	8	0.228571	ABBBB
scaffold398	105	114	117	135	138	A	T	T	G	T	2	0.057143	BBBBB
C195979	106	109	115	118	124	G	C	A	C	A	7	0.538462	AAAAA
C195979	106	109	115	118	124	C	G	G	G	T	6	0.461538	BBBBB
C166839	107	112	114	117	123	C	T	A	A	T	27	0.529412	AAAAA
C166839	107	112	114	117	123	T	C	G	G	C	22	0.431373	BBBBB
C166839	107	112	114	117	123	C	T	G	A	C	2	0.039216	AABAB
C196677	108	121	133	136	143	T	T	A	T	C	48	0.516129	AAAAA
C196677	108	121	133	136	143	C	C	G	C	T	32	0.344086	BBBBB
C196677	108	121	133	136	143	T	T	A	T	T	2	0.021505	AAAAB
C196677	108	121	133	136	143	C	T	A	C	T	1	0.010753	BAABB
scaffold255	110	140	169	206	209	G	C	A	G	A	6	0.375	AAAAA
scaffold255	110	140	169	206	209	A	T	G	A	A	3	0.1875	BBBBA
scaffold255	110	140	169	206	209	G	C	G	G	G	2	0.125	AABAB
scaffold255	110	140	169	206	209	G	T	G	G	G	1	0.0625	ABBAB
scaffold255	110	140	169	206	209	G	C	G	A	G	1	0.0625	AABBB
scaffold255	110	140	169	206	209	G	C	G	A	A	1	0.0625	AABBA
scaffold255	110	140	169	206	209	G	C	A	G	G	1	0.0625	AAAAB
scaffold255	110	140	169	206	209	A	C	A	A	G	1	0.0625	BAABB
scaffold110	111	113	114	115	118	G	A	T	A	A	21	0.583333	AAAAA
scaffold110	111	113	114	115	118	A	C	C	T	T	14	0.388889	BBBBB
scaffold771	112	113	132	181	182	T	T	C	A	C	28	0.636364	AAAAA
scaffold771	112	113	132	181	182	G	A	T	G	T	16	0.363636	BBBBB
scaffold110	113	114	115	118	119	A	T	A	A	T	21	0.583333	AAAAA
scaffold110	113	114	115	118	119	C	C	T	T	C	14	0.388889	BBBBB
scaffold771	113	132	181	182	197	T	C	A	C	T	26	0.619048	AAAAA
scaffold771	113	132	181	182	197	A	T	G	T	C	16	0.380952	BBBBB
scaffold110	114	115	118	119	122	T	A	A	T	T	21	0.583333	AAAAA
scaffold110	114	115	118	119	122	C	T	T	C	C	14	0.388889	BBBBB
scaffold398	114	117	135	138	141	A	A	A	A	A	23	0.547619	AAAAA
scaffold398	114	117	135	138	141	T	T	G	T	T	18	0.428571	BBBBB
C236377	115	116	120	121	128	A	C	C	G	T	24	0.585366	AAAAA
C236377	115	116	120	121	128	G	G	T	A	A	17	0.414634	BBBBB
C236377	116	120	121	128	129	C	C	G	T	G	24	0.585366	AAAAA
C236377	116	120	121	128	129	G	T	A	A	A	17	0.414634	BBBBB
scaffold398	117	135	138	141	142	A	A	A	A	G	23	0.547619	AAAAA
scaffold398	117	135	138	141	142	T	G	T	T	A	17	0.404762	BBBBB
scaffold398	117	135	138	141	142	T	G	T	T	G	1	0.02381	BBBBA
C236377	120	121	128	129	138	C	G	T	G	C	23	0.575	AAAAA
C236377	120	121	128	129	138	T	A	A	A	G	17	0.425	BBBBB
scaffold197	120	121	124	134	202	T	G	A	A	T	5	0.714286	AAAAA
scaffold197	120	121	124	134	202	T	G	G	G	T	1	0.142857	AABBA
scaffold209	120	121	122	135	140	T	A	A	A	A	14	0.388889	AAAAA
scaffold209	120	121	122	135	140	G	T	T	G	G	9	0.25	BBBBB
scaffold209	120	121	122	135	140	G	T	T	A	A	7	0.194444	BBBAA
scaffold209	120	121	122	135	140	T	A	A	G	G	3	0.083333	AAABB
scaffold209	120	121	122	135	140	G	A	T	G	G	2	0.055556	BABBB
C196677	121	133	136	143	187	T	A	T	C	G	37	0.493333	AAAAA
C196677	121	133	136	143	187	C	G	C	T	A	22	0.293333	BBBBB
C196677	121	133	136	143	187	T	A	T	C	A	14	0.186667	AAAAB
C196677	121	133	136	143	187	T	A	T	T	G	2	0.026667	AAABA
C236377	121	128	129	138	166	G	T	G	C	C	23	0.575	AAAAA
C236377	121	128	129	138	166	A	A	A	G	T	17	0.425	BBBBB
scaffold209	121	122	135	140	153	A	A	A	A	A	13	0.371429	AAAAA
scaffold209	121	122	135	140	153	T	T	G	G	A	9	0.257143	BBBBA
scaffold209	121	122	135	140	153	T	T	A	A	A	7	0.2	BBAAA
scaffold209	121	122	135	140	153	A	A	G	G	A	3	0.085714	AABBA
scaffold209	121	122	135	140	153	A	T	G	G	G	2	0.057143	ABBBB
scaffold209	122	135	140	153	177	A	A	A	A	C	13	0.361111	AAAAA
scaffold209	122	135	140	153	177	T	G	G	A	C	9	0.25	BBBAA
scaffold209	122	135	140	153	177	T	A	A	A	C	7	0.194444	BAAAA
scaffold209	122	135	140	153	177	A	G	G	A	C	3	0.083333	ABBAA
scaffold209	122	135	140	153	177	T	G	G	G	T	2	0.055556	BBBBB
scaffold209	122	135	140	153	177	A	G	G	G	T	2	0.055556	ABBBB
C236377	128	129	138	166	177	T	G	C	C	C	22	0.564103	AAAAA
C236377	128	129	138	166	177	A	A	G	T	T	17	0.435897	BBBBB
C195857	129	131	149	152	158	T	C	A	G	G	5	0.5	AAAAA
C195857	129	131	149	152	158	A	T	G	C	C	5	0.5	BBBBB
scaffold771	132	181	182	197	212	C	A	C	T	G	25	0.555556	AAAAA
scaffold771	132	181	182	197	212	T	G	T	C	A	20	0.444444	BBBBB
C231223	135	138	147	150	153	A	T	A	G	T	7	0.466667	AAAAA
C231223	135	138	147	150	153	T	A	C	A	C	6	0.4	BBBBB
C231223	135	138	147	150	153	A	T	A	A	T	2	0.133333	AAABA
scaffold209	135	140	153	177	180	A	A	A	C	C	20	0.4	AAAAA
scaffold209	135	140	153	177	180	G	G	G	T	G	15	0.3	BBBBB
scaffold209	135	140	153	177	180	G	G	A	C	C	14	0.28	BBAAA
scaffold398	135	138	141	142	147	G	T	T	A	T	21	0.4375	AAAAA
scaffold398	135	138	141	142	147	A	A	A	G	C	21	0.4375	BBBBB
scaffold398	135	138	141	142	147	A	A	A	G	T	4	0.083333	BBBBA
scaffold398	135	138	141	142	147	G	T	T	G	T	1	0.020833	AAABA
C231223	138	147	150	153	159	T	A	G	T	T	7	0.4375	AAAAA
C231223	138	147	150	153	159	A	C	A	C	C	7	0.4375	BBBBB
C231223	138	147	150	153	159	T	A	A	T	T	2	0.125	AABAA
scaffold398	138	141	142	147	150	T	T	A	T	A	21	0.4375	AAAAA
scaffold398	138	141	142	147	150	A	A	G	C	T	21	0.4375	BBBBB
scaffold398	138	141	142	147	150	A	A	G	T	T	4	0.083333	BBBAB
scaffold398	138	141	142	147	150	T	T	G	T	A	1	0.020833	AABAA
scaffold489	139	163	168	187	209	G	A	T	G	A	4	0.4	AAAAA
scaffold489	139	163	168	187	209	A	C	C	G	G	2	0.2	BBBAB
scaffold489	139	163	168	187	209	A	C	C	A	G	2	0.2	BBBBB
scaffold489	139	163	168	187	209	G	C	T	A	G	1	0.1	ABABB
scaffold489	139	163	168	187	209	A	C	C	A	A	1	0.1	BBBBA
scaffold209	140	153	177	180	188	G	G	T	G	T	20	0.357143	AAAAA
scaffold209	140	153	177	180	188	A	A	C	C	A	19	0.339286	BBBBB
scaffold209	140	153	177	180	188	G	A	C	C	A	14	0.25	ABBBB
scaffold209	140	153	177	180	188	A	G	T	G	T	2	0.035714	BAAAA
scaffold255	140	169	206	209	212	T	G	A	A	A	5	0.294118	AAAAA
scaffold255	140	169	206	209	212	T	G	G	G	G	2	0.117647	AABBB
scaffold255	140	169	206	209	212	C	G	G	G	G	2	0.117647	BABBB
scaffold255	140	169	206	209	212	C	A	G	A	G	2	0.117647	BBBAB
scaffold255	140	169	206	209	212	C	G	A	G	G	1	0.058824	BAABB
scaffold255	140	169	206	209	212	C	A	G	G	A	1	0.058824	BBBBA
scaffold255	140	169	206	209	212	C	A	A	G	G	1	0.058824	BBABB
scaffold255	140	169	206	209	212	C	A	A	G	A	1	0.058824	BBABA
scaffold255	140	169	206	209	212	C	A	A	A	A	1	0.058824	BBAAA
scaffold398	141	142	147	150	153	T	A	T	A	T	21	0.4375	AAAAA
scaffold398	141	142	147	150	153	A	G	C	T	C	21	0.4375	BBBBB
scaffold398	141	142	147	150	153	A	G	T	T	C	3	0.0625	BBABB
scaffold398	141	142	147	150	153	T	G	T	A	T	1	0.020833	ABAAA
scaffold398	141	142	147	150	153	A	G	T	T	T	1	0.020833	BBABA
scaffold398	142	147	150	153	157	A	T	A	T	A	21	0.4375	AAAAA
scaffold398	142	147	150	153	157	G	C	T	C	G	20	0.416667	BBBBB
scaffold398	142	147	150	153	157	G	T	T	C	G	3	0.0625	BABBB
scaffold398	142	147	150	153	157	A	T	T	T	G	2	0.041667	AABAB
scaffold398	142	147	150	153	157	G	T	T	T	G	1	0.020833	BABAB
scaffold398	142	147	150	153	157	G	T	A	T	A	1	0.020833	BAAAA
scaffold414	146	149	250	269	275	T	A	T	C	G	7	0.5	AAAAA
scaffold414	146	149	250	269	275	C	G	C	T	A	4	0.285714	BBBBB
scaffold414	146	149	250	269	275	T	G	C	T	A	1	0.071429	ABBBB
scaffold414	146	149	250	269	275	C	G	C	T	G	1	0.071429	BBBBA
scaffold414	146	149	250	269	275	C	A	T	C	G	1	0.071429	BAAAA
C231223	147	150	153	159	171	C	A	C	C	G	7	0.4375	AAAAA
C231223	147	150	153	159	171	A	G	T	T	A	7	0.4375	BBBBB
C231223	147	150	153	159	171	A	A	T	T	A	2	0.125	BABBB
scaffold398	147	150	153	157	159	T	A	T	A	T	22	0.468085	AAAAA
scaffold398	147	150	153	157	159	C	T	C	G	C	15	0.319149	BBBBB
scaffold398	147	150	153	157	159	C	T	C	G	T	4	0.085106	BBBBA
scaffold398	147	150	153	157	159	T	T	T	G	C	3	0.06383	ABABB
scaffold398	147	150	153	157	159	T	T	C	G	C	3	0.06383	ABBBB
scaffold241	149	298	307	310	369	A	A	A	A	T	5	0.5	AAAAA
scaffold241	149	298	307	310	369	A	G	A	G	C	2	0.2	ABABB
scaffold241	149	298	307	310	369	G	G	G	G	T	1	0.1	BBBBA
scaffold241	149	298	307	310	369	G	G	G	G	C	1	0.1	BBBBB
scaffold241	149	298	307	310	369	G	G	A	A	C	1	0.1	BBAAB
C231223	150	153	159	171	189	G	T	T	A	T	7	0.4375	AAAAA
C231223	150	153	159	171	189	A	C	C	G	C	6	0.375	BBBBB
C231223	150	153	159	171	189	A	T	T	A	T	2	0.125	BAAAA
C231223	150	153	159	171	189	A	C	C	G	T	1	0.0625	BBBBA
scaffold398	150	153	157	159	160	A	T	A	T	T	22	0.458333	AAAAA
scaffold398	150	153	157	159	160	T	C	G	C	C	19	0.395833	BBBBB
scaffold398	150	153	157	159	160	T	C	G	T	C	4	0.083333	BBBAB
scaffold398	150	153	157	159	160	T	T	G	C	C	2	0.041667	BABBB
scaffold398	150	153	157	159	160	T	T	G	C	T	1	0.020833	BABBA
C231223	153	159	171	189	193	T	T	A	T	A	7	0.4375	AAAAA
C231223	153	159	171	189	193	C	C	G	C	G	5	0.3125	BBBBB
C231223	153	159	171	189	193	T	T	A	T	G	2	0.125	AAAAB
C231223	153	159	171	189	193	C	C	G	T	G	1	0.0625	BBBAB
C231223	153	159	171	189	193	C	C	G	C	A	1	0.0625	BBBBA
scaffold209	153	177	180	188	202	A	C	C	A	T	28	0.528302	AAAAA
scaffold209	153	177	180	188	202	G	T	G	T	C	24	0.45283	BBBBB
scaffold398	153	157	159	160	166	T	A	T	T	T	22	0.468085	AAAAA
scaffold398	153	157	159	160	166	C	G	C	C	C	18	0.382979	BBBBB
scaffold398	153	157	159	160	166	C	G	T	C	C	4	0.085106	BBABB
scaffold398	153	157	159	160	166	T	G	C	C	C	2	0.042553	ABBBB
scaffold398	153	157	159	160	166	T	G	C	T	C	1	0.021277	ABBAB
scaffold653	156	183	189	207	210	A	G	G	G	T	7	0.35	AAAAA
scaffold653	156	183	189	207	210	G	G	G	G	T	5	0.25	BAAAA
scaffold653	156	183	189	207	210	G	A	G	G	T	3	0.15	BBAAA
scaffold653	156	183	189	207	210	G	G	A	G	T	2	0.1	BABAA
scaffold653	156	183	189	207	210	A	G	A	G	T	2	0.1	AABAA
scaffold398	157	159	160	166	174	A	T	T	T	T	21	0.466667	AAAAA
scaffold398	157	159	160	166	174	G	C	C	C	A	20	0.444444	BBBBB
scaffold398	157	159	160	166	174	G	T	C	C	A	3	0.066667	BABBB
scaffold398	157	159	160	166	174	G	C	T	C	A	1	0.022222	BBABB
C231223	159	171	189	193	201	T	A	T	A	T	7	0.4375	AAAAA
C231223	159	171	189	193	201	C	G	C	G	G	5	0.3125	BBBBB
C231223	159	171	189	193	201	T	A	T	G	T	2	0.125	AAABA
C231223	159	171	189	193	201	C	G	T	G	G	1	0.0625	BBABB
C231223	159	171	189	193	201	C	G	C	A	G	1	0.0625	BBBAB
scaffold398	159	160	166	174	180	T	T	T	T	G	21	0.477273	AAAAA
scaffold398	159	160	166	174	180	C	C	C	A	A	20	0.454545	BBBBB
scaffold398	159	160	166	174	180	T	C	C	A	A	3	0.068182	ABBBB
scaffold398	160	166	174	180	181	C	C	A	A	T	23	0.511111	AAAAA
scaffold398	160	166	174	180	181	T	T	T	G	C	22	0.488889	BBBBB
C244119	162	188	234	266	274	A	A	C	T	C	29	0.483333	AAAAA
C244119	162	188	234	266	274	G	G	T	C	A	25	0.416667	BBBBB
C244119	162	188	234	266	274	A	G	C	C	A	5	0.083333	ABABB
C244119	162	188	234	266	274	G	G	T	C	C	1	0.016667	BBBBA
scaffold489	163	168	187	209	277	A	T	G	A	T	3	0.3	AAAAA
scaffold489	163	168	187	209	277	C	T	A	G	C	2	0.2	BABBB
scaffold489	163	168	187	209	277	C	C	G	G	T	2	0.2	BBABA
scaffold489	163	168	187	209	277	C	C	A	G	T	1	0.1	BBBBA
scaffold489	163	168	187	209	277	C	C	A	G	C	1	0.1	BBBBB
scaffold489	163	168	187	209	277	C	C	A	A	C	1	0.1	BBBAB
scaffold398	166	174	180	181	186	T	T	G	C	A	22	0.5	AAAAA
scaffold398	166	174	180	181	186	C	A	A	T	G	22	0.5	BBBBB
scaffold551	167	194	203	215	236	A	G	A	A	A	43	0.544304	AAAAA
scaffold551	167	194	203	215	236	G	A	G	G	G	34	0.43038	BBBBB
scaffold551	167	194	203	215	236	G	A	A	A	A	2	0.025316	BBAAA
scaffold255	169	206	209	212	287	G	G	G	G	C	8	0.307692	AAAAA
scaffold255	169	206	209	212	287	G	A	A	A	T	4	0.153846	ABBBB
scaffold255	169	206	209	212	287	A	G	A	G	C	4	0.153846	BABAA
scaffold255	169	206	209	212	287	A	G	G	A	C	3	0.115385	BAABA
scaffold255	169	206	209	212	287	A	A	G	G	T	2	0.076923	BBAAB
scaffold255	169	206	209	212	287	G	G	G	G	T	1	0.038462	AAAAB
scaffold255	169	206	209	212	287	G	A	A	G	C	1	0.038462	ABBAA
scaffold255	169	206	209	212	287	A	A	G	A	T	1	0.038462	BBABB
scaffold255	169	206	209	212	287	A	A	A	A	T	1	0.038462	BBBBB
scaffold156	172	231	266	286	288	T	T	G	A	G	17	0.377778	AAAAA
scaffold156	172	231	266	286	288	C	C	A	G	C	13	0.288889	BBBBB
scaffold156	172	231	266	286	288	T	T	A	A	G	5	0.111111	AABAA
scaffold156	172	231	266	286	288	C	C	G	G	C	5	0.111111	BBABB
scaffold156	172	231	266	286	288	C	C	A	A	G	2	0.044444	BBBAA
scaffold398	174	180	181	186	192	T	G	C	A	T	22	0.458333	AAAAA
scaffold398	174	180	181	186	192	A	A	T	G	C	19	0.395833	BBBBB
scaffold398	174	180	181	186	192	A	A	T	G	T	7	0.145833	BBBBA
scaffold209	177	180	188	202	207	T	G	T	C	G	33	0.507692	AAAAA
scaffold209	177	180	188	202	207	C	C	A	T	A	31	0.476923	BBBBB
scaffold209	180	188	202	207	209	G	T	C	G	C	35	0.522388	AAAAA
scaffold209	180	188	202	207	209	C	A	T	A	T	31	0.462687	BBBBB
scaffold398	180	181	186	192	195	G	C	A	T	T	22	0.44898	AAAAA
scaffold398	180	181	186	192	195	A	T	G	C	C	20	0.408163	BBBBB
scaffold398	180	181	186	192	195	A	T	G	T	C	7	0.142857	BBBAB
scaffold155	181	202	245	247	254	G	G	C	A	G	4	0.4	AAAAA
scaffold155	181	202	245	247	254	A	T	T	T	A	2	0.2	BBBBB
scaffold155	181	202	245	247	254	A	T	C	T	A	2	0.2	BBABB
scaffold155	181	202	245	247	254	G	G	T	A	G	1	0.1	AABAA
scaffold155	181	202	245	247	254	A	G	C	A	G	1	0.1	BAAAA
scaffold398	181	186	192	195	208	T	G	C	C	T	21	0.446809	AAAAA
scaffold398	181	186	192	195	208	C	A	T	T	C	20	0.425532	BBBBB
scaffold398	181	186	192	195	208	T	G	T	C	T	6	0.12766	AABAA
scaffold771	181	182	197	212	217	G	T	C	A	T	30	0.5	AAAAA
scaffold771	181	182	197	212	217	A	C	T	G	G	30	0.5	BBBBB
scaffold771	182	197	212	217	224	C	T	G	G	G	28	0.528302	AAAAA
scaffold771	182	197	212	217	224	T	C	A	T	A	25	0.471698	BBBBB
scaffold642	183	197	198	201	203	A	A	T	C	C	13	0.52	AAAAA
scaffold642	183	197	198	201	203	G	G	G	A	G	12	0.48	BBBBB
scaffold653	183	189	207	210	213	G	G	G	T	T	13	0.40625	AAAAA
scaffold653	183	189	207	210	213	A	A	A	A	A	12	0.375	BBBBB
scaffold653	183	189	207	210	213	G	A	G	T	T	4	0.125	ABAAA
scaffold653	183	189	207	210	213	A	G	G	T	T	3	0.09375	BAAAA
scaffold398	186	192	195	208	216	G	C	C	T	T	21	0.4375	AAAAA
scaffold398	186	192	195	208	216	A	T	T	C	A	21	0.4375	BBBBB
scaffold398	186	192	195	208	216	G	T	C	T	T	6	0.125	ABAAA
C244119	188	234	266	274	322	A	C	T	C	C	2	0.666667	AAAAA
C244119	188	234	266	274	322	G	T	C	A	A	1	0.333333	BBBBB
scaffold209	188	202	207	209	293	T	C	G	C	G	16	0.410256	AAAAA
scaffold209	188	202	207	209	293	T	C	G	C	A	15	0.384615	AAAAB
scaffold209	188	202	207	209	293	A	T	A	T	G	4	0.102564	BBBBA
scaffold209	188	202	207	209	293	A	T	A	T	A	4	0.102564	BBBBB
C231223	189	193	201	387	396	C	A	G	C	C	1	1	AAAAA
scaffold106	189	230	237	282	285	T	T	T	A	T	1	0.142857	AAAAA
scaffold106	189	230	237	282	285	T	T	C	A	C	1	0.142857	AABAB
scaffold106	189	230	237	282	285	T	C	T	G	C	1	0.142857	ABABB
scaffold106	189	230	237	282	285	C	T	C	A	T	1	0.142857	BABAA
scaffold106	189	230	237	282	285	C	T	C	A	C	1	0.142857	BABAB
scaffold106	189	230	237	282	285	C	C	T	G	T	1	0.142857	BBABA
scaffold106	189	230	237	282	285	C	C	C	G	C	1	0.142857	BBBBB
scaffold653	189	207	210	213	219	G	G	T	T	A	12	0.4	AAAAA
scaffold653	189	207	210	213	219	A	A	A	A	G	11	0.366667	BBBBB
scaffold653	189	207	210	213	219	G	G	T	T	G	2	0.066667	AAAAB
scaffold653	189	207	210	213	219	A	G	T	T	G	2	0.066667	BAAAB
scaffold653	189	207	210	213	219	A	G	T	T	A	2	0.066667	BAAAA
scaffold398	192	195	208	216	228	T	T	C	A	T	18	0.375	AAAAA
scaffold398	192	195	208	216	228	C	C	T	T	C	13	0.270833	BBBBB
scaffold398	192	195	208	216	228	C	C	T	T	T	8	0.166667	BBBBA
scaffold398	192	195	208	216	228	T	C	T	T	T	5	0.104167	ABBBA
scaffold398	192	195	208	216	228	T	T	C	A	C	3	0.0625	AAAAB
scaffold398	192	195	208	216	228	T	C	T	T	C	1	0.020833	ABBBB
scaffold551	194	203	215	236	237	G	A	A	A	G	46	0.494624	AAAAA
scaffold551	194	203	215	236	237	A	G	G	G	T	44	0.473118	BBBBB
scaffold551	194	203	215	236	237	A	A	A	A	T	3	0.032258	BAAAB
scaffold398	195	208	216	228	234	T	C	A	T	T	18	0.375	AAAAA
scaffold398	195	208	216	228	234	C	T	T	T	C	13	0.270833	BBBAB
scaffold398	195	208	216	228	234	C	T	T	C	C	13	0.270833	BBBBB
scaffold398	195	208	216	228	234	T	C	A	C	T	3	0.0625	AAABA
scaffold398	195	208	216	228	234	C	T	T	C	T	1	0.020833	BBBBA
scaffold642	197	198	201	203	205	A	T	C	C	C	16	0.571429	AAAAA
scaffold642	197	198	201	203	205	G	G	A	G	T	12	0.428571	BBBBB
scaffold771	197	212	217	224	231	T	G	G	G	C	29	0.54717	AAAAA
scaffold771	197	212	217	224	231	C	A	T	A	T	24	0.45283	BBBBB
scaffold642	198	201	203	205	209	T	C	C	C	G	16	0.571429	AAAAA
scaffold642	198	201	203	205	209	G	A	G	T	A	12	0.428571	BBBBB
scaffold642	201	203	205	209	212	C	C	C	G	T	17	0.586207	AAAAA
scaffold642	201	203	205	209	212	A	G	T	A	C	12	0.413793	BBBBB
scaffold155	202	245	247	254	256	G	C	A	G	C	5	0.454545	AAAAA
scaffold155	202	245	247	254	256	T	T	T	A	T	2	0.181818	BBBBB
scaffold155	202	245	247	254	256	T	C	T	A	T	2	0.181818	BABBB
scaffold155	202	245	247	254	256	G	T	A	G	C	2	0.181818	ABAAA
scaffold209	202	207	209	293	405	C	G	C	G	G	5	0.277778	AAAAA
scaffold209	202	207	209	293	405	C	G	C	A	A	5	0.277778	AAABB
scaffold209	202	207	209	293	405	C	G	C	G	A	3	0.166667	AAAAB
scaffold209	202	207	209	293	405	C	G	C	A	G	3	0.166667	AAABA
scaffold209	202	207	209	293	405	T	G	C	A	G	2	0.111111	BAABA
C230545	203	233	291	359	362	C	G	C	T	C	18	0.5625	AAAAA
C230545	203	233	291	359	362	C	G	C	C	T	5	0.15625	AAABB
C230545	203	233	291	359	362	T	T	T	T	C	4	0.125	BBBAA
C230545	203	233	291	359	362	C	G	T	C	T	2	0.0625	AABBB
C230545	203	233	291	359	362	T	G	T	C	T	1	0.03125	BABBB
scaffold551	203	215	236	237	398	A	A	A	G	C	4	0.4	AAAAA
scaffold551	203	215	236	237	398	G	G	G	T	T	3	0.3	BBBBB
scaffold551	203	215	236	237	398	A	A	A	T	T	2	0.2	AAABB
scaffold551	203	215	236	237	398	A	A	A	T	C	1	0.1	AAABA
scaffold642	203	205	209	212	213	C	C	G	T	C	17	0.586207	AAAAA
scaffold642	203	205	209	212	213	G	T	A	C	A	12	0.413793	BBBBB
scaffold642	205	209	212	213	215	C	G	T	C	A	18	0.6	AAAAA
scaffold642	205	209	212	213	215	T	A	C	A	G	12	0.4	BBBBB
scaffold255	206	209	212	287	296	G	G	G	C	C	7	0.269231	AAAAA
scaffold255	206	209	212	287	296	A	A	A	T	T	4	0.153846	BBBBB
scaffold255	206	209	212	287	296	G	G	A	C	T	3	0.115385	AABAB
scaffold255	206	209	212	287	296	G	A	G	C	C	3	0.115385	ABAAA
scaffold255	206	209	212	287	296	A	G	G	T	C	2	0.076923	BAABA
scaffold255	206	209	212	287	296	G	G	G	T	C	1	0.038462	AAABA
scaffold255	206	209	212	287	296	G	G	G	C	T	1	0.038462	AAAAB
scaffold255	206	209	212	287	296	G	A	G	C	T	1	0.038462	ABAAB
scaffold255	206	209	212	287	296	A	G	A	T	C	1	0.038462	BABBA
scaffold255	206	209	212	287	296	A	A	G	C	C	1	0.038462	BBAAA
scaffold255	206	209	212	287	296	A	A	A	T	C	1	0.038462	BBBBA
scaffold209	207	209	293	405	414	G	C	A	G	A	7	0.318182	AAAAA
scaffold209	207	209	293	405	414	G	C	G	G	A	5	0.227273	AABAA
scaffold209	207	209	293	405	414	G	C	A	A	G	5	0.227273	AAABB
scaffold209	207	209	293	405	414	G	C	G	A	G	3	0.136364	AABBB
scaffold209	207	209	293	405	414	G	C	G	G	G	2	0.090909	AABAB
scaffold653	207	210	213	219	225	G	T	T	A	A	15	0.535714	AAAAA
scaffold653	207	210	213	219	225	A	A	A	G	G	11	0.392857	BBBBB
scaffold653	207	210	213	219	225	G	T	T	G	A	1	0.035714	AAABA
scaffold695	207	294	323	333	336	T	G	C	C	G	1	0.5	AAAAA
scaffold695	207	294	323	333	336	C	G	C	C	G	1	0.5	BAAAA
scaffold398	208	216	228	234	362	T	T	C	C	T	4	0.571429	AAAAA
scaffold398	208	216	228	234	362	T	T	T	C	T	1	0.142857	AABAA
scaffold398	208	216	228	234	362	T	T	C	T	T	1	0.142857	AAABA
scaffold398	208	216	228	234	362	C	A	T	T	T	1	0.142857	BBBBA
scaffold255	209	212	287	296	358	G	G	C	C	C	4	0.266667	AAAAA
scaffold255	209	212	287	296	358	A	G	C	C	C	3	0.2	BAAAA
scaffold255	209	212	287	296	358	A	A	T	T	T	2	0.133333	BBBBB
scaffold255	209	212	287	296	358	G	G	T	C	C	1	0.066667	AABAA
scaffold255	209	212	287	296	358	G	A	T	C	T	1	0.066667	ABBAB
scaffold255	209	212	287	296	358	G	A	C	T	C	1	0.066667	ABABA
scaffold255	209	212	287	296	358	A	A	T	T	C	1	0.066667	BBBBA
scaffold255	209	212	287	296	358	A	A	T	C	C	1	0.066667	BBBAA
scaffold653	210	213	219	225	228	T	T	A	A	C	14	0.5	AAAAA
scaffold653	210	213	219	225	228	A	A	G	G	T	11	0.392857	BBBBB
scaffold653	210	213	219	225	228	T	T	G	A	C	1	0.035714	AABAA
scaffold653	210	213	219	225	228	T	T	A	A	T	1	0.035714	AAAAB
scaffold255	212	287	296	358	389	G	C	C	C	C	4	0.571429	AAAAA
scaffold255	212	287	296	358	389	G	T	C	C	C	1	0.142857	ABAAA
scaffold255	212	287	296	358	389	A	T	T	T	T	1	0.142857	BBBBB
scaffold255	212	287	296	358	389	A	T	T	C	C	1	0.142857	BBBAA
scaffold771	212	217	224	231	233	G	G	G	C	A	33	0.532258	AAAAA
scaffold771	212	217	224	231	233	A	T	A	T	G	29	0.467742	BBBBB
scaffold653	213	219	225	228	234	T	A	A	C	C	11	0.392857	AAAAA
scaffold653	213	219	225	228	234	A	G	G	T	T	11	0.392857	BBBBB
scaffold653	213	219	225	228	234	T	A	A	C	T	3	0.107143	AAAAB
scaffold653	213	219	225	228	234	T	G	A	C	T	1	0.035714	ABAAB
scaffold653	213	219	225	228	234	T	A	A	T	C	1	0.035714	AAABA
scaffold551	215	236	237	398	413	A	A	G	C	G	4	0.5	AAAAA
scaffold551	215	236	237	398	413	G	G	T	T	A	2	0.25	BBBBB
scaffold551	215	236	237	398	413	A	A	T	T	A	2	0.25	AABBB
scaffold398	216	228	234	362	367	T	T	C	T	G	2	0.666667	AAAAA
scaffold398	216	228	234	362	367	A	T	T	T	T	1	0.333333	BABAB
C212289	217	220	232	236	241	G	C	C	A	A	20	0.555556	AAAAA
C212289	217	220	232	236	241	A	T	T	G	G	13	0.361111	BBBBB
C212289	217	220	232	236	241	A	T	C	A	G	3	0.083333	BBAAB
scaffold771	217	224	231	233	236	T	A	T	G	C	29	0.508772	AAAAA
scaffold771	217	224	231	233	236	G	G	C	A	T	28	0.491228	BBBBB
scaffold653	219	225	228	234	240	G	G	T	T	G	11	0.392857	AAAAA
scaffold653	219	225	228	234	240	A	A	C	C	A	11	0.392857	BBBBB
scaffold653	219	225	228	234	240	A	A	C	T	A	3	0.107143	BBBAB
scaffold653	219	225	228	234	240	G	A	C	T	A	1	0.035714	ABBAB
scaffold653	219	225	228	234	240	A	A	T	C	A	1	0.035714	BBABB
C212289	220	232	236	241	246	C	C	A	A	T	20	0.555556	AAAAA
C212289	220	232	236	241	246	T	T	G	G	G	13	0.361111	BBBBB
C212289	220	232	236	241	246	T	C	A	G	G	3	0.083333	BAABB
scaffold771	224	231	233	236	237	G	C	A	T	G	30	0.508475	AAAAA
scaffold771	224	231	233	236	237	A	T	G	C	A	29	0.491525	BBBBB
scaffold653	225	228	234	240	252	G	T	T	G	A	11	0.478261	AAAAA
scaffold653	225	228	234	240	252	A	C	C	A	G	10	0.434783	BBBBB
scaffold653	225	228	234	240	252	A	C	T	A	G	2	0.086957	BBABB
scaffold398	228	234	362	367	368	C	T	C	G	C	3	0.375	AAAAA
scaffold398	228	234	362	367	368	T	C	T	G	C	2	0.25	BBBAA
scaffold398	228	234	362	367	368	C	C	T	G	C	2	0.25	ABBAA
scaffold398	228	234	362	367	368	T	T	T	T	C	1	0.125	BABBA
scaffold653	228	234	240	252	258	T	T	G	A	C	11	0.478261	AAAAA
scaffold653	228	234	240	252	258	C	C	A	G	A	9	0.391304	BBBBB
scaffold653	228	234	240	252	258	C	T	A	G	A	2	0.086957	BABBB
scaffold105	229	231	237	245	249	A	A	T	C	G	8	0.533333	AAAAA
scaffold105	229	231	237	245	249	C	G	G	T	C	6	0.4	BBBBB
scaffold105	229	231	237	245	249	A	G	T	C	G	1	0.066667	ABAAA
scaffold156	231	266	286	288	293	T	G	A	G	G	17	0.404762	AAAAA
scaffold156	231	266	286	288	293	C	A	G	C	A	13	0.309524	BBBBB
scaffold156	231	266	286	288	293	T	A	A	G	G	5	0.119048	ABAAA
scaffold156	231	266	286	288	293	C	G	G	C	A	5	0.119048	BABBB
scaffold156	231	266	286	288	293	C	A	A	G	G	2	0.047619	BBAAA
scaffold771	231	233	236	237	242	C	A	T	G	G	30	0.508475	AAAAA
scaffold771	231	233	236	237	242	T	G	C	A	A	29	0.491525	BBBBB
C212289	232	236	241	246	247	T	G	G	G	G	21	0.477273	AAAAA
C212289	232	236	241	246	247	C	A	A	T	A	20	0.454545	BBBBB
C212289	232	236	241	246	247	C	A	G	G	A	3	0.068182	BBAAB
scaffold763	232	234	240	248	252	C	G	G	T	C	34	0.419753	AAAAA
scaffold763	232	234	240	248	252	A	A	T	C	G	30	0.37037	BBBBB
scaffold763	232	234	240	248	252	A	G	T	C	G	4	0.049383	BABBB
scaffold763	232	234	240	248	252	C	G	G	T	G	1	0.012346	AAAAB
scaffold763	232	234	240	248	252	A	A	G	C	G	1	0.012346	BBABB
C230545	233	291	359	362	366	G	C	T	C	C	28	0.383562	AAAAA
C230545	233	291	359	362	366	T	T	T	C	C	14	0.191781	BBAAA
C230545	233	291	359	362	366	G	C	C	T	G	13	0.178082	AABBB
C230545	233	291	359	362	366	G	T	C	T	G	6	0.082192	ABBBB
C230545	233	291	359	362	366	T	T	C	T	G	5	0.068493	BBBBB
C230545	233	291	359	362	366	T	T	T	T	C	1	0.013699	BBABA
C230545	233	291	359	362	366	G	T	C	T	C	1	0.013699	ABBBA
C230545	233	291	359	362	366	G	C	T	T	C	1	0.013699	AAABA
scaffold771	233	236	237	242	248	A	T	G	G	T	30	0.508475	AAAAA
scaffold771	233	236	237	242	248	G	C	A	A	C	29	0.491525	BBBBB
scaffold653	234	240	252	258	261	T	G	A	C	C	12	0.48	AAAAA
scaffold653	234	240	252	258	261	C	A	G	A	G	10	0.4	BBBBB
scaffold653	234	240	252	258	261	T	A	G	A	G	2	0.08	ABBBB
C212289	236	241	246	247	251	G	G	G	G	G	21	0.477273	AAAAA
C212289	236	241	246	247	251	A	A	T	A	T	20	0.454545	BBBBB
C212289	236	241	246	247	251	A	G	G	A	T	3	0.068182	BAABB
scaffold551	236	237	398	413	419	A	G	C	G	A	7	0.583333	AAAAA
scaffold551	236	237	398	413	419	G	T	T	A	T	2	0.166667	BBBBB
scaffold551	236	237	398	413	419	A	T	T	A	A	2	0.166667	ABBBA
scaffold551	236	237	398	413	419	A	T	T	A	T	1	0.083333	ABBBB
scaffold771	236	237	242	248	275	C	A	A	C	T	26	0.509804	AAAAA
scaffold771	236	237	242	248	275	T	G	G	T	C	25	0.490196	BBBBB
scaffold551	237	398	413	419	460	T	T	A	T	A	1	0.5	AAAAA
scaffold771	237	242	248	275	281	A	A	C	T	A	26	0.530612	AAAAA
scaffold771	237	242	248	275	281	G	G	T	C	T	23	0.469388	BBBBB
scaffold653	240	252	258	261	267	A	G	A	G	C	13	0.5	AAAAA
scaffold653	240	252	258	261	267	G	A	C	C	T	12	0.461538	BBBBB
C212289	241	246	247	251	252	G	G	G	G	T	22	0.488889	AAAAA
C212289	241	246	247	251	252	A	T	A	T	C	20	0.444444	BBBBB
C212289	241	246	247	251	252	G	G	A	T	C	3	0.066667	AABBB
scaffold316	241	258	271	286	289	C	A	T	A	G	3	0.375	AAAAA
scaffold316	241	258	271	286	289	T	G	C	G	C	2	0.25	BBBBB
scaffold316	241	258	271	286	289	T	G	T	A	C	1	0.125	BBAAB
scaffold316	241	258	271	286	289	T	A	C	G	C	1	0.125	BABBB
scaffold316	241	258	271	286	289	C	G	T	A	G	1	0.125	ABAAA
scaffold771	242	248	275	281	289	A	C	T	A	C	32	0.603774	AAAAA
scaffold771	242	248	275	281	289	G	T	C	T	T	21	0.396226	BBBBB
scaffold155	245	247	254	256	262	C	A	G	C	C	5	0.357143	AAAAA
scaffold155	245	247	254	256	262	C	T	A	T	T	4	0.285714	ABBBB
scaffold155	245	247	254	256	262	T	T	A	T	T	3	0.214286	BBBBB
scaffold155	245	247	254	256	262	T	A	G	C	C	2	0.142857	BAAAA
C212289	246	247	251	252	253	G	G	G	T	T	22	0.478261	AAAAA
C212289	246	247	251	252	253	T	A	T	C	C	21	0.456522	BBBBB
C212289	246	247	251	252	253	G	A	T	C	C	3	0.065217	ABBBB
C212289	247	251	252	253	259	A	T	C	C	T	24	0.521739	AAAAA
C212289	247	251	252	253	259	G	G	T	T	C	22	0.478261	BBBBB
scaffold155	247	254	256	262	299	T	A	T	T	C	7	0.5	AAAAA
scaffold155	247	254	256	262	299	A	G	C	C	T	5	0.357143	BBBBB
scaffold155	247	254	256	262	299	A	G	C	C	C	2	0.142857	BBBBA
scaffold771	248	275	281	289	292	C	T	A	C	C	33	0.55	AAAAA
scaffold771	248	275	281	289	292	T	C	T	T	A	27	0.45	BBBBB
C212289	251	252	253	259	260	T	C	C	T	G	24	0.521739	AAAAA
C212289	251	252	253	259	260	G	T	T	C	C	22	0.478261	BBBBB
C212289	252	253	259	260	262	C	C	T	G	T	23	0.511111	AAAAA
C212289	252	253	259	260	262	T	T	C	C	G	22	0.488889	BBBBB
scaffold653	252	258	261	267	270	G	A	G	C	T	13	0.5	AAAAA
scaffold653	252	258	261	267	270	A	C	C	T	C	12	0.461538	BBBBB
C212289	253	259	260	262	266	T	C	C	G	G	22	0.5	AAAAA
C212289	253	259	260	262	266	C	T	G	T	A	22	0.5	BBBBB
scaffold155	254	256	262	299	304	A	T	T	C	T	7	0.5	AAAAA
scaffold155	254	256	262	299	304	G	C	C	T	C	4	0.285714	BBBBB
scaffold155	254	256	262	299	304	G	C	C	C	C	2	0.142857	BBBAB
scaffold155	254	256	262	299	304	G	C	C	T	T	1	0.071429	BBBBA
scaffold155	256	262	299	304	310	T	T	C	T	T	7	0.5	AAAAA
scaffold155	256	262	299	304	310	C	C	T	C	C	4	0.285714	BBBBB
scaffold155	256	262	299	304	310	C	C	C	C	C	2	0.142857	BBABB
scaffold155	256	262	299	304	310	C	C	T	T	T	1	0.071429	BBBAA
scaffold316	258	271	286	289	293	G	C	G	C	T	9	0.5	AAAAA
scaffold316	258	271	286	289	293	A	C	G	C	T	4	0.222222	BAAAA
scaffold316	258	271	286	289	293	A	T	A	G	G	3	0.166667	BBBBB
scaffold316	258	271	286	289	293	G	T	A	G	G	1	0.055556	ABBBB
scaffold316	258	271	286	289	293	G	T	A	C	T	1	0.055556	ABBAA
scaffold653	258	261	267	270	273	A	G	C	T	G	13	0.52	AAAAA
scaffold653	258	261	267	270	273	C	C	T	C	T	11	0.44	BBBBB
scaffold654	260	275	290	305	309	G	G	A	C	C	33	0.589286	AAAAA
scaffold654	260	275	290	305	309	T	A	T	T	T	21	0.375	BBBBB
scaffold653	261	267	270	273	276	G	C	T	G	G	14	0.56	AAAAA
scaffold653	261	267	270	273	276	C	T	C	T	T	11	0.44	BBBBB
scaffold155	262	299	304	310	325	C	T	C	C	C	8	0.444444	AAAAA
scaffold155	262	299	304	310	325	T	C	T	T	T	7	0.388889	BBBBB
scaffold155	262	299	304	310	325	C	C	C	C	C	2	0.111111	ABAAA
scaffold155	262	299	304	310	325	C	T	T	T	C	1	0.055556	AABBA
scaffold653	267	270	273	276	291	C	T	G	G	G	13	0.52	AAAAA
scaffold653	267	270	273	276	291	T	C	T	T	C	12	0.48	BBBBB
scaffold518	268	306	310	340	358	G	G	T	T	G	11	0.578947	AAAAA
scaffold518	268	306	310	340	358	A	A	C	C	A	8	0.421053	BBBBB
scaffold653	270	273	276	291	300	T	G	G	G	A	13	0.565217	AAAAA
scaffold653	270	273	276	291	300	C	T	T	C	G	10	0.434783	BBBBB
scaffold316	271	286	289	293	294	C	G	C	T	G	12	0.521739	AAAAA
scaffold316	271	286	289	293	294	T	A	G	G	A	5	0.217391	BBBBB
scaffold316	271	286	289	293	294	T	A	C	T	G	4	0.173913	BBAAA
scaffold316	271	286	289	293	294	C	G	C	T	A	2	0.086957	AAAAB
scaffold653	273	276	291	300	302	T	T	C	G	C	10	0.526316	AAAAA
scaffold653	273	276	291	300	302	G	G	G	A	A	9	0.473684	BBBBB
scaffold654	275	290	305	309	311	G	A	C	C	G	29	0.517857	AAAAA
scaffold654	275	290	305	309	311	A	T	T	T	A	21	0.375	BBBBB
scaffold654	275	290	305	309	311	G	A	C	C	A	4	0.071429	AAAAB
scaffold654	275	290	305	309	311	A	T	T	T	G	1	0.017857	BBBBA
scaffold771	275	281	289	292	295	T	A	C	C	G	37	0.506849	AAAAA
scaffold771	275	281	289	292	295	C	T	T	A	C	36	0.493151	BBBBB
scaffold653	276	291	300	302	303	T	C	G	C	C	10	0.526316	AAAAA
scaffold653	276	291	300	302	303	G	G	A	A	G	8	0.421053	BBBBB
scaffold771	281	289	292	295	296	A	C	C	G	G	37	0.506849	AAAAA
scaffold771	281	289	292	295	296	T	T	A	C	A	36	0.493151	BBBBB
scaffold316	286	289	293	294	298	G	C	T	G	T	13	0.40625	AAAAA
scaffold316	286	289	293	294	298	A	G	G	A	C	13	0.40625	BBBBB
scaffold316	286	289	293	294	298	A	C	T	G	T	4	0.125	BAAAA
scaffold316	286	289	293	294	298	G	C	T	A	T	2	0.0625	AAABA
scaffold255	287	296	358	389	401	T	T	T	T	G	4	0.363636	AAAAA
scaffold255	287	296	358	389	401	T	T	C	C	A	3	0.272727	AABBB
scaffold255	287	296	358	389	401	T	C	C	C	G	2	0.181818	ABBBA
scaffold255	287	296	358	389	401	C	T	C	C	A	2	0.181818	BABBB
scaffold316	289	293	294	298	315	C	T	G	T	T	17	0.548387	AAAAA
scaffold316	289	293	294	298	315	G	G	A	C	G	13	0.419355	BBBBB
scaffold316	289	293	294	298	315	C	T	A	T	T	1	0.032258	AABAA
scaffold771	289	292	295	296	304	T	A	C	A	A	39	0.506494	AAAAA
scaffold771	289	292	295	296	304	C	C	G	G	C	38	0.493506	BBBBB
scaffold654	290	305	309	311	341	T	T	T	A	T	23	0.389831	AAAAA
scaffold654	290	305	309	311	341	A	C	C	G	A	21	0.355932	BBBBB
scaffold654	290	305	309	311	341	T	T	T	G	T	8	0.135593	AAABA
scaffold654	290	305	309	311	341	A	C	C	A	A	6	0.101695	BBBAB
scaffold654	290	305	309	311	341	A	C	C	G	T	1	0.016949	BBBBA
C230545	291	359	362	366	383	C	T	C	C	T	32	0.304762	AAAAA
C230545	291	359	362	366	383	T	C	T	G	C	26	0.247619	BBBBB
C230545	291	359	362	366	383	T	T	C	C	T	19	0.180952	BAAAA
C230545	291	359	362	366	383	C	C	T	G	C	10	0.095238	ABBBB
C230545	291	359	362	366	383	C	C	T	G	T	6	0.057143	ABBBA
C230545	291	359	362	366	383	T	C	T	G	T	4	0.038095	BBBBA
C230545	291	359	362	366	383	T	T	T	C	T	1	0.009524	BABAA
C230545	291	359	362	366	383	T	C	T	C	T	1	0.009524	BBBAA
C230545	291	359	362	366	383	C	T	T	C	T	1	0.009524	AABAA
scaffold653	291	300	302	303	304	C	G	C	C	G	10	0.526316	AAAAA
scaffold653	291	300	302	303	304	G	A	A	G	C	8	0.421053	BBBBB
scaffold771	292	295	296	304	308	A	C	A	A	T	39	0.506494	AAAAA
scaffold771	292	295	296	304	308	C	G	G	C	C	38	0.493506	BBBBB
scaffold316	293	294	298	315	325	T	G	T	T	A	17	0.548387	AAAAA
scaffold316	293	294	298	315	325	G	A	C	G	T	13	0.419355	BBBBB
scaffold316	293	294	298	315	325	T	A	T	T	A	1	0.032258	ABAAA
scaffold316	294	298	315	325	327	G	T	T	A	G	17	0.548387	AAAAA
scaffold316	294	298	315	325	327	A	C	G	T	T	13	0.419355	BBBBB
scaffold316	294	298	315	325	327	A	T	T	A	G	1	0.032258	BAAAA
scaffold695	294	323	333	336	349	A	T	A	C	A	5	0.625	AAAAA
scaffold695	294	323	333	336	349	G	C	C	G	C	3	0.375	BBBBB
scaffold771	295	296	304	308	314	G	G	C	C	C	38	0.5	AAAAA
scaffold771	295	296	304	308	314	C	A	A	T	T	38	0.5	BBBBB
scaffold255	296	358	389	401	516	T	T	T	G	T	1	0.5	AAAAA
scaffold255	296	358	389	401	516	T	T	T	A	T	1	0.5	AAABA
scaffold771	296	304	308	314	319	A	A	T	T	T	38	0.506667	AAAAA
scaffold771	296	304	308	314	319	G	C	C	C	C	37	0.493333	BBBBB
scaffold316	298	315	325	327	331	T	T	A	G	T	18	0.580645	AAAAA
scaffold316	298	315	325	327	331	C	G	T	T	C	13	0.419355	BBBBB
scaffold155	299	304	310	325	334	T	C	C	C	C	11	0.407407	AAAAA
scaffold155	299	304	310	325	334	C	T	T	T	T	9	0.333333	BBBBB
scaffold155	299	304	310	325	334	C	C	C	C	C	5	0.185185	BAAAA
scaffold155	299	304	310	325	334	T	T	T	C	C	2	0.074074	ABBAA
scaffold653	300	302	303	304	305	G	C	C	G	A	10	0.526316	AAAAA
scaffold653	300	302	303	304	305	A	A	G	C	T	8	0.421053	BBBBB
scaffold653	302	303	304	305	309	C	C	G	A	A	8	0.470588	AAAAA
scaffold653	302	303	304	305	309	A	G	C	T	G	8	0.470588	BBBBB
scaffold653	303	304	305	309	312	C	G	A	A	A	8	0.470588	AAAAA
scaffold653	303	304	305	309	312	G	C	T	G	G	6	0.352941	BBBBB
scaffold653	303	304	305	309	312	G	C	T	G	A	2	0.117647	BBBBA
scaffold155	304	310	325	334	336	C	C	C	C	A	16	0.592593	AAAAA
scaffold155	304	310	325	334	336	T	T	T	T	G	9	0.333333	BBBBB
scaffold155	304	310	325	334	336	T	T	C	C	A	2	0.074074	BBAAA
scaffold653	304	305	309	312	315	G	A	A	A	C	8	0.470588	AAAAA
scaffold653	304	305	309	312	315	C	T	G	G	T	6	0.352941	BBBBB
scaffold653	304	305	309	312	315	C	T	G	A	T	2	0.117647	BBBAB
scaffold653	304	305	309	312	315	C	T	G	G	C	1	0.058824	BBBBA
scaffold771	304	308	314	319	344	A	T	T	T	T	37	0.544118	AAAAA
scaffold771	304	308	314	319	344	C	C	C	C	A	31	0.455882	BBBBB
scaffold653	305	309	312	315	321	A	A	A	C	T	8	0.470588	AAAAA
scaffold653	305	309	312	315	321	T	G	G	T	G	6	0.352941	BBBBB
scaffold653	305	309	312	315	321	T	G	A	T	G	2	0.117647	BBABB
scaffold653	305	309	312	315	321	T	G	G	C	G	1	0.058824	BBBAB
scaffold654	305	309	311	341	386	C	C	G	A	G	10	0.454545	AAAAA
scaffold654	305	309	311	341	386	T	T	A	T	A	8	0.363636	BBBBB
scaffold654	305	309	311	341	386	C	C	A	A	G	2	0.090909	AABAA
scaffold654	305	309	311	341	386	T	T	G	T	A	1	0.045455	BBABB
scaffold654	305	309	311	341	386	C	C	G	T	G	1	0.045455	AAABA
scaffold518	306	310	340	358	363	G	T	T	G	G	11	0.578947	AAAAA
scaffold518	306	310	340	358	363	A	C	C	A	A	8	0.421053	BBBBB
scaffold486	307	308	367	390	391	T	C	T	T	G	5	0.5	AAAAA
scaffold486	307	308	367	390	391	C	T	C	C	A	5	0.5	BBBBB
scaffold771	308	314	319	344	359	C	C	C	A	T	30	0.508475	AAAAA
scaffold771	308	314	319	344	359	T	T	T	T	A	29	0.491525	BBBBB
scaffold653	309	312	315	321	324	A	A	C	T	A	8	0.470588	AAAAA
scaffold653	309	312	315	321	324	G	G	T	G	G	6	0.352941	BBBBB
scaffold653	309	312	315	321	324	G	A	T	G	G	2	0.117647	BABBB
scaffold653	309	312	315	321	324	G	G	C	G	G	1	0.058824	BBABB
scaffold654	309	311	341	386	389	C	G	A	G	G	9	0.409091	AAAAA
scaffold654	309	311	341	386	389	T	A	T	A	A	8	0.363636	BBBBB
scaffold654	309	311	341	386	389	C	A	A	G	G	2	0.090909	ABAAA
scaffold654	309	311	341	386	389	T	G	T	A	G	1	0.045455	BABBA
scaffold654	309	311	341	386	389	C	G	T	G	A	1	0.045455	AABAB
scaffold654	309	311	341	386	389	C	G	A	G	A	1	0.045455	AAAAB
scaffold155	310	325	334	336	347	C	C	C	A	C	16	0.592593	AAAAA
scaffold155	310	325	334	336	347	T	T	T	G	A	9	0.333333	BBBBB
scaffold155	310	325	334	336	347	T	C	C	A	C	2	0.074074	BAAAA
scaffold518	310	340	358	363	364	T	T	G	G	T	11	0.55	AAAAA
scaffold518	310	340	358	363	364	C	C	A	A	C	9	0.45	BBBBB
scaffold654	311	341	386	389	424	A	T	A	A	T	6	0.428571	AAAAA
scaffold654	311	341	386	389	424	G	A	G	G	C	4	0.285714	BBBBB
scaffold654	311	341	386	389	424	A	T	A	A	C	2	0.142857	AAAAB
scaffold654	311	341	386	389	424	G	A	G	A	C	1	0.071429	BBBAB
scaffold654	311	341	386	389	424	A	A	G	G	C	1	0.071429	ABBBB
scaffold653	312	315	321	324	328	A	C	T	A	C	7	0.583333	AAAAA
scaffold653	312	315	321	324	328	G	T	G	G	G	2	0.166667	BBBBB
scaffold653	312	315	321	324	328	A	T	G	G	G	2	0.166667	ABBBB
scaffold653	312	315	321	324	328	A	C	T	A	G	1	0.083333	AAAAB
scaffold771	314	319	344	359	362	C	C	A	T	A	30	0.508475	AAAAA
scaffold771	314	319	344	359	362	T	T	T	A	C	29	0.491525	BBBBB
scaffold316	315	325	327	331	334	T	A	G	T	T	19	0.59375	AAAAA
scaffold316	315	325	327	331	334	G	T	T	C	C	13	0.40625	BBBBB
scaffold653	315	321	324	328	438	C	T	A	C	T	4	1	AAAAA
C241519	318	327	339	362	366	A	T	G	C	T	5	0.833333	AAAAA
C241519	318	327	339	362	366	T	C	A	T	A	1	0.166667	BBBBB
scaffold771	319	344	359	362	367	C	A	T	A	G	30	0.508475	AAAAA
scaffold771	319	344	359	362	367	T	T	A	C	T	29	0.491525	BBBBB
scaffold695	323	333	336	349	390	T	A	C	A	A	3	0.5	AAAAA
scaffold695	323	333	336	349	390	T	A	C	A	G	2	0.333333	AAAAB
scaffold695	323	333	336	349	390	C	C	G	C	A	1	0.166667	BBBBA
scaffold155	325	334	336	347	463	T	T	G	A	A	5	0.555556	AAAAA
scaffold155	325	334	336	347	463	T	T	G	A	C	3	0.333333	AAAAB
scaffold155	325	334	336	347	463	C	C	A	C	C	1	0.111111	BBBBB
scaffold316	325	327	331	334	383	T	T	C	C	C	11	0.392857	AAAAA
scaffold316	325	327	331	334	383	A	G	T	T	C	8	0.285714	BBBBA
scaffold316	325	327	331	334	383	A	G	T	T	T	7	0.25	BBBBB
scaffold316	325	327	331	334	383	T	T	C	C	T	1	0.035714	AAAAB
C241519	327	339	362	366	369	T	G	C	T	G	5	1	AAAAA
C241963	329	330	390	391	446	G	A	A	G	C	2	1	AAAAA
C241963	330	390	391	446	447	A	A	G	C	A	2	1	AAAAA
scaffold695	333	336	349	390	396	A	C	A	G	T	2	0.5	AAAAA
scaffold695	333	336	349	390	396	C	G	C	A	C	1	0.25	BBBBB
scaffold695	333	336	349	390	396	A	C	A	A	T	1	0.25	AAABA
scaffold155	334	336	347	463	464	T	G	A	A	C	5	0.555556	AAAAA
scaffold155	334	336	347	463	464	T	G	A	C	A	3	0.333333	AAABB
scaffold155	334	336	347	463	464	C	A	C	C	A	1	0.111111	BBBBB
scaffold282	334	342	352	355	394	T	C	T	C	T	5	0.384615	AAAAA
scaffold282	334	342	352	355	394	C	T	C	C	C	5	0.384615	BBBAB
scaffold282	334	342	352	355	394	T	C	C	T	T	2	0.153846	AABBA
scaffold282	334	342	352	355	394	C	C	T	T	C	1	0.076923	BAABB
scaffold155	336	347	463	464	494	G	A	A	C	T	3	0.5	AAAAA
scaffold155	336	347	463	464	494	G	A	C	A	C	2	0.333333	AABBB
scaffold695	336	349	390	396	406	C	A	G	T	G	2	0.5	AAAAA
scaffold695	336	349	390	396	406	G	C	A	C	G	1	0.25	BBBBA
scaffold695	336	349	390	396	406	C	A	A	T	A	1	0.25	AABAB
C222661	338	340	344	356	361	C	C	T	C	C	12	0.545455	AAAAA
C222661	338	340	344	356	361	T	G	C	T	T	10	0.454545	BBBBB
C241519	339	362	366	369	372	G	C	T	G	T	9	0.529412	AAAAA
C241519	339	362	366	369	372	A	T	A	A	C	7	0.411765	BBBBB
C222661	340	344	356	361	367	C	T	C	C	T	13	0.565217	AAAAA
C222661	340	344	356	361	367	G	C	T	T	A	10	0.434783	BBBBB
scaffold518	340	358	363	364	404	T	G	G	T	T	11	0.611111	AAAAA
scaffold518	340	358	363	364	404	C	A	A	C	C	7	0.388889	BBBBB
scaffold654	341	386	389	424	429	T	A	A	T	A	8	0.470588	AAAAA
scaffold654	341	386	389	424	429	T	A	A	C	G	4	0.235294	AAABB
scaffold654	341	386	389	424	429	A	G	G	C	G	3	0.176471	BBBBB
scaffold654	341	386	389	424	429	A	G	G	C	A	1	0.058824	BBBBA
scaffold654	341	386	389	424	429	A	G	A	C	A	1	0.058824	BBABA
scaffold282	342	352	355	394	415	T	C	C	C	T	7	0.5	AAAAA
scaffold282	342	352	355	394	415	C	T	C	T	T	4	0.285714	BBABA
scaffold282	342	352	355	394	415	C	T	T	C	C	1	0.071429	BBBAB
scaffold771	344	359	362	367	369	A	T	A	G	G	33	0.515625	AAAAA
scaffold771	344	359	362	367	369	T	A	C	T	A	31	0.484375	BBBBB
scaffold282	352	355	394	415	445	T	T	T	C	C	9	0.333333	AAAAA
scaffold282	352	355	394	415	445	C	C	C	T	T	8	0.296296	BBBBB
scaffold282	352	355	394	415	445	T	C	T	T	C	5	0.185185	ABABA
scaffold282	352	355	394	415	445	T	T	T	C	T	1	0.037037	AAAAB
scaffold282	352	355	394	415	445	T	T	C	C	T	1	0.037037	AABAB
scaffold282	352	355	394	415	445	C	T	T	T	T	1	0.037037	BAABB
scaffold282	355	394	415	445	448	T	T	C	C	C	9	0.333333	AAAAA
scaffold282	355	394	415	445	448	C	C	T	T	C	8	0.296296	BBBBA
scaffold282	355	394	415	445	448	C	T	T	C	T	5	0.185185	BABAB
scaffold282	355	394	415	445	448	T	T	T	T	T	1	0.037037	AABBB
scaffold282	355	394	415	445	448	T	T	C	T	T	1	0.037037	AAABB
scaffold282	355	394	415	445	448	T	C	C	T	C	1	0.037037	ABABA
scaffold255	358	389	401	516	545	C	C	G	G	G	1	1	AAAAA
scaffold518	358	363	364	404	441	G	G	T	T	A	8	0.571429	AAAAA
scaffold518	358	363	364	404	441	A	A	C	C	G	6	0.428571	BBBBB
C230545	359	362	366	383	429	T	C	C	T	C	29	0.311828	AAAAA
C230545	359	362	366	383	429	C	T	G	C	C	26	0.27957	BBBBA
C230545	359	362	366	383	429	C	T	G	C	T	12	0.129032	BBBBB
C230545	359	362	366	383	429	T	C	C	T	T	9	0.096774	AAAAB
C230545	359	362	366	383	429	C	T	G	T	T	6	0.064516	BBBAB
C230545	359	362	366	383	429	C	T	G	T	C	4	0.043011	BBBAA
C230545	359	362	366	383	429	T	T	C	T	T	3	0.032258	ABAAB
scaffold771	359	362	367	369	379	T	A	G	G	C	35	0.530303	AAAAA
scaffold771	359	362	367	369	379	A	C	T	A	T	31	0.469697	BBBBB
C230545	362	366	383	429	467	T	G	C	C	A	13	0.371429	AAAAA
C230545	362	366	383	429	467	T	G	C	T	A	5	0.142857	AAABA
C230545	362	366	383	429	467	C	C	T	C	T	5	0.142857	BBBAB
C230545	362	366	383	429	467	C	C	T	C	A	4	0.114286	BBBAA
C230545	362	366	383	429	467	T	G	T	T	T	3	0.085714	AABBB
C230545	362	366	383	429	467	T	G	T	C	T	1	0.028571	AABAB
C230545	362	366	383	429	467	T	G	T	C	A	1	0.028571	AABAA
C230545	362	366	383	429	467	T	G	C	C	T	1	0.028571	AAAAB
C230545	362	366	383	429	467	T	C	T	T	T	1	0.028571	ABBBB
C230545	362	366	383	429	467	C	C	T	T	A	1	0.028571	BBBBA
C241519	362	366	369	372	375	C	T	G	T	A	9	0.5	AAAAA
C241519	362	366	369	372	375	T	A	A	C	T	8	0.444444	BBBBB
scaffold398	362	367	368	474	477	C	T	T	A	A	8	0.615385	AAAAA
scaffold398	362	367	368	474	477	T	G	C	G	G	2	0.153846	BBBBB
scaffold398	362	367	368	474	477	T	G	C	A	G	1	0.076923	BBBAB
scaffold398	362	367	368	474	477	C	T	C	A	A	1	0.076923	AABAA
scaffold398	362	367	368	474	477	C	G	C	A	A	1	0.076923	ABBAA
scaffold771	362	367	369	379	380	A	G	G	C	A	35	0.530303	AAAAA
scaffold771	362	367	369	379	380	C	T	A	T	G	31	0.469697	BBBBB
C241519	366	369	372	375	390	A	A	C	T	A	8	0.571429	AAAAA
C241519	366	369	372	375	390	T	G	T	A	T	5	0.357143	BBBBB
scaffold398	367	368	474	477	549	T	T	A	A	T	1	0.5	AAAAA
scaffold398	367	368	474	477	549	G	C	A	A	T	1	0.5	BBAAA
scaffold771	367	369	379	380	395	G	G	C	A	C	32	0.507937	AAAAA
scaffold771	367	369	379	380	395	T	A	T	G	T	31	0.492063	BBBBB
scaffold398	368	474	477	549	564	T	A	A	T	T	1	1	AAAAA
C241519	369	372	375	390	393	A	C	T	A	G	9	0.642857	AAAAA
C241519	369	372	375	390	393	G	T	A	T	T	5	0.357143	BBBBB
scaffold771	369	379	380	395	398	G	C	A	C	T	32	0.507937	AAAAA
scaffold771	369	379	380	395	398	A	T	G	T	G	31	0.492063	BBBBB
C241519	372	375	390	393	399	C	T	A	G	G	9	0.642857	AAAAA
C241519	372	375	390	393	399	T	A	T	T	A	5	0.357143	BBBBB
C241519	375	390	393	399	402	T	A	G	G	A	9	0.642857	AAAAA
C241519	375	390	393	399	402	A	T	T	A	G	5	0.357143	BBBBB
scaffold655	377	383	409	424	426	T	C	C	C	A	3	0.375	AAAAA
scaffold655	377	383	409	424	426	C	T	T	T	T	2	0.25	BBBBB
scaffold655	377	383	409	424	426	C	T	C	T	T	2	0.25	BBABB
scaffold655	377	383	409	424	426	C	C	C	C	A	1	0.125	BAAAA
scaffold771	379	380	395	398	406	T	G	T	G	G	31	0.5	AAAAA
scaffold771	379	380	395	398	406	C	A	C	T	A	31	0.5	BBBBB
scaffold771	380	395	398	406	426	A	C	T	A	A	22	0.628571	AAAAA
scaffold771	380	395	398	406	426	G	T	G	G	T	13	0.371429	BBBBB
scaffold655	383	409	424	426	442	C	C	C	A	T	4	0.444444	AAAAA
scaffold655	383	409	424	426	442	T	T	T	T	C	3	0.333333	BBBBB
scaffold655	383	409	424	426	442	T	C	T	T	C	2	0.222222	BABBB
C241519	390	393	399	402	510	T	T	A	G	T	2	0.666667	AAAAA
C241519	390	393	399	402	510	A	G	G	A	C	1	0.333333	BBBBB
C241963	390	391	446	447	458	A	G	A	G	A	2	0.333333	AAAAA
C241963	390	391	446	447	458	G	A	C	A	G	1	0.166667	BBBBB
C241963	390	391	446	447	458	A	G	C	A	G	1	0.166667	AABBB
C241963	390	391	446	447	458	A	G	C	A	A	1	0.166667	AABBA
C241963	391	446	447	458	463	G	A	G	A	A	2	0.333333	AAAAA
C241963	391	446	447	458	463	G	C	A	G	G	1	0.166667	ABBBB
C241963	391	446	447	458	463	G	C	A	A	G	1	0.166667	ABBAB
C241963	391	446	447	458	463	A	C	A	G	G	1	0.166667	BBBBB
scaffold282	394	415	445	448	451	T	C	C	C	T	11	0.323529	AAAAA
scaffold282	394	415	445	448	451	C	T	T	C	T	10	0.294118	BBBAA
scaffold282	394	415	445	448	451	T	T	C	T	T	5	0.147059	ABABA
scaffold282	394	415	445	448	451	C	C	T	C	T	4	0.117647	BABAA
scaffold282	394	415	445	448	451	T	T	T	T	C	1	0.029412	ABBBB
scaffold282	394	415	445	448	451	T	C	T	T	C	1	0.029412	AABBB
scaffold771	395	398	406	426	428	T	G	G	T	T	16	0.484848	AAAAA
scaffold771	395	398	406	426	428	C	T	A	A	A	14	0.424242	BBBBB
scaffold551	398	413	419	460	473	T	A	T	G	C	7	0.538462	AAAAA
scaffold551	398	413	419	460	473	C	G	A	A	T	4	0.307692	BBBBB
scaffold551	398	413	419	460	473	T	A	T	A	T	1	0.076923	AAABB
scaffold771	398	406	426	428	438	G	G	T	T	A	16	0.484848	AAAAA
scaffold771	398	406	426	428	438	T	A	A	A	G	14	0.424242	BBBBB
scaffold119	402	420	461	479	538	A	G	A	G	A	1	1	AAAAA
scaffold771	406	426	428	438	439	G	T	T	A	A	18	0.5	AAAAA
scaffold771	406	426	428	438	439	A	A	A	G	C	15	0.416667	BBBBB
scaffold655	409	424	426	442	448	T	T	T	C	G	4	0.363636	AAAAA
scaffold655	409	424	426	442	448	C	C	A	T	T	3	0.272727	BBBBB
scaffold655	409	424	426	442	448	C	T	T	C	G	2	0.181818	BAAAA
scaffold655	409	424	426	442	448	T	C	A	C	T	1	0.090909	ABBAB
scaffold551	413	419	460	473	494	A	T	G	C	A	6	0.75	AAAAA
scaffold551	413	419	460	473	494	G	A	A	T	G	2	0.25	BBBBB
scaffold282	415	445	448	451	475	C	C	C	T	A	13	0.371429	AAAAA
scaffold282	415	445	448	451	475	T	T	C	T	A	9	0.257143	BBAAA
scaffold282	415	445	448	451	475	T	C	T	T	A	5	0.142857	BABAA
scaffold282	415	445	448	451	475	C	T	C	T	A	4	0.114286	ABAAA
scaffold282	415	445	448	451	475	T	T	T	C	G	1	0.028571	BBBBB
scaffold282	415	445	448	451	475	C	T	T	C	G	1	0.028571	ABBBB
scaffold551	419	460	473	494	521	T	G	C	A	A	7	0.777778	AAAAA
scaffold551	419	460	473	494	521	A	A	T	G	C	2	0.222222	BBBBB
scaffold119	420	461	479	538	597	A	A	A	A	A	1	1	AAAAA
scaffold433	423	436	453	461	463	A	C	T	C	G	5	0.384615	AAAAA
scaffold433	423	436	453	461	463	G	G	G	T	C	4	0.307692	BBBBB
scaffold433	423	436	453	461	463	G	C	T	C	G	3	0.230769	BAAAA
scaffold433	423	436	453	461	463	A	G	G	T	C	1	0.076923	ABBBB
scaffold655	424	426	442	448	571	T	T	C	G	G	1	1	AAAAA
scaffold655	426	442	448	571	619	T	C	G	G	T	1	1	AAAAA
scaffold771	426	428	438	439	440	T	T	A	A	G	19	0.513514	AAAAA
scaffold771	426	428	438	439	440	A	A	G	C	A	15	0.405405	BBBBB
scaffold771	428	438	439	440	443	T	A	A	G	T	19	0.513514	AAAAA
scaffold771	428	438	439	440	443	A	G	C	A	C	15	0.405405	BBBBB
scaffold433	436	453	461	463	468	C	T	C	G	G	8	0.533333	AAAAA
scaffold433	436	453	461	463	468	G	G	T	C	A	7	0.466667	BBBBB
scaffold771	438	439	440	443	494	G	C	A	C	C	8	0.470588	AAAAA
scaffold771	438	439	440	443	494	A	A	G	T	T	7	0.411765	BBBBB
C257627	439	446	459	464	466	A	A	T	A	T	39	0.549296	AAAAA
C257627	439	446	459	464	466	C	G	C	G	C	32	0.450704	BBBBB
scaffold771	439	440	443	494	506	C	A	C	C	A	7	0.466667	AAAAA
scaffold771	439	440	443	494	506	A	G	T	T	G	7	0.466667	BBBBB
scaffold771	440	443	494	506	551	G	T	T	G	T	5	0.454545	AAAAA
scaffold771	440	443	494	506	551	A	C	C	A	C	5	0.454545	BBBBB
scaffold655	442	448	571	619	651	T	T	A	C	C	1	1	AAAAA
scaffold771	443	494	506	551	566	T	T	G	T	T	5	0.416667	AAAAA
scaffold771	443	494	506	551	566	C	C	A	C	C	5	0.416667	BBBBB
scaffold771	443	494	506	551	566	C	T	G	T	T	2	0.166667	BAAAA
scaffold156	445	447	449	482	533	A	G	C	T	G	4	0.285714	AAAAA
scaffold156	445	447	449	482	533	A	G	C	C	G	4	0.285714	AAABA
scaffold156	445	447	449	482	533	A	G	C	T	A	3	0.214286	AAAAB
scaffold156	445	447	449	482	533	A	G	T	T	A	1	0.071429	AABAB
scaffold282	445	448	451	475	538	T	T	C	G	T	5	0.384615	AAAAA
scaffold282	445	448	451	475	538	T	C	T	A	C	4	0.307692	ABBBB
scaffold282	445	448	451	475	538	T	C	C	G	T	3	0.230769	ABAAA
scaffold282	445	448	451	475	538	C	T	T	A	T	1	0.076923	BABBA
C241963	446	447	458	463	503	A	G	A	A	T	17	0.62963	AAAAA
C241963	446	447	458	463	503	C	A	G	G	C	9	0.333333	BBBBB
C241963	446	447	458	463	503	C	A	G	G	T	1	0.037037	BBBBA
C257627	446	459	464	466	478	G	C	G	C	G	41	0.5125	AAAAA
C257627	446	459	464	466	478	A	T	A	T	T	39	0.4875	BBBBB
C241963	447	458	463	503	541	G	A	A	T	A	16	0.64	AAAAA
C241963	447	458	463	503	541	A	G	G	C	G	8	0.32	BBBBB
C241963	447	458	463	503	541	A	G	G	T	G	1	0.04	BBBAB
scaffold156	447	449	482	533	551	G	C	T	G	G	4	0.285714	AAAAA
scaffold156	447	449	482	533	551	G	C	C	G	G	4	0.285714	AABAA
scaffold156	447	449	482	533	551	G	C	T	A	A	3	0.214286	AAABB
scaffold156	447	449	482	533	551	G	T	T	A	A	1	0.071429	ABABB
scaffold282	448	451	475	538	541	T	C	G	T	C	5	0.384615	AAAAA
scaffold282	448	451	475	538	541	C	T	A	C	T	4	0.307692	BBBBB
scaffold282	448	451	475	538	541	C	C	G	T	C	3	0.230769	BAAAA
scaffold282	448	451	475	538	541	T	T	A	T	C	1	0.076923	ABBAA
scaffold655	448	571	619	651	655	T	A	C	C	G	1	1	AAAAA
scaffold282	451	475	538	541	548	C	G	T	C	C	8	0.615385	AAAAA
scaffold282	451	475	538	541	548	T	A	C	T	T	4	0.307692	BBBBB
scaffold282	451	475	538	541	548	T	A	T	C	C	1	0.076923	BBAAA
scaffold313	453	462	489	490	590	A	A	T	G	C	6	0.75	AAAAA
scaffold313	453	462	489	490	590	G	G	C	A	C	2	0.25	BBBBA
scaffold433	453	461	463	468	472	G	T	C	A	C	7	0.5	AAAAA
scaffold433	453	461	463	468	472	T	C	G	G	G	6	0.428571	BBBBB
C241963	458	463	503	541	548	G	G	C	G	C	16	0.457143	AAAAA
C241963	458	463	503	541	548	A	A	T	A	T	16	0.457143	BBBBB
C241963	458	463	503	541	548	G	G	T	G	C	3	0.085714	AABAA
C257627	459	464	466	478	479	C	G	C	G	T	50	0.531915	AAAAA
C257627	459	464	466	478	479	T	A	T	T	A	44	0.468085	BBBBB
scaffold551	460	473	494	521	528	G	C	A	A	A	7	0.538462	AAAAA
scaffold551	460	473	494	521	528	A	T	G	C	C	4	0.307692	BBBBB
scaffold551	460	473	494	521	528	A	C	G	A	A	1	0.076923	BABAA
scaffold551	460	473	494	521	528	A	C	A	A	A	1	0.076923	BAAAA
scaffold313	462	489	490	590	656	G	C	A	C	T	1	0.333333	AAAAA
scaffold313	462	489	490	590	656	G	C	A	C	C	1	0.333333	AAAAB
scaffold313	462	489	490	590	656	A	T	G	C	C	1	0.333333	BBBAB
scaffold561	462	463	466	470	474	G	G	A	T	A	11	0.578947	AAAAA
scaffold561	462	463	466	470	474	A	T	C	C	G	8	0.421053	BBBBB
C241963	463	503	541	548	561	A	T	A	T	T	25	0.568182	AAAAA
C241963	463	503	541	548	561	G	C	G	C	C	16	0.363636	BBBBB
C241963	463	503	541	548	561	G	T	G	C	C	3	0.068182	BABBB
scaffold155	463	464	494	628	629	A	C	T	T	G	1	1	AAAAA
scaffold561	463	466	470	474	477	G	A	T	A	C	11	0.578947	AAAAA
scaffold561	463	466	470	474	477	T	C	C	G	T	8	0.421053	BBBBB
C257627	464	466	478	479	490	G	C	G	T	G	48	0.521739	AAAAA
C257627	464	466	478	479	490	A	T	T	A	A	44	0.478261	BBBBB
scaffold155	464	494	628	629	643	C	T	T	G	G	1	1	AAAAA
C257627	466	478	479	490	506	C	G	T	G	T	45	0.542169	AAAAA
C257627	466	478	479	490	506	T	T	A	A	C	38	0.457831	BBBBB
scaffold561	466	470	474	477	478	A	T	A	C	A	11	0.578947	AAAAA
scaffold561	466	470	474	477	478	C	C	G	T	C	8	0.421053	BBBBB
scaffold561	470	474	477	478	480	T	A	C	A	G	11	0.578947	AAAAA
scaffold561	470	474	477	478	480	C	G	T	C	A	8	0.421053	BBBBB
scaffold551	473	494	521	528	531	C	A	A	A	C	8	0.571429	AAAAA
scaffold551	473	494	521	528	531	T	G	C	C	T	4	0.285714	BBBBB
scaffold551	473	494	521	528	531	T	G	C	C	C	1	0.071429	BBBBA
scaffold551	473	494	521	528	531	C	G	A	A	C	1	0.071429	ABAAA
scaffold398	474	477	549	564	601	G	G	A	C	C	4	0.25	AAAAA
scaffold398	474	477	549	564	601	G	G	T	C	C	3	0.1875	AABAA
scaffold398	474	477	549	564	601	A	A	T	T	C	3	0.1875	BBBBA
scaffold398	474	477	549	564	601	G	G	A	T	C	2	0.125	AAABA
scaffold398	474	477	549	564	601	G	G	A	T	T	1	0.0625	AAABB
scaffold398	474	477	549	564	601	G	G	A	C	T	1	0.0625	AAAAB
scaffold561	474	477	478	480	516	G	T	C	A	T	7	0.636364	AAAAA
scaffold561	474	477	478	480	516	A	C	A	G	T	3	0.272727	BBBBA
scaffold561	474	477	478	480	516	A	C	A	G	C	1	0.090909	BBBBB
scaffold282	475	538	541	548	556	G	T	C	C	T	9	0.5625	AAAAA
scaffold282	475	538	541	548	556	A	C	T	T	A	4	0.25	BBBBB
scaffold282	475	538	541	548	556	A	T	C	C	T	1	0.0625	BAAAA
scaffold398	477	549	564	601	636	G	A	C	C	T	3	0.214286	AAAAA
scaffold398	477	549	564	601	636	A	T	T	C	T	3	0.214286	BBBAA
scaffold398	477	549	564	601	636	G	T	C	C	T	2	0.142857	ABAAA
scaffold398	477	549	564	601	636	G	A	T	C	C	2	0.142857	AABAB
scaffold398	477	549	564	601	636	G	T	C	C	C	1	0.071429	ABAAB
scaffold398	477	549	564	601	636	G	A	T	T	T	1	0.071429	AABBA
scaffold398	477	549	564	601	636	G	A	C	T	C	1	0.071429	AAABB
scaffold398	477	549	564	601	636	G	A	C	C	C	1	0.071429	AAAAB
C257627	478	479	490	506	507	G	T	G	T	T	51	0.56044	AAAAA
C257627	478	479	490	506	507	T	A	A	C	C	40	0.43956	BBBBB
C257627	479	490	506	507	513	T	G	T	T	T	51	0.56044	AAAAA
C257627	479	490	506	507	513	A	A	C	C	C	40	0.43956	BBBBB
scaffold46	481	486	487	533	541	T	A	A	A	C	17	0.472222	AAAAA
scaffold46	481	486	487	533	541	C	G	G	G	T	14	0.388889	BBBBB
scaffold46	481	486	487	533	541	T	G	G	G	C	2	0.055556	ABBBA
scaffold46	481	486	487	533	541	C	G	A	G	C	2	0.055556	BBABA
scaffold46	481	486	487	533	541	C	G	G	G	C	1	0.027778	BBBBA
scaffold46	486	487	533	541	549	A	A	A	C	C	16	0.457143	AAAAA
scaffold46	486	487	533	541	549	G	G	G	T	T	13	0.371429	BBBBB
scaffold46	486	487	533	541	549	G	G	G	C	C	2	0.057143	BBBAA
scaffold46	486	487	533	541	549	G	A	G	C	C	2	0.057143	BABAA
scaffold46	486	487	533	541	549	G	G	G	T	C	1	0.028571	BBBBA
scaffold46	486	487	533	541	549	G	G	G	C	T	1	0.028571	BBBAB
scaffold46	487	533	541	549	550	A	A	C	C	T	16	0.457143	AAAAA
scaffold46	487	533	541	549	550	G	G	T	T	C	13	0.371429	BBBBB
scaffold46	487	533	541	549	550	G	G	C	C	T	2	0.057143	BBAAA
scaffold46	487	533	541	549	550	A	G	C	C	T	2	0.057143	ABAAA
scaffold46	487	533	541	549	550	G	G	T	C	C	1	0.028571	BBBAB
scaffold46	487	533	541	549	550	G	G	C	T	C	1	0.028571	BBABB
C257627	490	506	507	513	514	G	T	T	T	G	58	0.591837	AAAAA
C257627	490	506	507	513	514	A	C	C	C	A	40	0.408163	BBBBB
C255769	491	535	539	548	556	G	A	A	T	T	3	0.3	AAAAA
C255769	491	535	539	548	556	A	G	G	C	T	3	0.3	BBBBA
C255769	491	535	539	548	556	A	A	A	T	C	2	0.2	BAAAB
C255769	491	535	539	548	556	G	G	G	C	C	1	0.1	ABBBB
C255769	491	535	539	548	556	G	G	A	T	C	1	0.1	ABAAB
scaffold106	492	501	513	516	546	G	G	C	C	A	5	0.454545	AAAAA
scaffold106	492	501	513	516	546	A	C	T	T	G	3	0.272727	BBBBB
scaffold106	492	501	513	516	546	A	G	C	C	A	2	0.181818	BAAAA
scaffold106	492	501	513	516	546	G	C	T	T	G	1	0.090909	ABBBB
scaffold551	494	521	528	531	539	A	A	A	C	A	8	0.533333	AAAAA
scaffold551	494	521	528	531	539	G	C	C	T	G	5	0.333333	BBBBB
scaffold551	494	521	528	531	539	G	C	C	C	G	1	0.066667	BBBAB
scaffold551	494	521	528	531	539	G	A	A	C	G	1	0.066667	BAAAB
scaffold771	494	506	551	566	572	T	G	T	T	T	8	0.533333	AAAAA
scaffold771	494	506	551	566	572	C	A	C	C	A	7	0.466667	BBBBB
scaffold315	498	501	525	624	705	C	A	G	G	G	1	0.5	AAAAA
scaffold315	498	501	525	624	705	C	A	A	A	A	1	0.5	AABBB
scaffold106	501	513	516	546	570	G	C	C	A	G	3	0.3	AAAAA
scaffold106	501	513	516	546	570	G	C	C	A	A	3	0.3	AAAAB
scaffold106	501	513	516	546	570	C	T	T	G	A	3	0.3	BBBBB
scaffold106	501	513	516	546	570	C	T	T	G	G	1	0.1	BBBBA
C248501	502	514	532	676	743	C	A	C	T	T	1	0.5	AAAAA
C241963	503	541	548	561	687	T	A	T	T	T	13	0.464286	AAAAA
C241963	503	541	548	561	687	C	G	C	C	C	12	0.428571	BBBBB
C241963	503	541	548	561	687	T	G	C	C	C	3	0.107143	ABBBB
C257627	506	507	513	514	518	T	T	T	G	T	57	0.587629	AAAAA
C257627	506	507	513	514	518	C	C	C	A	G	40	0.412371	BBBBB
C257627	507	513	514	518	521	T	T	G	T	G	57	0.587629	AAAAA
C257627	507	513	514	518	521	C	C	A	G	A	40	0.412371	BBBBB
C257627	513	514	518	521	526	T	G	T	G	T	57	0.587629	AAAAA
C257627	513	514	518	521	526	C	A	G	A	C	40	0.412371	BBBBB
C257627	514	518	521	526	527	G	T	G	T	C	57	0.587629	AAAAA
C257627	514	518	521	526	527	A	G	A	C	T	40	0.412371	BBBBB
scaffold84	517	529	537	548	550	T	T	T	A	C	5	0.333333	AAAAA
scaffold84	517	529	537	548	550	C	C	G	C	T	5	0.333333	BBBBB
scaffold84	517	529	537	548	550	T	C	G	C	T	1	0.066667	ABBBB
scaffold84	517	529	537	548	550	C	C	G	A	C	1	0.066667	BBBAA
scaffold224	523	586	620	653	682	G	T	G	C	T	2	0.4	AAAAA
scaffold224	523	586	620	653	682	G	C	C	C	T	1	0.2	ABBAA
scaffold224	523	586	620	653	682	G	C	C	C	C	1	0.2	ABBAB
scaffold224	523	586	620	653	682	A	C	G	T	T	1	0.2	BBABA
scaffold584	527	530	535	554	563	A	T	T	C	A	5	0.714286	AAAAA
scaffold584	527	530	535	554	563	C	A	C	A	G	1	0.142857	BBBBB
scaffold584	530	535	554	563	572	T	T	C	A	T	5	0.625	AAAAA
scaffold584	530	535	554	563	572	A	C	A	G	T	1	0.125	BBBBA
scaffold584	530	535	554	563	572	A	C	A	G	C	1	0.125	BBBBB
scaffold46	533	541	549	550	556	A	C	C	T	T	16	0.444444	AAAAA
scaffold46	533	541	549	550	556	G	T	T	C	C	14	0.388889	BBBBB
scaffold46	533	541	549	550	556	G	C	C	T	C	4	0.111111	BAAAB
scaffold46	533	541	549	550	556	G	T	C	C	C	1	0.027778	BBABB
scaffold46	533	541	549	550	556	G	C	T	C	C	1	0.027778	BABBB
scaffold584	535	554	563	572	587	T	C	A	T	C	5	0.714286	AAAAA
scaffold584	535	554	563	572	587	C	A	G	T	T	1	0.142857	BBBAB
scaffold584	535	554	563	572	587	C	A	G	C	T	1	0.142857	BBBBB
scaffold282	538	541	548	556	592	C	T	T	A	C	8	0.363636	AAAAA
scaffold282	538	541	548	556	592	T	C	C	T	T	6	0.272727	BBBBB
scaffold282	538	541	548	556	592	T	C	C	T	C	6	0.272727	BBBBA
scaffold282	541	548	556	592	622	C	C	T	T	T	5	0.227273	AAAAA
scaffold282	541	548	556	592	622	C	C	T	C	C	5	0.227273	AAABB
scaffold282	541	548	556	592	622	T	T	A	C	T	2	0.090909	BBBBA
scaffold282	541	548	556	592	622	T	T	A	C	C	2	0.090909	BBBBB
scaffold282	541	548	556	592	622	C	C	T	T	C	1	0.045455	AAAAB
scaffold282	541	548	556	592	622	C	C	T	C	T	1	0.045455	AAABA
scaffold46	541	549	550	556	567	C	C	T	T	A	16	0.484848	AAAAA
scaffold46	541	549	550	556	567	T	T	C	C	G	13	0.393939	BBBBB
scaffold46	541	549	550	556	567	C	C	T	C	A	2	0.060606	AAABA
scaffold46	541	549	550	556	567	T	C	C	C	G	1	0.030303	BABBB
scaffold46	541	549	550	556	567	C	T	C	C	G	1	0.030303	ABBBB
scaffold282	548	556	592	622	667	T	A	C	C	C	2	0.181818	AAAAA
scaffold282	548	556	592	622	667	C	T	C	C	G	2	0.181818	BBAAB
scaffold282	548	556	592	622	667	T	A	C	T	C	1	0.090909	AAABA
scaffold282	548	556	592	622	667	C	T	C	T	G	1	0.090909	BBABB
scaffold174	549	608	669	670	673	G	G	G	A	C	2	0.5	AAAAA
scaffold398	549	564	601	636	660	T	T	C	T	T	5	0.333333	AAAAA
scaffold398	549	564	601	636	660	A	C	C	T	C	3	0.2	BBAAB
scaffold398	549	564	601	636	660	T	C	C	T	T	2	0.133333	ABAAA
scaffold398	549	564	601	636	660	A	T	T	C	T	2	0.133333	BABBA
scaffold398	549	564	601	636	660	T	C	C	C	C	1	0.066667	ABABB
scaffold398	549	564	601	636	660	A	T	T	T	T	1	0.066667	BABAA
scaffold398	549	564	601	636	660	A	C	T	C	C	1	0.066667	BBBBB
scaffold46	549	550	556	567	618	C	T	T	A	A	14	0.56	AAAAA
scaffold46	549	550	556	567	618	T	C	C	G	G	9	0.36	BBBBB
scaffold46	549	550	556	567	618	T	C	C	G	A	1	0.04	BBBBA
scaffold46	549	550	556	567	618	C	C	C	G	G	1	0.04	ABBBB
scaffold584	554	563	572	587	590	C	A	T	C	T	5	0.5	AAAAA
scaffold584	554	563	572	587	590	A	G	C	T	A	3	0.3	BBBBB
scaffold584	554	563	572	587	590	A	G	T	T	A	2	0.2	BBABB
scaffold282	556	592	622	667	670	A	C	C	C	C	2	0.2	AAAAA
scaffold282	556	592	622	667	670	T	C	T	G	T	1	0.1	BABBB
scaffold282	556	592	622	667	670	T	C	C	G	T	1	0.1	BAABB
scaffold282	556	592	622	667	670	A	C	T	C	C	1	0.1	AABAA
scaffold316	556	707	720	763	765	A	T	C	A	A	14	0.35	AAAAA
scaffold316	556	707	720	763	765	G	T	T	G	C	7	0.175	BABBB
scaffold316	556	707	720	763	765	A	C	T	G	C	7	0.175	ABBBB
scaffold316	556	707	720	763	765	A	C	T	A	C	5	0.125	ABBAB
scaffold316	556	707	720	763	765	A	C	C	A	A	3	0.075	ABAAA
scaffold316	556	707	720	763	765	G	C	T	G	C	2	0.05	BBBBB
scaffold584	563	572	587	590	592	A	T	C	T	A	5	0.333333	AAAAA
scaffold584	563	572	587	590	592	G	C	T	A	G	4	0.266667	BBBBB
scaffold584	563	572	587	590	592	G	T	T	A	G	3	0.2	BABBB
scaffold584	563	572	587	590	592	G	T	T	T	A	1	0.066667	BABAA
scaffold584	563	572	587	590	592	A	T	T	T	A	1	0.066667	AABAA
scaffold584	563	572	587	590	592	A	C	T	A	G	1	0.066667	ABBBB
scaffold398	564	601	636	660	684	C	T	C	C	A	8	0.296296	AAAAA
scaffold398	564	601	636	660	684	T	C	T	T	T	5	0.185185	BBBBB
scaffold398	564	601	636	660	684	C	C	C	C	A	3	0.111111	ABAAA
scaffold398	564	601	636	660	684	T	T	C	T	T	2	0.074074	BAABB
scaffold398	564	601	636	660	684	T	T	C	C	T	2	0.074074	BAAAB
scaffold398	564	601	636	660	684	T	C	C	C	T	2	0.074074	BBAAB
scaffold398	564	601	636	660	684	C	C	T	C	A	2	0.074074	ABBAA
scaffold398	564	601	636	660	684	T	T	T	T	T	1	0.037037	BABBB
scaffold398	564	601	636	660	684	C	T	C	T	A	1	0.037037	AAABA
scaffold398	564	601	636	660	684	C	C	T	C	T	1	0.037037	ABBAB
scaffold655	571	619	651	655	658	G	C	T	A	A	10	0.344828	AAAAA
scaffold655	571	619	651	655	658	A	T	C	G	G	8	0.275862	BBBBB
scaffold655	571	619	651	655	658	A	C	C	G	G	5	0.172414	BABBB
scaffold655	571	619	651	655	658	G	T	C	G	G	2	0.068966	ABBBB
scaffold655	571	619	651	655	658	A	T	T	A	A	2	0.068966	BBAAA
scaffold655	571	619	651	655	658	G	C	C	G	G	1	0.034483	AABBB
scaffold655	571	619	651	655	658	A	C	T	A	A	1	0.034483	BAAAA
scaffold584	572	587	590	592	593	C	T	A	G	T	8	0.444444	AAAAA
scaffold584	572	587	590	592	593	T	C	T	A	A	5	0.277778	BBBBB
scaffold584	572	587	590	592	593	T	T	A	G	T	3	0.166667	BAAAA
scaffold584	572	587	590	592	593	T	T	T	A	A	2	0.111111	BABBB
scaffold224	586	620	653	682	703	C	C	C	T	T	2	0.25	AAAAA
scaffold224	586	620	653	682	703	T	G	C	T	T	1	0.125	BBAAA
scaffold224	586	620	653	682	703	T	G	C	T	C	1	0.125	BBAAB
scaffold224	586	620	653	682	703	T	C	C	T	C	1	0.125	BAAAB
scaffold224	586	620	653	682	703	C	G	T	T	C	1	0.125	ABBAB
scaffold224	586	620	653	682	703	C	C	T	C	C	1	0.125	AABBB
scaffold224	586	620	653	682	703	C	C	C	C	C	1	0.125	AAABB
scaffold584	587	590	592	593	602	T	A	G	T	T	14	0.424242	AAAAA
scaffold584	587	590	592	593	602	C	T	A	A	C	11	0.333333	BBBBB
scaffold584	587	590	592	593	602	T	T	A	A	C	5	0.151515	ABBBB
scaffold584	587	590	592	593	602	C	T	A	A	T	2	0.060606	BBBBA
scaffold637	588	648	672	677	708	T	G	A	T	G	6	0.6	AAAAA
scaffold637	588	648	672	677	708	C	A	G	C	A	4	0.4	BBBBB
scaffold584	590	592	593	602	617	A	G	T	T	A	14	0.4375	AAAAA
scaffold584	590	592	593	602	617	T	A	A	C	G	12	0.375	BBBBB
scaffold584	590	592	593	602	617	T	A	A	C	A	3	0.09375	BBBBA
scaffold584	590	592	593	602	617	T	A	A	T	A	2	0.0625	BBBAA
scaffold273	592	779	782	786	790	T	T	T	T	C	1	0.5	AAAAA
scaffold273	592	779	782	786	790	C	C	C	C	T	1	0.5	BBBBB
scaffold282	592	622	667	670	676	T	C	C	C	G	7	0.28	AAAAA
scaffold282	592	622	667	670	676	T	T	G	T	C	5	0.2	ABBBB
scaffold282	592	622	667	670	676	C	C	G	T	C	3	0.12	BABBB
scaffold282	592	622	667	670	676	C	T	G	C	G	2	0.08	BBBAA
scaffold282	592	622	667	670	676	C	C	C	C	G	2	0.08	BAAAA
scaffold282	592	622	667	670	676	C	T	G	T	C	1	0.04	BBBBB
scaffold282	592	622	667	670	676	C	T	C	C	G	1	0.04	BBAAA
scaffold584	592	593	602	617	695	G	T	T	A	T	13	0.464286	AAAAA
scaffold584	592	593	602	617	695	A	A	C	G	A	12	0.428571	BBBBB
scaffold584	592	593	602	617	695	A	A	T	A	A	2	0.071429	BBAAB
scaffold584	593	602	617	695	698	T	T	A	T	G	13	0.464286	AAAAA
scaffold584	593	602	617	695	698	A	C	G	A	T	12	0.428571	BBBBB
scaffold584	593	602	617	695	698	A	T	A	A	T	2	0.071429	BAABB
scaffold398	601	636	660	684	703	C	T	T	T	T	16	0.280702	AAAAA
scaffold398	601	636	660	684	703	T	C	C	A	C	11	0.192982	BBBBB
scaffold398	601	636	660	684	703	C	T	C	T	C	6	0.105263	AABAB
scaffold398	601	636	660	684	703	C	C	C	A	T	5	0.087719	ABBBA
scaffold398	601	636	660	684	703	C	C	C	A	C	5	0.087719	ABBBB
scaffold398	601	636	660	684	703	T	T	T	T	C	4	0.070175	BAAAB
scaffold398	601	636	660	684	703	T	C	T	A	C	4	0.070175	BBABB
scaffold398	601	636	660	684	703	T	C	T	T	T	2	0.035088	BBAAA
scaffold398	601	636	660	684	703	C	C	T	A	T	2	0.035088	ABABA
scaffold398	601	636	660	684	703	C	T	C	A	T	1	0.017544	AABBA
scaffold398	601	636	660	684	703	C	C	T	T	T	1	0.017544	ABAAA
scaffold174	608	669	670	673	675	G	T	T	A	C	5	0.357143	AAAAA
scaffold174	608	669	670	673	675	G	G	A	C	T	5	0.357143	ABBBB
scaffold655	619	651	655	658	661	C	T	A	A	A	11	0.34375	AAAAA
scaffold655	619	651	655	658	661	T	C	G	G	C	10	0.3125	BBBBB
scaffold655	619	651	655	658	661	C	C	G	G	C	6	0.1875	ABBBB
scaffold655	619	651	655	658	661	T	T	A	A	A	3	0.09375	BAAAA
scaffold655	619	651	655	658	661	T	T	A	A	C	2	0.0625	BAAAB
scaffold540	623	667	710	716	740	A	A	A	A	T	3	0.272727	AAAAA
scaffold540	623	667	710	716	740	G	G	G	G	C	1	0.090909	BBBBB
scaffold540	623	667	710	716	740	G	G	A	G	C	1	0.090909	BBABB
scaffold540	623	667	710	716	740	G	A	G	A	C	1	0.090909	BABAB
scaffold540	623	667	710	716	740	A	G	G	G	T	1	0.090909	ABBBA
scaffold540	623	667	710	716	740	A	G	G	G	C	1	0.090909	ABBBB
scaffold540	623	667	710	716	740	A	G	G	A	C	1	0.090909	ABBAB
scaffold540	623	667	710	716	740	A	A	A	G	C	1	0.090909	AAABB
scaffold398	636	660	684	703	705	T	T	T	T	G	21	0.291667	AAAAA
scaffold398	636	660	684	703	705	C	C	A	C	A	17	0.236111	BBBBB
scaffold398	636	660	684	703	705	T	T	T	T	A	8	0.111111	AAAAB
scaffold398	636	660	684	703	705	T	C	T	C	G	6	0.083333	ABABA
scaffold398	636	660	684	703	705	T	T	T	C	G	5	0.069444	AAABA
scaffold398	636	660	684	703	705	C	C	A	T	G	5	0.069444	BBBAA
scaffold398	636	660	684	703	705	C	T	A	C	A	4	0.055556	BABBB
scaffold398	636	660	684	703	705	C	T	T	T	G	3	0.041667	BAAAA
scaffold398	636	660	684	703	705	C	T	A	T	G	2	0.027778	BABAA
scaffold398	636	660	684	703	705	T	C	A	T	G	1	0.013889	ABBAA
scaffold44	645	693	736	775	777	A	A	A	C	T	2	0.333333	AAAAA
scaffold44	645	693	736	775	777	G	G	G	G	C	1	0.166667	BBBBB
scaffold44	645	693	736	775	777	G	G	A	G	C	1	0.166667	BBABB
scaffold44	645	693	736	775	777	G	A	A	C	T	1	0.166667	BAAAA
scaffold44	645	693	736	775	777	A	G	G	C	T	1	0.166667	ABBAA
scaffold655	651	655	658	661	679	T	A	A	A	A	11	0.333333	AAAAA
scaffold655	651	655	658	661	679	C	G	G	C	G	11	0.333333	BBBBB
scaffold655	651	655	658	661	679	C	G	G	C	A	5	0.151515	BBBBA
scaffold655	651	655	658	661	679	T	A	A	C	A	3	0.090909	AAABA
scaffold655	651	655	658	661	679	T	A	A	A	G	3	0.090909	AAAAB
scaffold655	655	658	661	679	718	A	A	A	A	A	8	0.266667	AAAAA
scaffold655	655	658	661	679	718	G	G	C	G	G	7	0.233333	BBBBB
scaffold655	655	658	661	679	718	G	G	C	G	A	3	0.1	BBBBA
scaffold655	655	658	661	679	718	G	G	C	A	A	3	0.1	BBBAA
scaffold655	655	658	661	679	718	A	A	A	G	A	3	0.1	AAABA
scaffold655	655	658	661	679	718	G	G	C	A	G	2	0.066667	BBBAB
scaffold655	655	658	661	679	718	A	A	A	A	G	2	0.066667	AAAAB
scaffold655	658	661	679	718	724	A	A	A	A	T	7	0.233333	AAAAA
scaffold655	658	661	679	718	724	G	C	G	G	C	6	0.2	BBBBB
scaffold655	658	661	679	718	724	G	C	G	A	C	3	0.1	BBBAB
scaffold655	658	661	679	718	724	G	C	A	A	T	3	0.1	BBAAA
scaffold655	658	661	679	718	724	G	C	A	G	C	2	0.066667	BBABB
scaffold655	658	661	679	718	724	A	A	G	A	C	2	0.066667	AABAB
scaffold655	658	661	679	718	724	A	A	A	G	T	2	0.066667	AAABA
scaffold655	658	661	679	718	724	G	C	G	G	T	1	0.033333	BBBBA
scaffold655	658	661	679	718	724	A	A	G	A	T	1	0.033333	AABAA
scaffold655	658	661	679	718	724	A	A	A	A	C	1	0.033333	AAAAB
scaffold398	660	684	703	705	798	T	T	T	G	G	6	0.6	AAAAA
scaffold398	660	684	703	705	798	T	T	C	G	G	2	0.2	AABAA
scaffold398	660	684	703	705	798	T	T	T	A	A	1	0.1	AAABB
scaffold398	660	684	703	705	798	C	A	C	A	G	1	0.1	BBBBA
scaffold655	661	679	718	724	847	C	G	G	C	A	1	0.5	AAAAA
scaffold540	667	710	716	740	809	G	G	G	C	A	2	0.181818	AAAAA
scaffold540	667	710	716	740	809	G	A	G	C	A	2	0.181818	ABAAA
scaffold540	667	710	716	740	809	A	A	A	T	G	2	0.181818	BBBBB
scaffold540	667	710	716	740	809	A	A	A	T	A	2	0.181818	BBBBA
scaffold540	667	710	716	740	809	G	G	G	T	A	1	0.090909	AAABA
scaffold540	667	710	716	740	809	G	G	A	C	A	1	0.090909	AABAA
scaffold559	667	754	763	844	847	T	T	G	C	A	2	0.285714	AAAAA
scaffold559	667	754	763	844	847	C	T	G	C	A	2	0.285714	BAAAA
scaffold559	667	754	763	844	847	C	C	A	T	G	2	0.285714	BBBBB
scaffold559	667	754	763	844	847	C	T	A	C	A	1	0.142857	BABAA
scaffold174	669	670	673	675	778	G	A	C	T	G	2	0.666667	AAAAA
scaffold174	669	670	673	675	778	G	A	C	T	C	1	0.333333	AAAAB
scaffold174	670	673	675	778	787	A	C	T	G	G	2	0.666667	AAAAA
scaffold174	670	673	675	778	787	A	C	T	C	T	1	0.333333	AAABB
scaffold174	673	675	778	787	788	C	T	G	G	A	2	0.666667	AAAAA
scaffold174	673	675	778	787	788	C	T	C	T	T	1	0.333333	AABBB
C241519	675	765	774	777	782	T	G	C	A	T	18	0.5625	AAAAA
C241519	675	765	774	777	782	C	T	G	T	G	6	0.1875	BBBBB
C241519	675	765	774	777	782	C	G	C	A	T	5	0.15625	BAAAA
C241519	675	765	774	777	782	T	G	C	A	G	2	0.0625	AAAAB
scaffold174	675	778	787	788	791	T	G	G	A	C	2	0.666667	AAAAA
scaffold174	675	778	787	788	791	T	C	T	T	A	1	0.333333	ABBBB
C248501	676	743	826	829	836	T	G	C	T	T	37	0.486842	AAAAA
C248501	676	743	826	829	836	C	T	T	C	C	20	0.263158	BBBBB
C248501	676	743	826	829	836	T	T	T	C	C	8	0.105263	ABBBB
C248501	676	743	826	829	836	T	G	T	T	T	3	0.039474	AABAA
scaffold398	684	703	705	798	801	T	T	G	G	G	6	0.545455	AAAAA
scaffold398	684	703	705	798	801	T	C	G	G	G	2	0.181818	ABAAA
scaffold398	684	703	705	798	801	A	C	A	G	G	2	0.181818	BBBAA
scaffold398	684	703	705	798	801	T	T	A	A	A	1	0.090909	AABBB
scaffold258	691	733	815	844	850	C	T	C	T	C	2	0.4	AAAAA
scaffold258	691	733	815	844	850	T	T	C	T	C	1	0.2	BAAAA
scaffold258	691	733	815	844	850	T	C	T	C	T	1	0.2	BBBBB
scaffold258	691	733	815	844	850	C	T	C	C	C	1	0.2	AAABA
scaffold584	695	698	853	856	859	A	T	T	A	A	3	0.6	AAAAA
scaffold584	695	698	853	856	859	T	G	C	G	T	2	0.4	BBBBB
scaffold732	695	743	752	833	899	C	A	A	A	A	1	1	AAAAA
scaffold584	698	853	856	859	865	T	T	A	A	T	3	0.6	AAAAA
scaffold584	698	853	856	859	865	G	C	G	T	C	2	0.4	BBBBB
scaffold398	703	705	798	801	805	T	G	G	G	A	7	0.466667	AAAAA
scaffold398	703	705	798	801	805	T	A	A	A	C	4	0.266667	ABBBB
scaffold398	703	705	798	801	805	C	G	G	G	A	2	0.133333	BAAAA
scaffold398	703	705	798	801	805	C	A	G	G	A	2	0.133333	BBAAA
scaffold398	705	798	801	805	834	G	G	G	A	G	8	0.571429	AAAAA
scaffold398	705	798	801	805	834	A	A	A	C	A	4	0.285714	BBBBB
scaffold398	705	798	801	805	834	A	G	G	A	G	2	0.142857	BAAAA
scaffold316	707	720	763	765	829	T	C	A	A	A	92	0.547619	AAAAA
scaffold316	707	720	763	765	829	T	T	G	C	G	43	0.255952	ABBBB
scaffold316	707	720	763	765	829	C	T	G	C	G	17	0.10119	BBBBB
scaffold316	707	720	763	765	829	C	C	A	A	A	8	0.047619	BAAAA
scaffold316	707	720	763	765	829	C	T	A	C	G	6	0.035714	BBABB
scaffold316	707	720	763	765	829	C	C	A	C	A	1	0.005952	BAABA
scaffold134	710	716	758	831	839	G	T	A	A	T	2	0.25	AAAAA
scaffold134	710	716	758	831	839	G	C	G	G	C	2	0.25	ABBBB
scaffold134	710	716	758	831	839	A	C	G	G	C	2	0.25	BBBBB
scaffold134	710	716	758	831	839	G	T	G	G	C	1	0.125	AABBB
scaffold134	710	716	758	831	839	G	T	A	A	C	1	0.125	AAAAB
scaffold540	710	716	740	809	852	A	A	T	G	A	5	0.5	AAAAA
scaffold540	710	716	740	809	852	G	G	C	G	G	2	0.2	BBBAB
scaffold540	710	716	740	809	852	G	G	T	G	G	1	0.1	BBAAB
scaffold540	710	716	740	809	852	G	G	C	A	G	1	0.1	BBBBB
scaffold540	710	716	740	809	852	A	A	T	A	G	1	0.1	AAABB
scaffold134	716	758	831	839	848	C	G	G	C	C	4	0.444444	AAAAA
scaffold134	716	758	831	839	848	T	A	A	T	T	2	0.222222	BBBBB
scaffold134	716	758	831	839	848	T	G	G	C	C	1	0.111111	BAAAA
scaffold134	716	758	831	839	848	T	A	G	C	C	1	0.111111	BBAAA
scaffold134	716	758	831	839	848	T	A	A	C	C	1	0.111111	BBBAA
scaffold316	720	763	765	829	830	C	A	A	A	T	95	0.527778	AAAAA
scaffold316	720	763	765	829	830	T	G	C	G	C	65	0.361111	BBBBB
scaffold316	720	763	765	829	830	C	A	A	A	C	9	0.05	AAAAB
scaffold316	720	763	765	829	830	T	A	C	G	C	6	0.033333	BABBB
scaffold316	720	763	765	829	830	C	A	C	A	C	3	0.016667	AABAB
scaffold316	720	763	765	829	830	C	A	C	G	C	1	0.005556	AABBB
scaffold258	733	815	844	850	899	T	C	C	T	G	1	0.333333	AAAAA
scaffold258	733	815	844	850	899	T	C	C	C	A	1	0.333333	AAABB
scaffold258	733	815	844	850	899	C	T	C	T	A	1	0.333333	BBAAB
scaffold50	735	736	765	776	786	T	T	T	A	A	6	0.375	AAAAA
scaffold50	735	736	765	776	786	C	C	A	G	G	5	0.3125	BBBBB
scaffold50	735	736	765	776	786	T	C	A	G	A	2	0.125	ABBBA
scaffold50	735	736	765	776	786	C	C	A	A	G	2	0.125	BBBAB
scaffold50	735	736	765	776	786	T	C	A	G	G	1	0.0625	ABBBB
scaffold50	736	765	776	786	804	T	T	A	A	C	2	0.285714	AAAAA
scaffold50	736	765	776	786	804	C	A	G	A	T	2	0.285714	BBBAB
scaffold50	736	765	776	786	804	C	A	A	G	T	2	0.285714	BBABB
scaffold50	736	765	776	786	804	C	A	G	G	C	1	0.142857	BBBBA
C248501	743	826	829	836	838	T	T	C	C	C	382	0.422566	AAAAA
C248501	743	826	829	836	838	G	C	T	T	A	348	0.384956	BBBBB
C248501	743	826	829	836	838	G	T	C	C	C	90	0.099558	BAAAA
C248501	743	826	829	836	838	G	T	T	T	A	12	0.013274	BABBB
C248501	743	826	829	836	838	G	T	T	C	C	11	0.012168	BABAA
C248501	743	826	829	836	838	G	C	C	C	C	5	0.005531	BBAAA
C248501	743	826	829	836	838	G	C	C	T	A	2	0.002212	BBABB
scaffold316	763	765	829	830	927	G	C	G	C	A	1	0.333333	AAAAA
scaffold316	763	765	829	830	927	A	C	G	C	G	1	0.333333	BAAAB
scaffold316	763	765	829	830	927	A	A	A	T	A	1	0.333333	BBBBA
C241519	765	774	777	782	783	G	C	A	T	A	65	0.474453	AAAAA
C241519	765	774	777	782	783	T	G	T	G	G	45	0.328467	BBBBB
C241519	765	774	777	782	783	G	C	A	G	A	3	0.021898	AAABA
C241519	765	774	777	782	783	T	G	T	G	A	1	0.007299	BBBBA
scaffold316	765	829	830	927	928	C	G	C	G	G	1	0.333333	AAAAA
scaffold316	765	829	830	927	928	C	G	C	A	A	1	0.333333	AAABB
scaffold316	765	829	830	927	928	A	A	T	A	G	1	0.333333	BBBBA
scaffold50	765	776	786	804	806	T	A	A	C	C	3	0.375	AAAAA
scaffold50	765	776	786	804	806	A	G	A	T	C	2	0.25	BBABA
scaffold50	765	776	786	804	806	A	G	G	C	C	1	0.125	BBBAA
scaffold50	765	776	786	804	806	A	A	G	T	T	1	0.125	BABBB
scaffold50	765	776	786	804	806	A	A	G	T	C	1	0.125	BABBA
C241519	774	777	782	783	789	C	A	T	A	T	70	0.507246	AAAAA
C241519	774	777	782	783	789	G	T	G	G	C	45	0.326087	BBBBB
C241519	774	777	782	783	789	G	T	G	A	C	6	0.043478	BBBAB
C241519	774	777	782	783	789	C	A	G	A	T	3	0.021739	AABAA
scaffold119	774	776	827	833	863	G	G	A	A	G	1	0.25	AAAAA
scaffold119	774	776	827	833	863	A	C	T	A	A	1	0.25	BBBAB
scaffold119	774	776	827	833	863	A	C	A	A	G	1	0.25	BBAAA
scaffold119	776	827	833	863	865	C	T	A	A	G	1	0.333333	AAAAA
scaffold119	776	827	833	863	865	C	A	A	G	T	1	0.333333	ABABB
C241519	777	782	783	789	791	A	T	A	T	G	72	0.517986	AAAAA
C241519	777	782	783	789	791	T	G	G	C	A	54	0.388489	BBBBB
C241519	777	782	783	789	791	T	G	A	C	A	6	0.043165	BBABB
C241519	777	782	783	789	791	A	G	A	T	G	3	0.021583	ABAAA
scaffold174	778	787	788	791	793	C	T	T	A	C	14	0.5	AAAAA
scaffold174	778	787	788	791	793	G	G	A	C	T	11	0.392857	BBBBB
scaffold273	779	782	786	790	839	C	C	C	T	C	9	0.5	AAAAA
scaffold273	779	782	786	790	839	T	T	T	C	T	8	0.444444	BBBBB
scaffold273	779	782	786	790	839	C	C	T	C	C	1	0.055556	AABBA
C241519	782	783	789	791	792	T	A	T	G	C	73	0.532847	AAAAA
C241519	782	783	789	791	792	G	G	C	A	G	54	0.394161	BBBBB
C241519	782	783	789	791	792	G	A	C	A	G	6	0.043796	BABBB
scaffold273	782	786	790	839	852	T	T	C	T	T	8	0.571429	AAAAA
scaffold273	782	786	790	839	852	C	C	T	C	C	6	0.428571	BBBBB
C241519	783	789	791	792	816	A	T	G	C	T	41	0.539474	AAAAA
C241519	783	789	791	792	816	A	T	G	C	C	32	0.421053	AAAAB
scaffold273	786	790	839	852	868	T	C	T	T	A	7	0.538462	AAAAA
scaffold273	786	790	839	852	868	C	T	C	C	G	6	0.461538	BBBBB
C241519	789	791	792	816	823	T	G	C	C	C	31	0.413333	AAAAA
C241519	789	791	792	816	823	T	G	C	T	T	27	0.36	AAABB
C241519	789	791	792	816	823	T	G	C	T	C	14	0.186667	AAABA
scaffold273	790	839	852	868	908	C	T	T	A	T	7	0.538462	AAAAA
scaffold273	790	839	852	868	908	T	C	C	G	C	4	0.307692	BBBBB
scaffold273	790	839	852	868	908	T	C	C	G	T	2	0.153846	BBBBA
scaffold398	798	801	805	834	838	G	G	A	G	T	12	0.571429	AAAAA
scaffold398	798	801	805	834	838	A	A	C	A	C	9	0.428571	BBBBB
scaffold398	801	805	834	838	839	G	A	G	T	C	12	0.545455	AAAAA
scaffold398	801	805	834	838	839	A	C	A	C	A	10	0.454545	BBBBB
scaffold372	802	852	859	881	918	T	A	G	G	G	1	0.333333	AAAAA
scaffold372	802	852	859	881	918	A	A	G	G	G	1	0.333333	BAAAA
scaffold372	802	852	859	881	918	A	A	G	A	G	1	0.333333	BAABA
scaffold398	805	834	838	839	843	A	G	T	C	C	12	0.545455	AAAAA
scaffold398	805	834	838	839	843	C	A	C	A	G	10	0.454545	BBBBB
scaffold540	809	852	965	973	977	A	G	C	G	G	5	0.833333	AAAAA
scaffold540	809	852	965	973	977	A	G	C	A	A	1	0.166667	AAABB
C248501	826	829	836	838	877	T	C	C	C	C	614	0.490024	AAAAA
C248501	826	829	836	838	877	C	T	T	A	T	479	0.382283	BBBBB
C248501	826	829	836	838	877	T	C	C	C	T	87	0.069433	AAAAB
C248501	826	829	836	838	877	C	C	C	C	T	11	0.008779	BAAAB
C248501	826	829	836	838	877	T	T	T	A	T	9	0.007183	ABBBB
C248501	826	829	836	838	877	T	T	C	C	T	9	0.007183	ABAAB
C248501	826	829	836	838	877	T	T	C	C	C	4	0.003192	ABAAA
C248501	826	829	836	838	877	C	C	C	C	C	1	0.000798	BAAAA
scaffold117	826	830	832	835	838	T	T	G	C	T	258	0.523327	AAAAA
scaffold117	826	830	832	835	838	G	C	T	T	C	205	0.415822	BBBBB
scaffold117	826	830	832	835	838	T	C	G	C	T	25	0.05071	ABAAA
scaffold117	826	830	832	835	838	T	C	G	C	C	1	0.002028	ABAAB
scaffold16	826	827	828	829	838	C	C	A	A	T	12	0.48	AAAAA
scaffold16	826	827	828	829	838	A	T	T	T	A	10	0.4	BBBBB
scaffold16	826	827	828	829	838	A	C	A	A	T	1	0.04	BAAAA
scaffold16	827	828	829	838	863	C	A	A	T	A	9	0.5	AAAAA
scaffold16	827	828	829	838	863	T	T	T	A	G	8	0.444444	BBBBB
scaffold16	828	829	838	863	885	A	A	T	A	C	8	0.5	AAAAA
scaffold16	828	829	838	863	885	T	T	A	G	T	7	0.4375	BBBBB
C248501	829	836	838	877	907	C	C	C	C	C	504	0.43788	AAAAA
C248501	829	836	838	877	907	T	T	A	T	A	484	0.420504	BBBBB
C248501	829	836	838	877	907	C	C	C	T	C	94	0.081668	AAABA
C248501	829	836	838	877	907	T	C	C	T	C	8	0.00695	BAABA
C248501	829	836	838	877	907	T	C	C	C	C	4	0.003475	BAAAA
scaffold16	829	838	863	885	922	A	T	A	C	C	8	0.5	AAAAA
scaffold16	829	838	863	885	922	T	A	G	T	T	7	0.4375	BBBBB
scaffold16	829	838	863	885	922	A	A	G	T	T	1	0.0625	ABBBB
scaffold398	834	838	839	843	861	G	T	C	C	A	12	0.521739	AAAAA
scaffold398	834	838	839	843	861	A	C	A	G	G	8	0.347826	BBBBB
scaffold398	834	838	839	843	861	A	C	A	G	A	3	0.130435	BBBBA
scaffold414	834	842	845	851	854	T	T	A	G	T	4	0.4	AAAAA
scaffold414	834	842	845	851	854	C	C	G	A	A	3	0.3	BBBBB
scaffold414	834	842	845	851	854	C	T	G	A	T	1	0.1	BABBA
scaffold414	834	842	845	851	854	C	C	G	A	T	1	0.1	BBBBA
C248501	836	838	877	907	910	T	A	T	A	C	607	0.4595	AAAAA
C248501	836	838	877	907	910	C	C	C	C	T	293	0.221802	BBBBB
C248501	836	838	877	907	910	C	C	C	C	C	247	0.18698	BBBBA
C248501	836	838	877	907	910	C	C	T	C	T	75	0.056775	BBABB
C248501	836	838	877	907	910	C	C	T	C	C	28	0.021196	BBABA
C248501	838	877	907	910	928	A	T	A	C	T	596	0.591857	AAAAA
C248501	838	877	907	910	928	C	C	C	C	C	150	0.148957	BBBAB
C248501	838	877	907	910	928	C	C	C	T	C	115	0.114201	BBBBB
C248501	838	877	907	910	928	C	T	C	T	C	36	0.03575	BABBB
C248501	838	877	907	910	928	C	C	C	T	T	15	0.014896	BBBBA
C248501	838	877	907	910	928	C	T	C	C	C	13	0.01291	BABAB
scaffold16	838	863	885	922	929	T	A	C	C	T	9	0.5625	AAAAA
scaffold16	838	863	885	922	929	A	G	T	T	C	7	0.4375	BBBBB
scaffold398	838	839	843	861	864	T	C	C	A	G	12	0.444444	AAAAA
scaffold398	838	839	843	861	864	C	A	G	G	A	11	0.407407	BBBBB
scaffold398	838	839	843	861	864	C	A	G	A	A	4	0.148148	BBBAB
scaffold273	839	852	868	908	916	T	T	A	T	A	8	0.444444	AAAAA
scaffold273	839	852	868	908	916	C	C	G	C	C	5	0.277778	BBBBB
scaffold273	839	852	868	908	916	C	C	G	T	C	1	0.055556	BBBAB
scaffold273	839	852	868	908	916	C	C	G	T	A	1	0.055556	BBBAA
scaffold273	839	852	868	908	916	C	C	A	C	A	1	0.055556	BBABA
scaffold398	839	843	861	864	867	C	C	A	G	G	12	0.444444	AAAAA
scaffold398	839	843	861	864	867	A	G	G	A	A	11	0.407407	BBBBB
scaffold398	839	843	861	864	867	A	G	A	A	A	4	0.148148	BBABB
scaffold414	842	845	851	854	893	T	A	G	T	C	4	0.4	AAAAA
scaffold414	842	845	851	854	893	C	G	A	A	T	3	0.3	BBBBB
scaffold414	842	845	851	854	893	T	G	A	T	T	1	0.1	ABBAB
scaffold414	842	845	851	854	893	C	G	A	T	T	1	0.1	BBBAB
scaffold398	843	861	864	867	870	C	A	G	G	A	12	0.461538	AAAAA
scaffold398	843	861	864	867	870	G	G	A	A	T	11	0.423077	BBBBB
scaffold398	843	861	864	867	870	G	A	A	A	T	3	0.115385	BABBB
scaffold258	844	850	899	1021	1040	C	T	G	C	G	1	1	AAAAA
scaffold414	845	851	854	893	896	A	G	T	C	T	4	0.4	AAAAA
scaffold414	845	851	854	893	896	G	A	A	T	C	3	0.3	BBBBB
scaffold414	845	851	854	893	896	G	A	T	T	C	2	0.2	BBABB
scaffold655	847	900	919	921	963	G	A	C	A	C	3	0.375	AAAAA
scaffold655	847	900	919	921	963	G	T	T	G	T	2	0.25	ABBBB
scaffold655	847	900	919	921	963	G	A	T	G	C	1	0.125	AABBA
scaffold655	847	900	919	921	963	A	T	C	A	C	1	0.125	BBAAA
scaffold655	847	900	919	921	963	A	A	C	A	C	1	0.125	BAAAA
scaffold414	851	854	893	896	946	G	T	C	T	G	2	0.333333	AAAAA
scaffold414	851	854	893	896	946	A	A	T	C	G	2	0.333333	BBBBA
scaffold414	851	854	893	896	946	G	A	C	T	A	1	0.166667	ABAAB
scaffold414	851	854	893	896	946	A	T	T	C	G	1	0.166667	BABBA
scaffold273	852	868	908	916	925	T	A	T	A	G	8	0.444444	AAAAA
scaffold273	852	868	908	916	925	C	G	C	C	A	5	0.277778	BBBBB
scaffold273	852	868	908	916	925	C	G	T	C	A	1	0.055556	BBABB
scaffold273	852	868	908	916	925	C	G	T	A	G	1	0.055556	BBAAA
scaffold273	852	868	908	916	925	C	A	C	A	A	1	0.055556	BABAB
scaffold540	852	965	973	977	992	G	C	G	G	T	11	0.6875	AAAAA
scaffold540	852	965	973	977	992	G	C	A	A	A	3	0.1875	AABBB
scaffold540	852	965	973	977	992	A	T	A	A	A	2	0.125	BBBBB
scaffold414	854	893	896	946	947	T	C	T	G	A	2	0.333333	AAAAA
scaffold414	854	893	896	946	947	A	T	C	G	A	2	0.333333	BBBAA
scaffold414	854	893	896	946	947	T	T	C	G	A	1	0.166667	ABBAA
scaffold414	854	893	896	946	947	A	C	T	A	G	1	0.166667	BAABB
scaffold398	861	864	867	870	871	A	G	G	A	C	12	0.461538	AAAAA
scaffold398	861	864	867	870	871	G	A	A	T	T	11	0.423077	BBBBB
scaffold398	861	864	867	870	871	A	A	A	T	T	3	0.115385	ABBBB
scaffold16	863	885	922	929	943	A	C	C	T	T	9	0.642857	AAAAA
scaffold16	863	885	922	929	943	G	T	T	C	C	5	0.357143	BBBBB
scaffold398	864	867	870	871	873	A	A	T	T	A	14	0.538462	AAAAA
scaffold398	864	867	870	871	873	G	G	A	C	T	12	0.461538	BBBBB
scaffold398	867	870	871	873	891	A	T	T	A	A	10	0.526316	AAAAA
scaffold398	867	870	871	873	891	G	A	C	T	G	9	0.473684	BBBBB
scaffold398	870	871	873	891	894	T	T	A	A	A	9	0.473684	AAAAA
scaffold398	870	871	873	891	894	A	C	T	G	T	8	0.421053	BBBBB
scaffold398	870	871	873	891	894	T	T	A	A	T	1	0.052632	AAAAB
scaffold398	871	873	891	894	898	T	A	A	A	C	9	0.473684	AAAAA
scaffold398	871	873	891	894	898	C	T	G	T	T	8	0.421053	BBBBB
scaffold398	871	873	891	894	898	T	A	A	T	T	1	0.052632	AAABB
scaffold398	873	891	894	898	900	A	A	A	C	T	9	0.5	AAAAA
scaffold398	873	891	894	898	900	T	G	T	T	C	7	0.388889	BBBBB
scaffold398	873	891	894	898	900	A	A	T	T	C	1	0.055556	AABBB
C248501	877	907	910	928	934	T	A	C	T	T	549	0.411853	AAAAA
C248501	877	907	910	928	934	C	C	T	C	C	265	0.1988	BBBBB
C248501	877	907	910	928	934	C	C	C	C	C	213	0.15979	BBABB
C248501	877	907	910	928	934	T	C	T	C	C	95	0.071268	ABBBB
C248501	877	907	910	928	934	T	C	C	C	C	50	0.037509	ABABB
C248501	877	907	910	928	934	C	C	T	T	C	20	0.015004	BBBAB
C248501	877	907	910	928	934	C	C	C	C	T	19	0.014254	BBABA
C248501	877	907	910	928	934	T	C	T	C	T	15	0.011253	ABBBA
C248501	877	907	910	928	934	C	C	T	C	T	3	0.002251	BBBBA
scaffold16	885	922	929	943	957	T	T	C	C	G	6	0.5	AAAAA
scaffold16	885	922	929	943	957	C	C	T	T	A	6	0.5	BBBBB
scaffold463	886	888	896	897	925	G	C	G	G	C	5	0.625	AAAAA
scaffold463	886	888	896	897	925	A	T	C	A	T	3	0.375	BBBBB
scaffold463	888	896	897	925	985	C	G	G	C	T	2	0.666667	AAAAA
scaffold463	888	896	897	925	985	C	G	G	C	A	1	0.333333	AAAAB
scaffold398	891	894	898	900	904	A	A	C	T	G	9	0.5625	AAAAA
scaffold398	891	894	898	900	904	G	T	T	C	T	6	0.375	BBBBB
scaffold280	893	962	970	991	1049	T	T	A	T	A	4	0.571429	AAAAA
scaffold280	893	962	970	991	1049	C	T	G	C	G	1	0.142857	BABBB
scaffold280	893	962	970	991	1049	C	C	A	C	G	1	0.142857	BBABB
scaffold414	893	896	946	947	956	T	C	G	A	G	4	0.4	AAAAA
scaffold414	893	896	946	947	956	C	T	G	A	A	3	0.3	BBAAB
scaffold414	893	896	946	947	956	C	T	A	G	A	2	0.2	BBBBB
scaffold414	893	896	946	947	956	C	C	A	G	G	1	0.1	BABBA
scaffold398	894	898	900	904	906	A	C	T	G	A	8	0.5	AAAAA
scaffold398	894	898	900	904	906	T	T	C	T	T	6	0.375	BBBBB
scaffold414	896	946	947	956	970	T	G	A	A	A	3	0.428571	AAAAA
scaffold414	896	946	947	956	970	T	A	G	A	G	2	0.285714	ABBAB
scaffold414	896	946	947	956	970	C	G	A	G	A	2	0.285714	BAABA
scaffold463	896	897	925	985	990	G	G	C	T	G	2	0.666667	AAAAA
scaffold463	896	897	925	985	990	G	G	C	A	G	1	0.333333	AAABA
scaffold463	897	925	985	990	993	G	C	T	G	T	2	0.666667	AAAAA
scaffold463	897	925	985	990	993	G	C	A	G	C	1	0.333333	AABAB
scaffold398	898	900	904	906	909	C	T	G	A	G	8	0.5	AAAAA
scaffold398	898	900	904	906	909	T	C	T	T	T	6	0.375	BBBBB
scaffold398	900	904	906	909	910	T	G	A	G	C	8	0.5	AAAAA
scaffold398	900	904	906	909	910	C	T	T	T	G	6	0.375	BBBBB
scaffold655	900	919	921	963	1002	A	T	G	C	A	4	0.285714	AAAAA
scaffold655	900	919	921	963	1002	A	C	A	C	G	3	0.214286	ABBAB
scaffold655	900	919	921	963	1002	T	C	A	T	A	2	0.142857	BBBBA
scaffold655	900	919	921	963	1002	T	T	A	T	A	1	0.071429	BABBA
scaffold655	900	919	921	963	1002	T	C	G	T	G	1	0.071429	BBABB
scaffold655	900	919	921	963	1002	T	C	A	C	G	1	0.071429	BBBAB
scaffold655	900	919	921	963	1002	A	T	G	C	G	1	0.071429	AAAAB
scaffold655	900	919	921	963	1002	A	C	A	T	G	1	0.071429	ABBBB
scaffold398	904	906	909	910	912	G	A	G	C	T	8	0.5	AAAAA
scaffold398	904	906	909	910	912	T	T	T	G	C	6	0.375	BBBBB
scaffold398	906	909	910	912	914	A	G	C	T	G	8	0.5	AAAAA
scaffold398	906	909	910	912	914	T	T	G	C	A	6	0.375	BBBBB
C248501	907	910	928	934	949	A	C	T	T	A	429	0.341017	AAAAA
C248501	907	910	928	934	949	C	T	C	C	G	419	0.333068	BBBBB
C248501	907	910	928	934	949	C	C	C	C	G	210	0.166932	BABBB
C248501	907	910	928	934	949	C	C	C	C	A	39	0.031002	BABBA
C248501	907	910	928	934	949	C	C	C	T	G	20	0.015898	BABAB
C248501	907	910	928	934	949	C	T	C	T	G	9	0.007154	BBBAB
C248501	907	910	928	934	949	C	T	C	C	A	9	0.007154	BBBBA
C248501	907	910	928	934	949	C	T	T	C	G	5	0.003975	BBABB
C248501	907	910	928	934	949	A	C	T	T	G	5	0.003975	AAAAB
C248501	907	910	928	934	949	A	T	T	T	G	2	0.00159	ABAAB
scaffold398	909	910	912	914	915	G	C	T	G	A	9	0.5625	AAAAA
scaffold398	909	910	912	914	915	T	G	C	A	G	6	0.375	BBBBB
C248501	910	928	934	949	955	T	C	C	G	G	448	0.353591	AAAAA
C248501	910	928	934	949	955	C	T	T	A	C	432	0.340963	BBBBB
C248501	910	928	934	949	955	C	C	C	G	G	214	0.168903	BAAAA
C248501	910	928	934	949	955	C	C	C	A	G	39	0.030781	BAABA
C248501	910	928	934	949	955	C	C	T	G	G	20	0.015785	BABAA
C248501	910	928	934	949	955	T	C	T	G	G	9	0.007103	AABAA
C248501	910	928	934	949	955	T	C	C	A	G	9	0.007103	AAABA
C248501	910	928	934	949	955	C	T	T	G	C	5	0.003946	BBBAB
C248501	910	928	934	949	955	T	T	C	G	G	3	0.002368	ABAAA
scaffold398	910	912	914	915	920	C	T	G	A	G	9	0.5625	AAAAA
scaffold398	910	912	914	915	920	G	C	A	G	A	7	0.4375	BBBBB
scaffold655	919	921	963	1002	1020	C	G	T	G	T	2	0.285714	AAAAA
scaffold655	919	921	963	1002	1020	T	G	C	G	C	1	0.142857	BABAB
scaffold655	919	921	963	1002	1020	T	G	C	A	C	1	0.142857	BABBB
scaffold655	919	921	963	1002	1020	C	A	T	G	C	1	0.142857	ABAAB
scaffold655	919	921	963	1002	1020	C	A	C	G	T	1	0.142857	ABBAA
scaffold655	919	921	963	1002	1020	C	A	C	G	C	1	0.142857	ABBAB
scaffold607	921	926	942	948	957	A	T	T	C	C	92	0.564417	AAAAA
scaffold607	921	926	942	948	957	G	C	T	C	C	69	0.423313	BBAAA
scaffold463	925	985	990	993	1001	T	A	A	T	A	2	0.285714	AAAAA
scaffold463	925	985	990	993	1001	C	T	G	T	G	2	0.285714	BBBAB
scaffold463	925	985	990	993	1001	C	T	G	C	G	1	0.142857	BBBBB
scaffold463	925	985	990	993	1001	C	A	G	C	G	1	0.142857	BABBB
scaffold463	925	985	990	993	1001	C	A	A	C	G	1	0.142857	BAABB
scaffold607	926	942	948	957	964	T	T	C	C	T	103	0.565934	AAAAA
scaffold607	926	942	948	957	964	C	T	C	C	T	78	0.428571	BAAAA
C248501	928	934	949	955	958	C	C	G	G	T	653	0.469446	AAAAA
C248501	928	934	949	955	958	T	T	A	C	C	540	0.38821	BBBBB
C248501	928	934	949	955	958	C	C	A	G	T	36	0.025881	AABAA
C248501	928	934	949	955	958	C	T	G	G	T	30	0.021567	ABAAA
C248501	928	934	949	955	958	C	C	G	G	C	20	0.014378	AAAAB
C248501	928	934	949	955	958	C	C	A	G	C	14	0.010065	AABAB
C248501	928	934	949	955	958	T	T	G	C	C	7	0.005032	BBABB
C248501	928	934	949	955	958	T	C	G	G	C	3	0.002157	BAAAB
C248501	934	949	955	958	959	C	G	G	T	A	652	0.469402	AAAAA
C248501	934	949	955	958	959	T	A	C	C	C	528	0.38013	BBBBB
C248501	934	949	955	958	959	C	A	G	T	A	84	0.060475	ABAAA
C248501	934	949	955	958	959	T	G	G	T	A	30	0.021598	BAAAA
C248501	934	949	955	958	959	C	G	G	C	C	20	0.014399	AAABB
C248501	934	949	955	958	959	C	A	G	C	A	13	0.009359	ABABA
C248501	934	949	955	958	959	T	G	C	C	C	7	0.00504	BABBB
C248501	934	949	955	958	959	C	G	G	C	A	3	0.00216	AAABA
C248501	934	949	955	958	959	T	A	C	C	A	1	0.00072	BBBBA
C248501	934	949	955	958	959	C	A	G	C	C	1	0.00072	ABABB
scaffold607	942	948	957	964	977	T	C	C	T	A	200	0.498753	AAAAA
scaffold607	942	948	957	964	977	C	T	G	C	C	199	0.496259	BBBBB
scaffold414	946	947	956	970	971	A	G	A	G	G	4	0.363636	AAAAA
scaffold414	946	947	956	970	971	G	A	G	A	A	3	0.272727	BBBBB
scaffold414	946	947	956	970	971	G	A	A	A	A	3	0.272727	BBABB
scaffold414	946	947	956	970	971	A	G	G	G	G	1	0.090909	AABAA
scaffold414	947	956	970	971	986	G	A	G	G	A	3	0.3	AAAAA
scaffold414	947	956	970	971	986	A	G	A	A	C	3	0.3	BBBBB
scaffold414	947	956	970	971	986	A	A	A	A	C	3	0.3	BABBB
scaffold414	947	956	970	971	986	G	G	G	G	A	1	0.1	ABAAA
scaffold607	948	957	964	977	978	T	G	C	C	T	203	0.5	AAAAA
scaffold607	948	957	964	977	978	C	C	T	A	C	202	0.497537	BBBBB
C248501	949	955	958	959	961	A	C	C	C	T	528	0.381779	AAAAA
C248501	949	955	958	959	961	G	G	T	A	C	480	0.347072	BBBBB
C248501	949	955	958	959	961	G	G	T	A	T	196	0.141721	BBBBA
C248501	949	955	958	959	961	A	G	T	A	C	57	0.041215	ABBBB
C248501	949	955	958	959	961	A	G	T	A	T	26	0.0188	ABBBA
C248501	949	955	958	959	961	G	G	C	C	T	21	0.015184	BBAAA
C248501	949	955	958	959	961	A	G	C	A	T	13	0.0094	ABABA
C248501	949	955	958	959	961	G	C	C	C	T	7	0.005061	BAAAA
C248501	949	955	958	959	961	G	G	C	A	T	3	0.002169	BBABA
C248501	949	955	958	959	961	A	G	C	C	T	1	0.000723	ABAAA
C248501	949	955	958	959	961	A	C	C	A	T	1	0.000723	AAABA
C248501	955	958	959	961	964	C	C	C	T	G	527	0.402905	AAAAA
C248501	955	958	959	961	964	G	T	A	C	C	462	0.353211	BBBBB
C248501	955	958	959	961	964	G	T	A	T	C	221	0.16896	BBBAB
C248501	955	958	959	961	964	G	C	C	T	C	22	0.01682	BAAAB
C248501	955	958	959	961	964	G	C	A	T	C	16	0.012232	BABAB
C248501	955	958	959	961	964	C	T	A	T	C	6	0.004587	ABBAB
C248501	955	958	959	961	964	C	C	A	T	G	1	0.000765	AABAA
scaffold414	956	970	971	986	988	G	A	A	C	T	3	0.3	AAAAA
scaffold414	956	970	971	986	988	A	G	G	A	C	3	0.3	BBBBB
scaffold414	956	970	971	986	988	A	A	A	C	T	3	0.3	BAAAA
scaffold414	956	970	971	986	988	G	G	G	A	C	1	0.1	ABBBB
scaffold607	957	964	977	978	1001	G	C	C	T	G	185	0.519663	AAAAA
scaffold607	957	964	977	978	1001	C	T	A	C	A	168	0.47191	BBBBB
C248501	958	959	961	964	973	C	C	T	G	T	531	0.405963	AAAAA
C248501	958	959	961	964	973	T	A	C	C	C	461	0.352446	BBBBB
C248501	958	959	961	964	973	T	A	T	C	C	207	0.158257	BBABB
C248501	958	959	961	964	973	T	A	T	C	T	21	0.016055	BBABA
C248501	958	959	961	964	973	C	C	T	C	C	18	0.013761	AAABB
C248501	958	959	961	964	973	C	A	T	C	C	16	0.012232	ABABB
C248501	958	959	961	964	973	T	A	C	C	T	14	0.010703	BBBBA
C248501	958	959	961	964	973	C	C	C	G	T	11	0.00841	AABAA
C248501	958	959	961	964	973	C	C	T	C	T	5	0.003823	AAABA
C248501	958	959	961	964	973	C	A	T	G	T	1	0.000765	ABAAA
scaffold289	958	994	1033	1078	1117	G	G	C	T	G	1	1	AAAAA
C248501	959	961	964	973	982	C	T	G	T	T	490	0.387352	AAAAA
C248501	959	961	964	973	982	A	C	C	C	C	408	0.32253	BBBBB
C248501	959	961	964	973	982	A	T	C	C	C	194	0.15336	BABBB
C248501	959	961	964	973	982	A	C	C	C	T	40	0.031621	BBBBA
C248501	959	961	964	973	982	A	T	C	C	T	29	0.022925	BABBA
C248501	959	961	964	973	982	A	T	C	T	C	21	0.016601	BABAB
C248501	959	961	964	973	982	C	T	G	T	C	14	0.011067	AAAAB
C248501	959	961	964	973	982	A	C	C	T	C	13	0.010277	BBBAB
C248501	959	961	964	973	982	C	T	C	C	C	12	0.009486	AABBB
C248501	959	961	964	973	982	C	C	G	T	T	10	0.007905	ABAAA
C248501	959	961	964	973	982	C	T	C	C	T	6	0.004743	AABBA
C248501	959	961	964	973	982	C	T	C	T	C	5	0.003953	AABAB
C248501	959	961	964	973	982	A	T	G	T	T	1	0.000791	BAAAA
C248501	961	964	973	982	991	T	G	T	T	T	462	0.421533	AAAAA
C248501	961	964	973	982	991	C	C	C	C	C	327	0.298358	BBBBB
C248501	961	964	973	982	991	T	C	C	C	C	158	0.144161	ABBBB
C248501	961	964	973	982	991	T	C	C	T	C	34	0.031022	ABBAB
C248501	961	964	973	982	991	C	C	C	T	C	32	0.029197	BBBAB
C248501	961	964	973	982	991	T	C	T	C	C	20	0.018248	ABABB
C248501	961	964	973	982	991	C	G	T	T	T	19	0.017336	BAAAA
C248501	961	964	973	982	991	T	G	T	C	T	12	0.010949	AAABA
C248501	961	964	973	982	991	T	C	C	C	T	12	0.010949	ABBBA
C248501	961	964	973	982	991	C	C	T	C	C	5	0.004562	BBABB
C248501	964	973	982	991	994	C	C	C	C	A	484	0.448563	AAAAA
C248501	964	973	982	991	994	G	T	T	T	G	459	0.425394	BBBBB
C248501	964	973	982	991	994	C	C	T	C	A	65	0.060241	AABAA
C248501	964	973	982	991	994	C	T	C	C	A	25	0.02317	ABAAA
C248501	964	973	982	991	994	G	T	C	T	G	12	0.011121	BBABB
C248501	964	973	982	991	994	C	C	C	T	A	9	0.008341	AAABA
C248501	964	973	982	991	994	G	T	T	T	A	8	0.007414	BBBBA
scaffold402	964	973	993	1036	1041	G	A	C	G	G	5	0.357143	AAAAA
scaffold402	964	973	993	1036	1041	A	G	T	A	A	4	0.285714	BBBBB
scaffold402	964	973	993	1036	1041	G	G	C	A	A	1	0.071429	ABABB
scaffold402	964	973	993	1036	1041	G	A	T	G	A	1	0.071429	AABAB
scaffold402	964	973	993	1036	1041	G	A	C	A	G	1	0.071429	AAABA
scaffold402	964	973	993	1036	1041	A	G	T	G	G	1	0.071429	BBBAA
scaffold607	964	977	978	1001	1017	T	A	C	A	A	170	0.5	AAAAA
scaffold607	964	977	978	1001	1017	C	C	T	G	T	168	0.494118	BBBBB
scaffold540	965	973	977	992	1007	C	G	G	T	C	17	0.395349	AAAAA
scaffold540	965	973	977	992	1007	T	A	A	A	T	15	0.348837	BBBBB
scaffold540	965	973	977	992	1007	C	A	A	A	T	11	0.255814	ABBBB
scaffold414	970	971	986	988	1001	A	A	C	T	A	5	0.5	AAAAA
scaffold414	970	971	986	988	1001	G	G	A	C	G	4	0.4	BBBBB
scaffold414	970	971	986	988	1001	A	A	C	T	G	1	0.1	AAAAB
scaffold414	971	986	988	1001	1025	G	A	C	G	A	3	0.5	AAAAA
scaffold414	971	986	988	1001	1025	A	C	T	A	G	2	0.333333	BBBBB
scaffold414	971	986	988	1001	1025	A	C	T	A	A	1	0.166667	BBBBA
C248501	973	982	991	994	1084	C	C	C	A	G	16	0.457143	AAAAA
C248501	973	982	991	994	1084	C	C	C	A	A	14	0.4	AAAAB
C248501	973	982	991	994	1084	T	T	T	G	A	2	0.057143	BBBBB
C248501	973	982	991	994	1084	T	C	C	A	A	1	0.028571	BAAAB
C248501	973	982	991	994	1084	C	T	C	A	G	1	0.028571	ABAAA
scaffold540	973	977	992	1007	1016	A	A	A	T	C	15	0.357143	AAAAA
scaffold540	973	977	992	1007	1016	A	A	A	T	T	11	0.261905	AAAAB
scaffold540	973	977	992	1007	1016	G	G	T	C	T	8	0.190476	BBBBB
scaffold540	973	977	992	1007	1016	G	G	T	C	C	8	0.190476	BBBBA
scaffold134	974	992	995	1004	1112	A	T	G	C	C	2	0.4	AAAAA
scaffold134	974	992	995	1004	1112	G	C	G	C	C	1	0.2	BBAAA
scaffold134	974	992	995	1004	1112	G	C	A	T	C	1	0.2	BBBBA
scaffold134	974	992	995	1004	1112	A	T	G	C	T	1	0.2	AAAAB
scaffold540	977	992	1007	1016	1022	A	A	T	C	A	15	0.357143	AAAAA
scaffold540	977	992	1007	1016	1022	A	A	T	T	A	11	0.261905	AAABA
scaffold540	977	992	1007	1016	1022	G	T	C	T	C	8	0.190476	BBBBB
scaffold540	977	992	1007	1016	1022	G	T	C	C	C	8	0.190476	BBBAB
scaffold607	977	978	1001	1017	1021	A	C	A	A	A	171	0.412048	AAAAA
scaffold607	977	978	1001	1017	1021	C	T	G	T	G	168	0.404819	BBBBB
scaffold607	977	978	1001	1017	1021	A	C	A	T	G	75	0.180723	AAABB
scaffold607	978	1001	1017	1021	1127	C	A	A	A	G	65	0.984848	AAAAA
C248501	982	991	994	1084	1096	C	C	A	G	A	16	0.390244	AAAAA
C248501	982	991	994	1084	1096	C	C	A	A	A	16	0.390244	AAABA
C248501	982	991	994	1084	1096	C	C	A	G	G	5	0.121951	AAAAB
C248501	982	991	994	1084	1096	T	T	G	A	G	2	0.04878	BBBBB
C248501	982	991	994	1084	1096	T	C	A	G	A	1	0.02439	BAAAA
scaffold463	985	990	993	1001	1031	A	A	T	A	T	4	0.444444	AAAAA
scaffold463	985	990	993	1001	1031	T	G	T	G	T	2	0.222222	BBABA
scaffold463	985	990	993	1001	1031	T	G	C	G	C	1	0.111111	BBBBB
scaffold463	985	990	993	1001	1031	T	G	C	A	C	1	0.111111	BBBAB
scaffold463	985	990	993	1001	1031	A	A	C	G	C	1	0.111111	AABBB
scaffold414	986	988	1001	1025	1028	A	C	G	A	C	3	0.6	AAAAA
scaffold414	986	988	1001	1025	1028	C	T	A	G	T	1	0.2	BBBBB
scaffold414	986	988	1001	1025	1028	C	T	A	A	T	1	0.2	BBBAB
scaffold463	990	993	1001	1031	1087	A	T	A	T	A	4	0.5	AAAAA
scaffold463	990	993	1001	1031	1087	G	T	G	T	G	1	0.125	BABAB
scaffold463	990	993	1001	1031	1087	G	C	G	C	G	1	0.125	BBBBB
scaffold463	990	993	1001	1031	1087	G	C	A	C	A	1	0.125	BBABA
scaffold463	990	993	1001	1031	1087	A	C	G	C	G	1	0.125	ABBBB
C248501	991	994	1084	1096	1102	C	A	G	A	C	17	0.425	AAAAA
C248501	991	994	1084	1096	1102	C	A	A	A	C	16	0.4	AABAA
C248501	991	994	1084	1096	1102	C	A	G	G	C	5	0.125	AAABA
C248501	991	994	1084	1096	1102	T	G	A	G	T	2	0.05	BBBBB
scaffold134	992	995	1004	1112	1118	T	G	C	C	C	2	0.4	AAAAA
scaffold134	992	995	1004	1112	1118	T	G	C	T	C	1	0.2	AAABA
scaffold134	992	995	1004	1112	1118	C	G	C	C	C	1	0.2	BAAAA
scaffold134	992	995	1004	1112	1118	C	A	T	C	C	1	0.2	BBBAA
scaffold540	992	1007	1016	1022	1027	A	T	C	A	G	14	0.341463	AAAAA
scaffold540	992	1007	1016	1022	1027	A	T	T	A	G	11	0.268293	AABAA
scaffold540	992	1007	1016	1022	1027	T	C	T	C	T	8	0.195122	BBBBB
scaffold540	992	1007	1016	1022	1027	T	C	C	C	T	8	0.195122	BBABB
scaffold463	993	1001	1031	1087	1098	T	A	T	A	T	4	0.444444	AAAAA
scaffold463	993	1001	1031	1087	1098	C	G	C	G	C	3	0.333333	BBBBB
scaffold463	993	1001	1031	1087	1098	T	G	T	G	C	1	0.111111	ABABB
scaffold463	993	1001	1031	1087	1098	C	A	C	A	T	1	0.111111	BABAA
C248501	994	1084	1096	1102	1108	A	G	A	C	T	17	0.425	AAAAA
C248501	994	1084	1096	1102	1108	A	A	A	C	T	13	0.325	ABAAA
C248501	994	1084	1096	1102	1108	A	G	G	C	T	5	0.125	AABAA
C248501	994	1084	1096	1102	1108	G	A	G	T	C	2	0.05	BBBBB
scaffold289	994	1033	1078	1117	1129	G	C	T	G	G	1	0.5	AAAAA
scaffold134	995	1004	1112	1118	1133	G	C	T	C	C	1	0.25	AAAAA
scaffold134	995	1004	1112	1118	1133	G	C	C	C	T	1	0.25	AABAB
scaffold134	995	1004	1112	1118	1133	G	C	C	C	C	1	0.25	AABAA
scaffold134	995	1004	1112	1118	1133	A	T	C	C	C	1	0.25	BBBAA
scaffold467	1000	1010	1039	1081	1092	A	T	A	A	A	12	0.521739	AAAAA
scaffold467	1000	1010	1039	1081	1092	G	C	G	G	G	7	0.304348	BBBBB
scaffold467	1000	1010	1039	1081	1092	G	C	A	G	G	2	0.086957	BBABB
scaffold467	1000	1010	1039	1081	1092	G	C	G	G	A	1	0.043478	BBBBA
scaffold467	1000	1010	1039	1081	1092	G	C	G	A	G	1	0.043478	BBBAB
scaffold463	1001	1031	1087	1098	1117	A	T	A	T	A	4	0.571429	AAAAA
scaffold463	1001	1031	1087	1098	1117	G	C	G	C	G	3	0.428571	BBBBB
scaffold134	1004	1112	1118	1133	1139	T	T	C	T	C	1	0.142857	AAAAA
scaffold134	1004	1112	1118	1133	1139	T	C	C	C	C	1	0.142857	ABABA
scaffold134	1004	1112	1118	1133	1139	C	T	T	T	T	1	0.142857	BABAB
scaffold134	1004	1112	1118	1133	1139	C	T	C	C	T	1	0.142857	BAABB
scaffold134	1004	1112	1118	1133	1139	C	C	T	C	T	1	0.142857	BBBBB
scaffold134	1004	1112	1118	1133	1139	C	C	C	T	C	1	0.142857	BBAAA
scaffold134	1004	1112	1118	1133	1139	C	C	C	C	T	1	0.142857	BBABB
scaffold540	1007	1016	1022	1027	1037	T	C	A	G	G	14	0.466667	AAAAA
scaffold540	1007	1016	1022	1027	1037	C	C	C	T	A	9	0.3	BABBB
scaffold540	1007	1016	1022	1027	1037	C	T	C	T	A	7	0.233333	BBBBB
scaffold451	1010	1019	1020	1021	1082	C	T	C	G	T	5	0.357143	AAAAA
scaffold451	1010	1019	1020	1021	1082	T	T	C	G	C	2	0.142857	BAAAB
scaffold451	1010	1019	1020	1021	1082	T	C	A	A	T	2	0.142857	BBBBA
scaffold451	1010	1019	1020	1021	1082	T	C	A	A	C	2	0.142857	BBBBB
scaffold451	1010	1019	1020	1021	1082	C	C	A	A	T	2	0.142857	ABBBA
scaffold451	1010	1019	1020	1021	1082	C	C	A	A	C	1	0.071429	ABBBB
scaffold467	1010	1039	1081	1092	1102	T	A	A	A	G	12	0.521739	AAAAA
scaffold467	1010	1039	1081	1092	1102	C	G	G	G	A	6	0.26087	BBBBB
scaffold467	1010	1039	1081	1092	1102	C	A	G	G	G	2	0.086957	BABBA
scaffold467	1010	1039	1081	1092	1102	C	G	G	G	G	1	0.043478	BBBBA
scaffold467	1010	1039	1081	1092	1102	C	G	G	A	A	1	0.043478	BBBAB
scaffold467	1010	1039	1081	1092	1102	C	G	A	G	A	1	0.043478	BBABB
scaffold540	1016	1022	1027	1037	1040	C	A	G	G	A	11	0.407407	AAAAA
scaffold540	1016	1022	1027	1037	1040	C	C	T	A	T	9	0.333333	ABBBB
scaffold540	1016	1022	1027	1037	1040	T	C	T	A	T	7	0.259259	BBBBB
scaffold451	1019	1020	1021	1082	1154	T	C	G	C	G	1	0.5	AAAAA
scaffold451	1019	1020	1021	1082	1154	C	A	A	C	G	1	0.5	BBBAA
scaffold451	1020	1021	1082	1154	1193	C	G	C	G	A	1	0.5	AAAAA
scaffold451	1020	1021	1082	1154	1193	A	A	C	G	A	1	0.5	BBAAA
scaffold258	1021	1040	1059	1112	1113	G	G	A	G	A	3	0.25	AAAAA
scaffold258	1021	1040	1059	1112	1113	C	G	A	G	A	3	0.25	BAAAA
scaffold258	1021	1040	1059	1112	1113	G	G	G	G	A	2	0.166667	AABAA
scaffold258	1021	1040	1059	1112	1113	G	A	G	G	A	2	0.166667	ABBAA
scaffold258	1021	1040	1059	1112	1113	C	G	G	G	A	1	0.083333	BABAA
scaffold451	1021	1082	1154	1193	1199	G	C	G	A	G	1	0.5	AAAAA
scaffold451	1021	1082	1154	1193	1199	A	C	G	A	G	1	0.5	BAAAA
scaffold540	1022	1027	1037	1040	1105	A	G	G	A	A	6	0.857143	AAAAA
scaffold540	1022	1027	1037	1040	1105	C	T	A	T	T	1	0.142857	BBBBB
scaffold540	1027	1037	1040	1105	1106	G	G	A	A	A	6	0.857143	AAAAA
scaffold540	1027	1037	1040	1105	1106	T	A	T	T	G	1	0.142857	BBBBB
scaffold463	1031	1087	1098	1117	1152	C	G	C	G	C	3	0.6	AAAAA
scaffold463	1031	1087	1098	1117	1152	T	A	T	A	T	2	0.4	BBBBB
scaffold289	1033	1078	1117	1129	1153	T	T	G	A	T	3	0.6	AAAAA
scaffold289	1033	1078	1117	1129	1153	C	T	G	G	T	1	0.2	BAABA
scaffold289	1033	1078	1117	1129	1153	C	C	G	A	T	1	0.2	BBAAA
scaffold540	1037	1040	1105	1106	1116	G	A	A	A	T	6	0.857143	AAAAA
scaffold540	1037	1040	1105	1106	1116	A	T	T	G	G	1	0.142857	BBBBB
scaffold467	1039	1081	1092	1102	1134	G	G	G	A	T	3	0.333333	AAAAA
scaffold467	1039	1081	1092	1102	1134	G	G	G	A	C	3	0.333333	AAAAB
scaffold467	1039	1081	1092	1102	1134	G	G	A	A	C	1	0.111111	AABAB
scaffold467	1039	1081	1092	1102	1134	A	A	A	G	T	1	0.111111	BBBBA
scaffold467	1039	1081	1092	1102	1134	A	A	A	G	C	1	0.111111	BBBBB
scaffold258	1040	1059	1112	1113	1171	G	G	G	A	C	1	0.2	AAAAA
scaffold258	1040	1059	1112	1113	1171	G	A	G	A	T	1	0.2	ABAAB
scaffold258	1040	1059	1112	1113	1171	A	G	G	A	T	1	0.2	BAAAB
scaffold258	1040	1059	1112	1113	1171	A	G	G	A	C	1	0.2	BAAAA
scaffold540	1040	1105	1106	1116	1150	A	A	A	T	G	5	0.833333	AAAAA
scaffold540	1040	1105	1106	1116	1150	T	T	G	G	A	1	0.166667	BBBBB
scaffold293	1045	1057	1073	1147	1149	C	T	A	C	A	3	0.6	AAAAA
scaffold293	1045	1057	1073	1147	1149	G	C	G	C	A	2	0.4	BBBAA
scaffold258	1059	1112	1113	1171	1172	G	G	A	C	A	2	0.4	AAAAA
scaffold258	1059	1112	1113	1171	1172	G	G	A	T	C	1	0.2	AAABB
scaffold258	1059	1112	1113	1171	1172	A	G	A	T	C	1	0.2	BAABB
scaffold184	1060	1061	1066	1140	1218	C	A	T	C	A	2	0.666667	AAAAA
scaffold184	1060	1061	1066	1140	1218	T	C	C	A	A	1	0.333333	BBBBA
scaffold289	1078	1117	1129	1153	1183	C	G	G	T	T	1	0.5	AAAAA
scaffold289	1078	1117	1129	1153	1183	C	A	G	T	T	1	0.5	ABAAA
scaffold232	1079	1103	1110	1133	1142	A	A	G	T	A	8	0.533333	AAAAA
scaffold232	1079	1103	1110	1133	1142	G	A	G	T	A	7	0.466667	BAAAA
scaffold467	1081	1092	1102	1134	1136	G	G	A	C	A	8	0.363636	AAAAA
scaffold467	1081	1092	1102	1134	1136	G	G	A	T	C	7	0.318182	AAABB
scaffold467	1081	1092	1102	1134	1136	G	G	A	C	C	3	0.136364	AAAAB
scaffold467	1081	1092	1102	1134	1136	G	G	G	T	C	1	0.045455	AABBB
scaffold467	1081	1092	1102	1134	1136	G	A	A	C	A	1	0.045455	ABAAA
scaffold467	1081	1092	1102	1134	1136	A	A	G	T	A	1	0.045455	BBBBA
scaffold467	1081	1092	1102	1134	1136	A	A	G	C	C	1	0.045455	BBBAB
scaffold451	1082	1154	1193	1199	1220	T	G	A	A	A	1	0.5	AAAAA
scaffold451	1082	1154	1193	1199	1220	C	G	C	G	A	1	0.5	BABBA
C248501	1084	1096	1102	1108	1118	G	A	C	T	A	21	0.323077	AAAAA
C248501	1084	1096	1102	1108	1118	A	G	T	C	T	18	0.276923	BBBBB
C248501	1084	1096	1102	1108	1118	A	A	C	T	A	14	0.215385	BAAAA
C248501	1084	1096	1102	1108	1118	G	G	C	T	A	5	0.076923	ABAAA
C248501	1084	1096	1102	1108	1118	A	A	T	C	T	3	0.046154	BABBB
C248501	1084	1096	1102	1108	1118	G	G	C	C	T	1	0.015385	ABABB
scaffold73	1087	1114	1128	1161	1168	C	C	G	T	A	8	0.727273	AAAAA
scaffold73	1087	1114	1128	1161	1168	T	C	A	T	G	2	0.181818	BABAB
scaffold73	1087	1114	1128	1161	1168	C	C	G	C	G	1	0.090909	AAABB
scaffold467	1092	1102	1134	1136	1137	G	A	C	A	T	8	0.363636	AAAAA
scaffold467	1092	1102	1134	1136	1137	G	A	T	C	A	7	0.318182	AABBB
scaffold467	1092	1102	1134	1136	1137	G	A	C	C	A	3	0.136364	AAABB
scaffold467	1092	1102	1134	1136	1137	G	G	T	C	A	1	0.045455	ABBBB
scaffold467	1092	1102	1134	1136	1137	A	G	T	A	T	1	0.045455	BBBAA
scaffold467	1092	1102	1134	1136	1137	A	G	C	C	A	1	0.045455	BBABB
scaffold467	1092	1102	1134	1136	1137	A	A	C	A	T	1	0.045455	BAAAA
C248501	1096	1102	1108	1118	1120	A	C	T	A	C	36	0.486486	AAAAA
C248501	1096	1102	1108	1118	1120	G	T	C	T	T	26	0.351351	BBBBB
C248501	1096	1102	1108	1118	1120	G	C	T	A	C	5	0.067568	BAAAA
C248501	1096	1102	1108	1118	1120	A	T	C	T	T	3	0.040541	ABBBB
C248501	1096	1102	1108	1118	1120	G	C	C	T	T	1	0.013514	BABBB
C248501	1102	1108	1118	1120	1159	T	C	T	T	A	11	0.647059	AAAAA
[truncated: 99,343 more rows]

## Sheet: BS17
chr	pos1	pos2	pos3	pos4	pos5	base1	base2	base3	base4	base5	count	freq	haplotype
C186517	7	24	31	69	75	G	T	A	A	T	723	0.586375	AAAAA
C186517	7	24	31	69	75	T	C	G	T	G	501	0.406326	BBBBB
C186517	7	24	31	69	75	G	T	A	T	T	2	0.001622	AAABA
C186517	7	24	31	69	75	T	C	G	T	T	1	0.000811	BBBBA
C186517	7	24	31	69	75	T	C	G	A	G	1	0.000811	BBBAB
C171785	10	13	18	21	26	T	C	T	C	A	8	0.421053	AAAAA
C171785	10	13	18	21	26	A	G	A	G	T	8	0.421053	BBBBB
C171785	10	13	18	21	26	A	G	T	C	T	3	0.157895	BBAAB
scaffold246	13	25	28	38	109	G	A	G	T	G	4	0.5	AAAAA
scaffold246	13	25	28	38	109	A	G	A	C	G	4	0.5	BBBBA
C171785	13	18	21	26	29	G	A	G	T	C	8	0.421053	AAAAA
C171785	13	18	21	26	29	C	T	C	A	G	8	0.421053	BBBBB
C171785	13	18	21	26	29	G	T	C	T	C	3	0.157895	ABBAA
scaffold193	13	17	24	34	41	C	T	A	A	A	3	0.6	AAAAA
scaffold193	13	17	24	34	41	T	C	G	T	G	2	0.4	BBBBB
C172971	16	25	29	40	43	G	T	G	A	G	8	0.5	AAAAA
C172971	16	25	29	40	43	A	A	A	G	A	8	0.5	BBBBB
scaffold193	17	24	34	41	47	T	A	A	A	T	3	0.6	AAAAA
scaffold193	17	24	34	41	47	C	G	T	G	C	2	0.4	BBBBB
C208027	18	19	25	27	55	T	A	C	T	C	3	0.6	AAAAA
C208027	18	19	25	27	55	G	C	T	G	C	2	0.4	BBBBA
C171785	18	21	26	29	37	T	C	A	G	G	8	0.421053	AAAAA
C171785	18	21	26	29	37	A	G	T	C	C	8	0.421053	BBBBB
C171785	18	21	26	29	37	T	C	T	C	G	3	0.157895	AABBA
C171783	18	21	26	29	37	A	G	T	C	C	11	0.407407	AAAAA
C171783	18	21	26	29	37	T	C	A	G	G	9	0.333333	BBBBB
C171783	18	21	26	29	37	T	C	T	C	G	5	0.185185	BBAAB
C171783	18	21	26	29	37	T	G	A	G	G	2	0.074074	BABBB
C208027	19	25	27	55	94	A	C	T	C	T	3	1	AAAAA
scaffold519	19	61	79	155	187	A	G	C	C	T	2	0.666667	AAAAA
scaffold519	19	61	79	155	187	A	G	T	T	C	1	0.333333	AABBB
C173901	21	35	36	38	39	T	T	T	G	G	3	0.5	AAAAA
C173901	21	35	36	38	39	C	C	C	A	A	3	0.5	BBBBB
C212289	22	27	43	44	49	G	G	G	A	T	5	0.555556	AAAAA
C212289	22	27	43	44	49	A	A	A	G	C	4	0.444444	BBBBB
scaffold193	24	34	41	47	51	A	A	A	T	G	3	0.6	AAAAA
scaffold193	24	34	41	47	51	G	T	G	C	A	2	0.4	BBBBB
C186517	24	31	69	75	80	T	A	A	T	A	727	0.5816	AAAAA
C186517	24	31	69	75	80	C	G	T	G	T	516	0.4128	BBBBB
C186517	24	31	69	75	80	T	A	T	T	A	2	0.0016	AABAA
C186517	24	31	69	75	80	C	G	A	T	T	1	0.0008	BBAAB
C186517	24	31	69	75	80	C	G	A	G	T	1	0.0008	BBABB
C208027	25	27	55	94	100	C	T	C	T	A	3	1	AAAAA
C172971	25	29	40	43	52	T	G	A	G	A	8	0.5	AAAAA
C172971	25	29	40	43	52	A	A	G	A	T	8	0.5	BBBBB
C208027	27	55	94	100	103	T	C	T	A	A	3	0.75	AAAAA
C208027	27	55	94	100	103	G	C	T	G	A	1	0.25	BAABA
C212289	27	43	44	49	68	G	G	A	T	A	5	0.555556	AAAAA
C212289	27	43	44	49	68	A	A	G	C	C	4	0.444444	BBBBB
C162317	27	28	37	43	45	C	T	T	A	G	17	0.566667	AAAAA
C162317	27	28	37	43	45	T	C	C	G	A	11	0.366667	BBBBB
C232729	27	107	119	123	153	A	A	T	A	A	2	0.4	AAAAA
C232729	27	107	119	123	153	G	C	C	G	G	1	0.2	BBBBB
C232729	27	107	119	123	153	G	C	C	G	A	1	0.2	BBBBA
C232729	27	107	119	123	153	G	A	C	G	G	1	0.2	BABBB
C162317	28	37	43	45	48	T	T	A	G	G	17	0.566667	AAAAA
C162317	28	37	43	45	48	C	C	G	A	A	11	0.366667	BBBBB
C186517	31	69	75	80	81	A	A	T	A	A	728	0.57732	AAAAA
C186517	31	69	75	80	81	G	T	G	T	T	525	0.416336	BBBBB
C186517	31	69	75	80	81	A	T	T	A	A	2	0.001586	ABAAA
C186517	31	69	75	80	81	G	A	T	T	T	1	0.000793	BAABB
C186517	31	69	75	80	81	G	A	G	T	T	1	0.000793	BABBB
scaffold193	34	41	47	51	58	A	A	T	G	G	3	0.6	AAAAA
scaffold193	34	41	47	51	58	T	G	C	A	C	2	0.4	BBBBB
C173901	35	36	38	39	47	T	T	G	G	T	3	0.5	AAAAA
C173901	35	36	38	39	47	C	C	A	A	C	3	0.5	BBBBB
C172587	36	51	118	121	129	C	C	T	T	G	4	0.5	AAAAA
C172587	36	51	118	121	129	C	C	T	T	A	4	0.5	AAAAB
C173901	36	38	39	47	51	T	G	G	T	A	3	0.5	AAAAA
C173901	36	38	39	47	51	C	A	A	C	G	3	0.5	BBBBB
C162317	37	43	45	48	52	T	A	G	G	G	17	0.566667	AAAAA
C162317	37	43	45	48	52	C	G	A	A	C	11	0.366667	BBBBB
scaffold255	38	39	41	53	54	C	C	C	C	A	3	0.6	AAAAA
scaffold255	38	39	41	53	54	T	T	T	A	G	2	0.4	BBBBB
C173901	38	39	47	51	73	G	G	T	A	C	3	0.5	AAAAA
C173901	38	39	47	51	73	A	A	C	G	T	3	0.5	BBBBB
scaffold255	39	41	53	54	86	C	C	C	A	T	3	0.6	AAAAA
scaffold255	39	41	53	54	86	T	T	A	G	A	2	0.4	BBBBB
scaffold255	41	53	54	86	169	C	C	A	T	A	3	0.75	AAAAA
scaffold255	41	53	54	86	169	T	A	G	A	A	1	0.25	BBBBA
scaffold193	41	47	51	58	107	A	T	G	G	T	3	0.6	AAAAA
scaffold193	41	47	51	58	107	G	C	A	C	T	2	0.4	BBBBA
C212289	43	44	49	68	96	G	A	T	A	C	5	0.555556	AAAAA
C212289	43	44	49	68	96	A	G	C	C	T	4	0.444444	BBBBB
C162317	43	45	48	52	53	A	G	G	G	T	17	0.566667	AAAAA
C162317	43	45	48	52	53	G	A	A	C	C	12	0.4	BBBBB
C212289	44	49	68	96	217	A	T	A	C	A	1	1	AAAAA
C162317	45	48	52	53	57	G	G	G	T	C	17	0.566667	AAAAA
C162317	45	48	52	53	57	A	A	C	C	A	12	0.4	BBBBB
scaffold492	47	48	73	224	230	C	A	A	G	T	1	1	AAAAA
scaffold193	47	51	58	107	111	T	G	G	T	G	2	0.5	AAAAA
scaffold193	47	51	58	107	111	C	A	C	T	G	2	0.5	BBBAA
C162317	48	52	53	57	109	A	C	C	A	G	5	0.714286	AAAAA
C162317	48	52	53	57	109	G	G	T	C	A	2	0.285714	BBBBB
C212289	49	68	96	217	220	T	A	C	A	T	5	0.555556	AAAAA
C212289	49	68	96	217	220	C	C	T	G	C	4	0.444444	BBBBB
scaffold193	51	58	107	111	113	G	G	T	G	C	2	0.5	AAAAA
scaffold193	51	58	107	111	113	A	C	T	G	C	2	0.5	BBAAA
C162317	52	53	57	109	111	C	C	A	G	G	5	0.714286	AAAAA
C162317	52	53	57	109	111	G	T	C	A	A	2	0.285714	BBBBB
C194725	52	53	55	57	58	G	A	C	T	C	4	0.5	AAAAA
C194725	52	53	55	57	58	A	C	T	C	A	4	0.5	BBBBB
C162317	53	57	109	111	112	C	A	G	G	T	5	0.714286	AAAAA
C162317	53	57	109	111	112	T	C	A	A	C	2	0.285714	BBBBB
C162317	57	109	111	112	118	A	G	G	T	G	5	0.625	AAAAA
C162317	57	109	111	112	118	C	A	A	C	A	3	0.375	BBBBB
scaffold193	58	107	111	113	122	G	T	G	C	G	2	0.5	AAAAA
scaffold193	58	107	111	113	122	C	T	G	C	G	2	0.5	BAAAA
scaffold519	61	79	155	187	190	G	C	C	T	A	2	0.5	AAAAA
scaffold519	61	79	155	187	190	G	T	T	C	G	1	0.25	ABBBB
scaffold519	61	79	155	187	190	A	T	T	C	G	1	0.25	BBBBB
C202375	63	122	160	162	170	T	T	G	A	T	2	0.5	AAAAA
C202375	63	122	160	162	170	C	C	T	C	C	2	0.5	BBBBB
C164027	64	79	80	83	93	A	A	T	A	C	7	0.538462	AAAAA
C164027	64	79	80	83	93	G	G	C	G	T	6	0.461538	BBBBB
scaffold398	64	65	105	201	254	C	A	T	G	C	1	1	AAAAA
C159406	65	68	69	71	76	T	A	T	T	T	2	0.4	AAAAA
C159406	65	68	69	71	76	C	C	C	C	C	2	0.4	BBBBB
C159406	65	68	69	71	76	C	C	T	C	T	1	0.2	BBABA
scaffold398	65	105	201	254	268	A	T	G	C	A	1	1	AAAAA
scaffold763	66	75	79	93	232	C	T	C	C	C	1	1	AAAAA
scaffold695	67	114	117	121	204	C	C	T	G	G	3	0.6	AAAAA
scaffold695	67	114	117	121	204	C	T	C	A	A	2	0.4	ABBBB
scaffold414	67	81	127	169	170	A	T	A	C	A	4	0.5	AAAAA
scaffold414	67	81	127	169	170	G	C	A	T	G	2	0.25	BBABB
scaffold414	67	81	127	169	170	G	T	G	C	A	1	0.125	BABAA
scaffold414	67	81	127	169	170	G	C	G	C	G	1	0.125	BBBAB
scaffold224	67	76	154	217	265	C	A	T	A	T	1	0.5	AAAAA
scaffold224	67	76	154	217	265	C	A	C	G	C	1	0.5	AABBB
C159406	68	69	71	76	93	C	C	C	C	T	2	0.4	AAAAA
C159406	68	69	71	76	93	A	T	T	T	A	2	0.4	BBBBB
C159406	68	69	71	76	93	C	T	C	T	T	1	0.2	ABABA
C212289	68	96	217	220	241	C	T	G	C	A	4	0.666667	AAAAA
C212289	68	96	217	220	241	A	C	A	T	G	2	0.333333	BBBBB
C159406	69	71	76	93	98	T	T	T	A	A	2	0.4	AAAAA
C159406	69	71	76	93	98	C	C	C	T	G	2	0.4	BBBBB
C159406	69	71	76	93	98	T	C	T	T	A	1	0.2	ABABA
C186517	69	75	80	81	83	A	T	A	A	T	824	0.590681	AAAAA
C186517	69	75	80	81	83	T	G	T	T	A	563	0.403584	BBBBB
C186517	69	75	80	81	83	T	T	A	A	T	2	0.001434	BAAAA
C186517	69	75	80	81	83	A	T	T	T	A	1	0.000717	AABBB
C186517	69	75	80	81	83	A	T	A	T	T	1	0.000717	AAABA
C186517	69	75	80	81	83	A	G	T	T	A	1	0.000717	ABBBB
C172465	73	77	91	96	102	G	T	G	G	G	5	0.416667	AAAAA
C172465	73	77	91	96	102	G	T	T	A	C	4	0.333333	AABBB
C172465	73	77	91	96	102	A	T	T	A	C	3	0.25	BABBB
C186517	75	80	81	83	87	T	A	A	T	T	831	0.593571	AAAAA
C186517	75	80	81	83	87	G	T	T	A	A	564	0.402857	BBBBB
C186517	75	80	81	83	87	T	T	T	A	A	1	0.000714	ABBBB
C186517	75	80	81	83	87	T	A	T	T	T	1	0.000714	AABAA
C186517	75	80	81	83	87	T	A	A	T	A	1	0.000714	AAAAB
C192201	75	85	97	109	112	C	T	A	C	A	3	0.428571	AAAAA
C192201	75	85	97	109	112	A	A	G	G	G	2	0.285714	BBBBB
C192201	75	85	97	109	112	A	A	G	C	A	1	0.142857	BBBAA
C192201	75	85	97	109	112	A	A	A	C	A	1	0.142857	BBAAA
scaffold763	75	79	93	232	234	T	C	C	C	G	1	1	AAAAA
scaffold519	79	155	187	190	208	C	C	T	A	A	2	0.666667	AAAAA
scaffold519	79	155	187	190	208	T	T	C	G	G	1	0.333333	BBBBB
C164027	79	80	83	93	96	A	T	A	C	G	7	0.538462	AAAAA
C164027	79	80	83	93	96	G	C	G	T	T	6	0.461538	BBBBB
scaffold50	79	81	108	114	116	G	C	G	C	T	2	0.4	AAAAA
scaffold50	79	81	108	114	116	G	C	A	A	C	1	0.2	AABBB
scaffold50	79	81	108	114	116	A	G	A	C	T	1	0.2	BBBAA
scaffold50	79	81	108	114	116	A	G	A	A	C	1	0.2	BBBBB
scaffold763	79	93	232	234	240	C	C	C	G	G	3	1	AAAAA
C164027	80	83	93	96	107	T	A	C	G	G	6	0.545455	AAAAA
C164027	80	83	93	96	107	C	G	T	T	T	5	0.454545	BBBBB
C186517	80	81	83	87	88	A	A	T	T	C	828	0.591429	AAAAA
C186517	80	81	83	87	88	T	T	A	A	A	563	0.402143	BBBBB
C186517	80	81	83	87	88	A	T	T	T	C	1	0.000714	ABAAA
C186517	80	81	83	87	88	A	A	T	A	A	1	0.000714	AAABB
scaffold414	81	127	169	170	173	T	A	C	A	A	4	0.5	AAAAA
scaffold414	81	127	169	170	173	C	A	T	G	A	2	0.25	BABBA
scaffold414	81	127	169	170	173	T	G	C	A	G	1	0.125	ABAAB
scaffold414	81	127	169	170	173	C	G	C	G	A	1	0.125	BBABA
C186517	81	83	87	88	89	A	T	T	C	C	828	0.591429	AAAAA
C186517	81	83	87	88	89	T	A	A	A	T	562	0.401429	BBBBB
C186517	81	83	87	88	89	T	T	T	C	C	1	0.000714	BAAAA
C186517	81	83	87	88	89	T	T	A	A	T	1	0.000714	BABBB
C186517	81	83	87	88	89	T	A	A	A	C	1	0.000714	BBBBA
C186517	81	83	87	88	89	A	T	A	A	T	1	0.000714	AABBB
scaffold50	81	108	114	116	122	C	G	C	T	A	2	0.4	AAAAA
scaffold50	81	108	114	116	122	G	A	C	T	G	1	0.2	BBAAB
scaffold50	81	108	114	116	122	G	A	A	C	G	1	0.2	BBBBB
scaffold50	81	108	114	116	122	C	A	A	C	G	1	0.2	ABBBB
C164027	83	93	96	107	108	A	C	G	G	A	6	0.545455	AAAAA
C164027	83	93	96	107	108	G	T	T	T	T	5	0.454545	BBBBB
scaffold403	83	91	94	95	96	G	A	G	A	G	3	0.5	AAAAA
scaffold403	83	91	94	95	96	A	G	A	C	A	3	0.5	BBBBB
C192201	85	97	109	112	115	T	A	C	A	C	3	0.428571	AAAAA
C192201	85	97	109	112	115	A	G	G	G	A	2	0.285714	BBBBB
C192201	85	97	109	112	115	A	G	C	A	C	1	0.142857	BBAAA
C192201	85	97	109	112	115	A	A	C	A	C	1	0.142857	BAAAA
C174479	90	91	92	95	97	G	A	G	G	G	3	0.6	AAAAA
C174479	90	91	92	95	97	T	C	T	A	A	2	0.4	BBBBB
C174479	91	92	95	97	103	C	T	A	A	C	2	0.4	AAAAA
C174479	91	92	95	97	103	A	G	G	G	T	2	0.4	BBBBB
C174479	91	92	95	97	103	A	G	G	G	C	1	0.2	BBBBA
scaffold403	91	94	95	96	97	G	A	C	A	G	4	0.571429	AAAAA
scaffold403	91	94	95	96	97	A	G	A	G	A	3	0.428571	BBBBB
C164027	93	96	107	108	109	C	G	G	A	A	6	0.6	AAAAA
C164027	93	96	107	108	109	T	T	T	T	G	4	0.4	BBBBB
scaffold763	93	232	234	240	248	C	C	G	G	T	1	1	AAAAA
C208027	94	100	103	126	127	C	G	G	C	A	28	0.233333	AAAAA
C208027	94	100	103	126	127	T	A	A	C	A	26	0.216667	BBBAA
C208027	94	100	103	126	127	T	A	A	T	G	17	0.141667	BBBBB
C208027	94	100	103	126	127	T	G	A	T	G	10	0.083333	BABBB
C208027	94	100	103	126	127	C	G	A	T	G	9	0.075	AABBB
C208027	94	100	103	126	127	C	A	G	C	G	7	0.058333	ABAAB
C208027	94	100	103	126	127	C	A	G	T	G	6	0.05	ABABB
C208027	94	100	103	126	127	T	A	G	C	G	5	0.041667	BBAAB
C208027	94	100	103	126	127	T	A	G	C	A	2	0.016667	BBAAA
C208027	94	100	103	126	127	T	A	A	C	G	2	0.016667	BBBAB
C208027	94	100	103	126	127	T	A	G	T	G	1	0.008333	BBABB
C208027	94	100	103	126	127	C	A	A	C	A	1	0.008333	ABBAA
C196677	94	100	106	113	121	G	A	G	G	C	13	0.433333	AAAAA
C196677	94	100	106	113	121	T	G	A	A	T	10	0.333333	BBBBB
C196677	94	100	106	113	121	G	A	G	A	C	2	0.066667	AAABA
C196677	94	100	106	113	121	G	A	A	A	C	1	0.033333	AABBA
scaffold403	94	95	96	97	102	A	C	A	G	G	4	0.571429	AAAAA
scaffold403	94	95	96	97	102	G	A	G	A	A	3	0.428571	BBBBB
C212289	96	217	220	241	246	T	G	C	A	T	5	0.555556	AAAAA
C212289	96	217	220	241	246	C	A	T	G	G	4	0.444444	BBBBB
C192201	97	109	112	115	121	G	G	G	A	G	4	0.444444	AAAAA
C192201	97	109	112	115	121	A	C	A	C	A	4	0.444444	BBBBB
C192201	97	109	112	115	121	G	C	A	C	A	1	0.111111	ABBBB
C208027	100	103	126	127	145	A	A	C	A	A	26	0.45614	AAAAA
C208027	100	103	126	127	145	A	A	T	G	G	17	0.298246	AABBB
C208027	100	103	126	127	145	G	A	T	G	G	8	0.140351	BABBB
C208027	100	103	126	127	145	A	A	C	G	A	2	0.035088	AAABA
C208027	100	103	126	127	145	A	G	T	G	G	1	0.017544	ABBBB
C208027	100	103	126	127	145	A	G	C	G	G	1	0.017544	ABABB
C208027	100	103	126	127	145	A	A	C	A	G	1	0.017544	AAAAB
C196677	100	106	113	121	124	A	G	G	C	G	14	0.466667	AAAAA
C196677	100	106	113	121	124	G	A	A	T	A	10	0.333333	BBBBB
C196677	100	106	113	121	124	A	G	A	C	A	2	0.066667	AABAB
C196677	100	106	113	121	124	A	A	A	C	G	1	0.033333	ABBAA
C208027	103	126	127	145	160	A	C	A	A	T	6	0.6	AAAAA
C208027	103	126	127	145	160	G	T	G	G	C	1	0.1	BBBBB
C208027	103	126	127	145	160	G	C	G	G	C	1	0.1	BABBB
C208027	103	126	127	145	160	A	T	G	G	C	1	0.1	ABBBB
C208027	103	126	127	145	160	A	C	A	G	C	1	0.1	AAABB
scaffold398	105	201	254	268	300	T	A	A	A	G	1	1	AAAAA
C196677	106	113	121	124	125	G	G	C	G	G	12	0.413793	AAAAA
C196677	106	113	121	124	125	A	A	T	A	A	10	0.344828	BBBBB
C196677	106	113	121	124	125	G	A	C	A	A	2	0.068966	ABABB
C196677	106	113	121	124	125	G	G	C	G	A	1	0.034483	AAAAB
C196677	106	113	121	124	125	A	A	C	G	G	1	0.034483	BBAAA
scaffold193	107	111	113	122	124	A	T	T	A	T	13	0.565217	AAAAA
scaffold193	107	111	113	122	124	T	G	C	G	C	10	0.434783	BBBBB
C232729	107	119	123	153	208	A	T	A	A	C	7	0.411765	AAAAA
C232729	107	119	123	153	208	C	C	G	G	T	5	0.294118	BBBBB
C232729	107	119	123	153	208	A	C	G	G	T	3	0.176471	ABBBB
C232729	107	119	123	153	208	C	C	G	A	C	2	0.117647	BBBAA
scaffold547	108	114	117	118	126	T	T	T	G	T	2	0.4	AAAAA
scaffold547	108	114	117	118	126	C	C	C	A	C	2	0.4	BBBBB
scaffold547	108	114	117	118	126	T	C	C	G	C	1	0.2	ABBAB
C162317	109	111	112	118	122	A	A	C	A	T	6	0.545455	AAAAA
C162317	109	111	112	118	122	G	G	T	G	C	5	0.454545	BBBBB
scaffold193	111	113	122	124	137	T	T	A	T	A	10	0.5	AAAAA
scaffold193	111	113	122	124	137	G	C	G	C	G	10	0.5	BBBBB
scaffold193	113	122	124	137	139	T	A	T	A	G	10	0.5	AAAAA
scaffold193	113	122	124	137	139	C	G	C	G	A	10	0.5	BBBBB
C196677	113	121	124	125	133	A	T	A	A	A	11	0.37931	AAAAA
C196677	113	121	124	125	133	G	C	G	G	G	8	0.275862	BBBBB
C196677	113	121	124	125	133	G	C	G	G	A	4	0.137931	BBBBA
C196677	113	121	124	125	133	A	C	A	A	G	2	0.068966	ABAAB
C196677	113	121	124	125	133	G	C	G	A	G	1	0.034483	BBBAB
C196677	113	121	124	125	133	A	C	G	G	G	1	0.034483	ABBBB
scaffold547	114	117	118	126	195	T	T	G	T	A	1	0.5	AAAAA
scaffold547	114	117	118	126	195	C	C	G	C	G	1	0.5	BBABB
scaffold732	116	157	158	161	167	G	T	G	A	G	3	0.6	AAAAA
scaffold732	116	157	158	161	167	C	C	C	G	C	2	0.4	BBBBB
scaffold547	117	118	126	195	207	T	G	T	A	C	1	0.5	AAAAA
scaffold547	117	118	126	195	207	C	G	C	G	C	1	0.5	BABBA
C222977	117	119	120	133	143	G	T	G	C	A	3	0.5	AAAAA
C222977	117	119	120	133	143	A	C	A	T	G	3	0.5	BBBBB
scaffold547	118	126	195	207	210	G	T	A	C	A	1	0.5	AAAAA
scaffold547	118	126	195	207	210	G	C	G	C	A	1	0.5	ABBAA
C222977	119	120	133	143	149	T	G	C	A	T	3	0.5	AAAAA
C222977	119	120	133	143	149	C	A	T	G	C	3	0.5	BBBBB
C222977	120	133	143	149	267	A	T	G	C	G	3	1	AAAAA
C196677	121	124	125	133	151	T	A	A	A	A	13	0.464286	AAAAA
C196677	121	124	125	133	151	C	G	G	G	G	7	0.25	BBBBB
C196677	121	124	125	133	151	C	G	G	A	G	4	0.142857	BBBAB
C196677	121	124	125	133	151	C	A	A	G	G	2	0.071429	BAABB
C196677	121	124	125	133	151	C	G	G	G	A	1	0.035714	BBBBA
C196677	121	124	125	133	151	C	G	A	G	G	1	0.035714	BBABB
scaffold654	121	129	133	138	159	C	C	A	C	T	28	0.4	AAAAA
scaffold654	121	129	133	138	159	T	T	C	T	A	20	0.285714	BBBBB
scaffold654	121	129	133	138	159	C	C	A	C	A	10	0.142857	AAAAB
scaffold654	121	129	133	138	159	T	C	A	C	T	3	0.042857	BAAAA
scaffold654	121	129	133	138	159	C	C	A	T	A	2	0.028571	AAABB
scaffold193	122	124	137	139	142	G	C	G	A	G	12	0.545455	AAAAA
scaffold193	122	124	137	139	142	A	T	A	G	A	10	0.454545	BBBBB
C202375	122	160	162	170	178	C	T	C	C	T	2	0.4	AAAAA
C202375	122	160	162	170	178	T	T	C	C	C	1	0.2	BAAAB
C202375	122	160	162	170	178	T	G	A	T	C	1	0.2	BBBBB
C202375	122	160	162	170	178	C	G	A	T	T	1	0.2	ABBBA
scaffold193	124	137	139	142	149	C	G	A	G	G	12	0.545455	AAAAA
scaffold193	124	137	139	142	149	T	A	G	A	A	10	0.454545	BBBBB
C196677	124	125	133	151	155	A	A	A	A	A	13	0.448276	AAAAA
C196677	124	125	133	151	155	G	G	G	G	C	7	0.241379	BBBBB
C196677	124	125	133	151	155	G	G	A	G	C	4	0.137931	BBABB
C196677	124	125	133	151	155	A	A	G	G	C	2	0.068966	AABBB
C196677	124	125	133	151	155	G	G	G	A	C	1	0.034483	BBBAB
C196677	124	125	133	151	155	G	A	G	G	C	1	0.034483	BABBB
C196677	124	125	133	151	155	G	A	G	A	C	1	0.034483	BABAB
C196677	125	133	151	155	157	A	A	A	A	T	13	0.448276	AAAAA
C196677	125	133	151	155	157	G	G	G	C	A	7	0.241379	BBBBB
C196677	125	133	151	155	157	G	A	G	C	A	4	0.137931	BABBB
C196677	125	133	151	155	157	A	G	G	C	A	3	0.103448	ABBBB
C196677	125	133	151	155	157	G	G	A	C	A	1	0.034483	BBABB
C196677	125	133	151	155	157	A	G	A	C	A	1	0.034483	ABABB
scaffold547	126	195	207	210	213	T	A	C	A	G	1	0.333333	AAAAA
scaffold547	126	195	207	210	213	T	A	C	A	A	1	0.333333	AAAAB
scaffold547	126	195	207	210	213	C	G	C	A	G	1	0.333333	BBAAA
scaffold414	127	169	170	173	269	G	C	A	G	C	6	0.375	AAAAA
scaffold414	127	169	170	173	269	A	C	A	A	T	4	0.25	BAABB
scaffold414	127	169	170	173	269	G	T	G	G	C	3	0.1875	ABBAA
scaffold414	127	169	170	173	269	A	T	G	A	C	2	0.125	BBBBA
scaffold414	127	169	170	173	269	G	C	G	A	T	1	0.0625	AABBB
C196677	133	151	155	157	160	G	G	C	A	C	18	0.473684	AAAAA
C196677	133	151	155	157	160	A	A	A	T	T	13	0.342105	BBBBB
C196677	133	151	155	157	160	A	G	C	A	C	4	0.105263	BAAAA
C196677	133	151	155	157	160	G	A	C	A	C	2	0.052632	ABAAA
C196677	133	151	155	157	160	G	G	C	A	T	1	0.026316	AAAAB
C222977	133	143	149	267	270	T	G	C	G	T	3	1	AAAAA
C236377	135	145	147	149	152	A	C	G	C	T	17	0.53125	AAAAA
C236377	135	145	147	149	152	G	T	A	T	A	15	0.46875	BBBBB
scaffold193	137	139	142	149	155	G	A	G	G	C	9	0.473684	AAAAA
scaffold193	137	139	142	149	155	A	G	A	A	A	8	0.421053	BBBBB
scaffold209	139	143	144	145	153	T	T	A	T	A	12	0.428571	AAAAA
scaffold209	139	143	144	145	153	C	C	T	C	G	9	0.321429	BBBBB
scaffold209	139	143	144	145	153	T	C	T	C	G	3	0.107143	ABBBB
scaffold209	139	143	144	145	153	C	T	A	C	A	3	0.107143	BAABA
scaffold209	139	143	144	145	153	T	C	T	T	G	1	0.035714	ABBAB
scaffold193	139	142	149	155	158	A	G	G	C	C	10	0.5	AAAAA
scaffold193	139	142	149	155	158	G	A	A	A	T	8	0.4	BBBBB
scaffold193	142	149	155	158	160	A	A	A	T	A	8	0.4	AAAAA
scaffold193	142	149	155	158	160	G	G	C	C	G	6	0.3	BBBBB
scaffold193	142	149	155	158	160	G	G	C	C	A	4	0.2	BBBBA
scaffold209	143	144	145	153	168	T	A	T	A	C	12	0.428571	AAAAA
scaffold209	143	144	145	153	168	C	T	C	G	A	9	0.321429	BBBBB
scaffold209	143	144	145	153	168	C	T	C	G	C	3	0.107143	BBBBA
scaffold209	143	144	145	153	168	C	T	T	G	A	1	0.035714	BBABB
C222977	143	149	267	270	276	G	C	G	T	C	3	1	AAAAA
scaffold209	144	145	153	168	272	T	C	G	A	G	4	0.4	AAAAA
scaffold209	144	145	153	168	272	T	C	G	A	A	3	0.3	AAAAB
scaffold209	144	145	153	168	272	T	C	G	C	A	2	0.2	AAABB
scaffold209	144	145	153	168	272	T	T	G	A	G	1	0.1	ABAAA
scaffold106	144	150	234	282	285	G	G	T	G	T	1	0.2	AAAAA
scaffold106	144	150	234	282	285	G	G	C	G	C	1	0.2	AABAB
scaffold106	144	150	234	282	285	G	A	C	A	T	1	0.2	ABBBA
scaffold106	144	150	234	282	285	A	G	T	A	C	1	0.2	BAABB
scaffold106	144	150	234	282	285	A	A	T	A	T	1	0.2	BBABA
scaffold209	145	153	168	272	293	C	G	C	A	A	2	0.222222	AAAAA
scaffold209	145	153	168	272	293	C	G	A	G	G	2	0.222222	AABBB
scaffold209	145	153	168	272	293	C	G	A	G	A	2	0.222222	AABBA
scaffold209	145	153	168	272	293	T	G	A	G	A	1	0.111111	BABBA
scaffold209	145	153	168	272	293	C	G	A	A	G	1	0.111111	AABAB
scaffold209	145	153	168	272	293	C	G	A	A	A	1	0.111111	AABAA
C236377	145	147	149	152	166	T	A	T	A	T	15	0.441176	AAAAA
C236377	145	147	149	152	166	C	G	C	T	C	14	0.411765	BBBBB
C236377	145	147	149	152	166	C	G	C	T	T	5	0.147059	BBBBA
scaffold771	146	158	164	175	184	A	A	A	C	T	5	0.416667	AAAAA
scaffold771	146	158	164	175	184	A	T	G	C	T	4	0.333333	ABBAA
scaffold771	146	158	164	175	184	G	T	G	T	A	3	0.25	BBBBB
C236377	147	149	152	166	175	G	C	T	C	G	15	0.416667	AAAAA
C236377	147	149	152	166	175	A	T	A	T	A	15	0.416667	BBBBB
C236377	147	149	152	166	175	G	C	T	T	G	4	0.111111	AAABA
C236377	147	149	152	166	175	G	C	T	T	A	2	0.055556	AAABB
C236377	149	152	166	175	177	T	A	T	A	T	15	0.416667	AAAAA
C236377	149	152	166	175	177	C	T	C	G	C	15	0.416667	BBBBB
C236377	149	152	166	175	177	C	T	T	G	C	4	0.111111	BBABB
C236377	149	152	166	175	177	C	T	T	A	C	2	0.055556	BBAAB
scaffold193	149	155	158	160	178	A	A	T	A	T	8	0.444444	AAAAA
scaffold193	149	155	158	160	178	G	C	C	G	G	4	0.222222	BBBBB
scaffold193	149	155	158	160	178	G	C	C	A	G	4	0.222222	BBBAB
C222977	149	267	270	276	285	C	G	T	C	G	3	0.75	AAAAA
C222977	149	267	270	276	285	T	A	C	T	T	1	0.25	BBBBB
scaffold106	150	234	282	285	360	G	T	G	T	A	1	1	AAAAA
C196677	151	155	157	160	161	G	C	A	C	A	24	0.571429	AAAAA
C196677	151	155	157	160	161	A	A	T	T	C	15	0.357143	BBBBB
C196677	151	155	157	160	161	A	C	A	C	A	2	0.047619	BAAAA
C196677	151	155	157	160	161	G	C	A	T	A	1	0.02381	AAABA
C236377	152	166	175	177	199	T	C	G	C	C	13	0.5	AAAAA
C236377	152	166	175	177	199	A	T	A	T	T	10	0.384615	BBBBB
C236377	152	166	175	177	199	T	T	G	C	C	2	0.076923	ABAAA
C236377	152	166	175	177	199	T	T	A	C	C	1	0.038462	ABBAA
scaffold193	155	158	160	178	182	A	T	A	T	C	8	0.444444	AAAAA
scaffold193	155	158	160	178	182	C	C	A	G	G	4	0.222222	BBABB
scaffold193	155	158	160	178	182	C	C	G	G	G	2	0.111111	BBBBB
C196677	155	157	160	161	172	C	A	C	A	T	23	0.522727	AAAAA
C196677	155	157	160	161	172	A	T	T	C	A	20	0.454545	BBBBB
C196677	155	157	160	161	172	C	A	T	A	T	1	0.022727	AABAA
scaffold732	157	158	161	167	181	T	G	A	G	T	4	0.571429	AAAAA
scaffold732	157	158	161	167	181	C	C	G	C	C	3	0.428571	BBBBB
C196677	157	160	161	172	175	A	C	A	T	A	23	0.522727	AAAAA
C196677	157	160	161	172	175	T	T	C	A	T	20	0.454545	BBBBB
C196677	157	160	161	172	175	A	T	A	T	A	1	0.022727	ABAAA
scaffold732	158	161	167	181	196	G	A	G	T	C	4	0.571429	AAAAA
scaffold732	158	161	167	181	196	C	G	C	C	T	3	0.428571	BBBBB
scaffold193	158	160	178	182	198	T	A	T	C	C	7	0.411765	AAAAA
scaffold193	158	160	178	182	198	C	G	G	G	G	4	0.235294	BBBBB
scaffold193	158	160	178	182	198	C	A	G	G	G	4	0.235294	BABBB
scaffold771	158	164	175	184	209	A	A	C	T	T	5	0.416667	AAAAA
scaffold771	158	164	175	184	209	T	G	C	T	T	4	0.333333	BBAAA
scaffold771	158	164	175	184	209	T	G	T	A	C	3	0.25	BBBBB
scaffold653	159	168	171	177	183	C	G	C	A	G	7	0.5	AAAAA
scaffold653	159	168	171	177	183	T	A	T	G	A	6	0.428571	BBBBB
scaffold653	159	168	171	177	183	T	G	C	A	A	1	0.071429	BAAAB
scaffold193	160	178	182	198	200	A	T	C	C	T	7	0.388889	AAAAA
scaffold193	160	178	182	198	200	G	G	G	G	G	5	0.277778	BBBBB
scaffold193	160	178	182	198	200	A	G	G	G	G	4	0.222222	ABBBB
C196677	160	161	172	175	184	C	A	T	A	C	21	0.538462	AAAAA
C196677	160	161	172	175	184	T	C	A	T	A	17	0.435897	BBBBB
C196677	160	161	172	175	184	T	A	T	A	C	1	0.025641	BAAAA
C202375	160	162	170	178	196	T	C	C	T	C	6	0.315789	AAAAA
C202375	160	162	170	178	196	T	C	C	C	C	4	0.210526	AAABA
C202375	160	162	170	178	196	G	A	T	T	T	4	0.210526	BBBAB
C202375	160	162	170	178	196	G	A	T	C	T	2	0.105263	BBBBB
C202375	160	162	170	178	196	T	C	C	C	T	1	0.052632	AAABB
C202375	160	162	170	178	196	T	A	T	C	C	1	0.052632	ABBBA
C202375	160	162	170	178	196	G	C	C	T	C	1	0.052632	BAAAA
scaffold732	161	167	181	196	212	G	C	C	T	C	4	0.5	AAAAA
scaffold732	161	167	181	196	212	A	G	T	C	T	4	0.5	BBBBB
C196677	161	172	175	184	187	A	T	A	C	A	22	0.564103	AAAAA
C196677	161	172	175	184	187	C	A	T	A	G	16	0.410256	BBBBB
C196677	161	172	175	184	187	C	A	T	A	A	1	0.025641	BBBBA
C244119	162	188	234	266	274	A	A	C	T	C	22	0.666667	AAAAA
C244119	162	188	234	266	274	G	G	T	C	A	8	0.242424	BBBBB
C244119	162	188	234	266	274	A	G	C	C	A	3	0.090909	ABABB
C202375	162	170	178	196	211	C	C	T	C	T	6	0.285714	AAAAA
C202375	162	170	178	196	211	A	T	T	T	T	5	0.238095	BBABA
C202375	162	170	178	196	211	C	C	C	C	C	3	0.142857	AABAB
C202375	162	170	178	196	211	A	T	C	T	C	3	0.142857	BBBBB
C202375	162	170	178	196	211	C	C	T	C	C	1	0.047619	AAAAB
C202375	162	170	178	196	211	C	C	C	T	T	1	0.047619	AABBA
C202375	162	170	178	196	211	C	C	C	C	T	1	0.047619	AABAA
C202375	162	170	178	196	211	A	T	C	C	T	1	0.047619	BBBAA
scaffold771	164	175	184	209	221	A	C	T	T	C	5	0.416667	AAAAA
scaffold771	164	175	184	209	221	G	C	T	T	C	4	0.333333	BAAAA
scaffold771	164	175	184	209	221	G	T	A	C	T	3	0.25	BBBBB
C236377	166	175	177	199	203	T	A	T	T	A	13	0.464286	AAAAA
C236377	166	175	177	199	203	C	G	C	C	G	12	0.428571	BBBBB
C236377	166	175	177	199	203	T	G	C	C	G	2	0.071429	ABBBB
C236377	166	175	177	199	203	T	A	C	C	A	1	0.035714	AABBA
scaffold732	167	181	196	212	218	G	T	C	T	G	4	0.5	AAAAA
scaffold732	167	181	196	212	218	C	C	T	C	T	4	0.5	BBBBB
scaffold653	168	171	177	183	186	G	C	A	G	A	7	0.466667	AAAAA
scaffold653	168	171	177	183	186	A	T	G	A	G	7	0.466667	BBBBB
scaffold653	168	171	177	183	186	G	C	A	A	A	1	0.066667	AAABA
scaffold414	169	170	173	269	285	C	A	G	C	A	7	0.368421	AAAAA
scaffold414	169	170	173	269	285	T	G	A	C	G	5	0.263158	BBBAB
scaffold414	169	170	173	269	285	T	G	G	C	G	3	0.157895	BBAAB
scaffold414	169	170	173	269	285	C	A	A	T	A	3	0.157895	AABBA
scaffold414	169	170	173	269	285	C	G	A	T	G	1	0.052632	ABBBB
scaffold255	169	278	311	320	353	G	G	G	G	C	2	0.5	AAAAA
scaffold255	169	278	311	320	353	G	C	A	A	A	1	0.25	ABBBB
scaffold255	169	278	311	320	353	A	C	G	G	C	1	0.25	BBAAA
scaffold414	170	173	269	285	296	A	G	C	A	C	7	0.368421	AAAAA
scaffold414	170	173	269	285	296	G	A	C	G	T	5	0.263158	BBABB
scaffold414	170	173	269	285	296	G	G	C	G	C	3	0.157895	BAABA
scaffold414	170	173	269	285	296	A	A	T	A	T	3	0.157895	ABBAB
scaffold414	170	173	269	285	296	G	A	T	G	T	1	0.052632	BBBBB
scaffold653	171	177	183	186	192	T	G	A	G	T	6	0.428571	AAAAA
scaffold653	171	177	183	186	192	C	A	G	A	A	6	0.428571	BBBBB
scaffold653	171	177	183	186	192	C	A	G	A	T	1	0.071429	BBBBA
scaffold653	171	177	183	186	192	C	A	A	A	A	1	0.071429	BBABB
C196677	172	175	184	187	190	T	A	C	A	C	22	0.578947	AAAAA
C196677	172	175	184	187	190	A	T	A	G	T	16	0.421053	BBBBB
scaffold701	174	189	282	285	314	C	G	A	T	T	17	0.472222	AAAAA
scaffold701	174	189	282	285	314	A	A	A	T	T	12	0.333333	BBAAA
scaffold701	174	189	282	285	314	A	A	G	C	T	4	0.111111	BBBBA
scaffold701	174	189	282	285	314	A	A	G	C	C	2	0.055556	BBBBB
C236377	175	177	199	203	206	A	T	T	A	C	13	0.5	AAAAA
C236377	175	177	199	203	206	G	C	C	G	G	12	0.461538	BBBBB
C236377	175	177	199	203	206	A	C	C	A	G	1	0.038462	ABBAB
scaffold771	175	184	209	221	227	T	A	C	T	G	10	0.526316	AAAAA
scaffold771	175	184	209	221	227	C	T	T	C	A	9	0.473684	BBBBB
C196677	175	184	187	190	196	A	C	A	C	C	21	0.583333	AAAAA
C196677	175	184	187	190	196	T	A	G	T	T	15	0.416667	BBBBB
C255769	176	190	197	203	221	C	C	A	T	A	3	0.6	AAAAA
C255769	176	190	197	203	221	T	T	G	C	G	1	0.2	BBBBB
C255769	176	190	197	203	221	T	C	A	C	A	1	0.2	BAABA
C236377	177	199	203	206	207	T	T	A	C	T	13	0.481481	AAAAA
C236377	177	199	203	206	207	C	C	G	G	C	12	0.444444	BBBBB
C236377	177	199	203	206	207	C	C	A	G	C	2	0.074074	BBABB
scaffold653	177	183	186	192	201	G	A	G	T	C	6	0.428571	AAAAA
scaffold653	177	183	186	192	201	A	G	A	A	G	6	0.428571	BBBBB
scaffold653	177	183	186	192	201	A	G	A	T	G	1	0.071429	BBBAB
C225215	178	196	198	214	216	G	C	T	A	T	3	0.5	AAAAA
C225215	178	196	198	214	216	A	T	C	T	C	2	0.333333	BBBBB
C225215	178	196	198	214	216	A	T	T	T	C	1	0.166667	BBABB
scaffold193	178	182	198	200	206	G	G	G	G	C	8	0.444444	AAAAA
scaffold193	178	182	198	200	206	T	C	C	T	T	7	0.388889	BBBBB
scaffold193	178	182	198	200	206	G	G	G	G	T	1	0.055556	AAAAB
scaffold732	181	196	212	218	221	T	C	T	G	G	4	0.5	AAAAA
scaffold732	181	196	212	218	221	C	T	C	T	A	4	0.5	BBBBB
scaffold193	182	198	200	206	209	C	C	T	T	A	12	0.521739	AAAAA
scaffold193	182	198	200	206	209	G	G	G	C	C	7	0.304348	BBBBB
scaffold193	182	198	200	206	209	G	G	G	T	C	1	0.043478	BBBAB
scaffold642	183	197	198	201	203	G	G	G	A	G	9	0.5625	AAAAA
scaffold642	183	197	198	201	203	A	A	T	C	C	7	0.4375	BBBBB
scaffold653	183	186	192	201	204	G	A	A	G	A	6	0.428571	AAAAA
scaffold653	183	186	192	201	204	A	G	T	C	T	6	0.428571	BBBBB
scaffold653	183	186	192	201	204	G	A	T	G	A	1	0.071429	AABAA
scaffold771	184	209	221	227	342	A	C	T	G	C	7	0.777778	AAAAA
scaffold771	184	209	221	227	342	T	T	C	A	T	2	0.222222	BBBBB
scaffold653	186	192	201	204	207	G	T	C	T	A	6	0.461538	AAAAA
scaffold653	186	192	201	204	207	A	A	G	A	G	6	0.461538	BBBBB
scaffold519	187	190	208	319	322	C	G	G	G	C	1	1	AAAAA
scaffold701	189	282	285	314	339	A	G	C	T	T	4	0.5	AAAAA
scaffold701	189	282	285	314	339	A	G	C	C	T	2	0.25	AAABA
scaffold701	189	282	285	314	339	G	A	T	T	C	1	0.125	BBBAB
scaffold701	189	282	285	314	339	A	A	T	T	C	1	0.125	ABBAB
scaffold519	190	208	319	322	323	G	G	G	C	T	1	1	AAAAA
scaffold653	192	201	204	207	210	T	C	T	A	A	6	0.461538	AAAAA
scaffold653	192	201	204	207	210	A	G	A	G	T	6	0.461538	BBBBB
C230545	193	203	211	221	232	C	T	T	T	T	22	0.338462	AAAAA
C230545	193	203	211	221	232	T	C	C	G	G	18	0.276923	BBBBB
C230545	193	203	211	221	232	C	T	C	T	T	7	0.107692	AABAA
C230545	193	203	211	221	232	T	T	C	G	G	6	0.092308	BABBB
C230545	193	203	211	221	232	T	C	T	G	G	5	0.076923	BBABB
C230545	193	203	211	221	232	C	T	C	G	G	2	0.030769	AABBB
scaffold547	195	207	210	213	324	A	C	A	A	C	1	1	AAAAA
C225215	196	198	214	216	234	T	C	T	C	A	3	0.428571	AAAAA
C225215	196	198	214	216	234	C	T	A	T	G	3	0.428571	BBBBB
C225215	196	198	214	216	234	T	T	T	C	A	1	0.142857	ABAAA
scaffold467	196	209	300	392	406	C	G	C	C	G	1	1	AAAAA
scaffold732	196	212	218	221	227	T	C	T	A	T	4	0.5	AAAAA
scaffold732	196	212	218	221	227	C	T	G	G	G	4	0.5	BBBBB
scaffold642	197	198	201	203	205	G	G	A	G	T	9	0.5625	AAAAA
scaffold642	197	198	201	203	205	A	T	C	C	C	7	0.4375	BBBBB
C228303	198	235	236	243	289	T	G	G	A	G	2	0.5	AAAAA
C228303	198	235	236	243	289	T	G	A	G	G	1	0.25	AABBA
C228303	198	235	236	243	289	C	A	G	G	A	1	0.25	BBABB
C225215	198	214	216	234	237	T	A	T	G	C	3	0.428571	AAAAA
C225215	198	214	216	234	237	C	T	C	A	G	3	0.428571	BBBBB
C225215	198	214	216	234	237	T	T	C	A	G	1	0.142857	ABBBB
scaffold193	198	200	206	209	210	C	T	T	A	A	14	0.538462	AAAAA
scaffold193	198	200	206	209	210	G	G	C	C	C	9	0.346154	BBBBB
scaffold193	198	200	206	209	210	G	G	T	C	C	1	0.038462	BBABB
scaffold642	198	201	203	205	209	G	A	G	T	A	9	0.5625	AAAAA
scaffold642	198	201	203	205	209	T	C	C	C	G	7	0.4375	BBBBB
scaffold193	200	206	209	210	227	T	T	A	A	T	14	0.538462	AAAAA
scaffold193	200	206	209	210	227	G	C	C	C	C	10	0.384615	BBBBB
scaffold193	200	206	209	210	227	G	T	C	C	C	1	0.038462	BABBB
scaffold398	201	254	268	300	312	A	A	A	G	T	3	0.5	AAAAA
scaffold398	201	254	268	300	312	A	A	A	A	A	3	0.5	AAABB
scaffold642	201	203	205	209	212	A	G	T	A	C	9	0.529412	AAAAA
scaffold642	201	203	205	209	212	C	C	C	G	T	8	0.470588	BBBBB
scaffold653	201	204	207	210	213	G	A	G	T	T	6	0.461538	AAAAA
scaffold653	201	204	207	210	213	C	T	A	A	A	6	0.461538	BBBBB
scaffold551	203	237	298	398	401	A	G	C	C	G	6	0.545455	AAAAA
scaffold551	203	237	298	398	401	G	T	T	T	A	5	0.454545	BBBBB
scaffold642	203	205	209	212	213	G	T	A	C	A	9	0.529412	AAAAA
scaffold642	203	205	209	212	213	C	C	G	T	C	8	0.470588	BBBBB
C230545	203	211	221	232	233	C	C	G	G	G	25	0.328947	AAAAA
C230545	203	211	221	232	233	T	T	T	T	T	21	0.276316	BBBBB
C230545	203	211	221	232	233	T	C	G	G	G	9	0.118421	BAAAA
C230545	203	211	221	232	233	C	T	G	G	G	8	0.105263	ABAAA
C230545	203	211	221	232	233	T	C	T	T	T	7	0.092105	BABBB
scaffold653	204	207	210	213	219	A	G	T	T	A	7	0.538462	AAAAA
scaffold653	204	207	210	213	219	T	A	A	A	G	6	0.461538	BBBBB
scaffold642	205	209	212	213	215	T	A	C	A	G	9	0.529412	AAAAA
scaffold642	205	209	212	213	215	C	G	T	C	A	8	0.470588	BBBBB
scaffold193	206	209	210	227	230	T	A	A	T	T	14	0.538462	AAAAA
scaffold193	206	209	210	227	230	C	C	C	C	C	10	0.384615	BBBBB
scaffold193	206	209	210	227	230	T	C	C	C	C	1	0.038462	ABBBB
scaffold547	207	210	213	324	327	C	A	A	C	C	2	1	AAAAA
scaffold653	207	210	213	219	223	G	T	T	A	C	7	0.538462	AAAAA
scaffold653	207	210	213	219	223	A	A	A	G	T	6	0.461538	BBBBB
scaffold193	209	210	227	230	239	C	C	C	C	T	11	0.478261	AAAAA
scaffold193	209	210	227	230	239	A	A	T	T	A	11	0.478261	BBBBB
scaffold771	209	221	227	342	346	C	T	G	C	T	9	0.75	AAAAA
scaffold771	209	221	227	342	346	T	C	A	T	C	3	0.25	BBBBB
scaffold193	210	227	230	239	259	C	C	C	T	G	11	0.578947	AAAAA
scaffold193	210	227	230	239	259	A	T	T	A	T	7	0.368421	BBBBB
scaffold193	210	227	230	239	259	C	C	C	T	T	1	0.052632	AAAAB
scaffold105	210	219	245	273	280	T	C	T	G	G	3	0.6	AAAAA
scaffold105	210	219	245	273	280	C	T	C	G	G	2	0.4	BBBAA
scaffold547	210	213	324	327	328	A	A	C	C	A	2	1	AAAAA
scaffold653	210	213	219	223	225	T	T	A	C	A	7	0.538462	AAAAA
scaffold653	210	213	219	223	225	A	A	G	T	G	6	0.461538	BBBBB
C230545	211	221	232	233	253	C	G	G	G	G	35	0.426829	AAAAA
C230545	211	221	232	233	253	T	T	T	T	A	25	0.304878	BBBBB
C230545	211	221	232	233	253	T	G	G	G	A	9	0.109756	BAAAB
C230545	211	221	232	233	253	C	T	T	T	A	3	0.036585	ABBBB
C230545	211	221	232	233	253	C	T	T	T	G	1	0.012195	ABBBA
scaffold732	212	218	221	227	228	T	G	G	G	A	4	0.5	AAAAA
scaffold732	212	218	221	227	228	C	T	A	T	T	4	0.5	BBBBB
scaffold547	213	324	327	328	330	A	C	C	A	C	2	1	AAAAA
scaffold653	213	219	223	225	228	T	A	C	A	C	7	0.5	AAAAA
scaffold653	213	219	223	225	228	A	G	T	G	T	7	0.5	BBBBB
C225215	214	216	234	237	243	T	C	A	G	G	8	0.571429	AAAAA
C225215	214	216	234	237	243	A	T	G	C	C	6	0.428571	BBBBB
scaffold732	218	221	227	228	239	T	A	T	T	G	4	0.5	AAAAA
scaffold732	218	221	227	228	239	G	G	G	A	C	4	0.5	BBBBB
scaffold105	219	245	273	280	284	C	T	G	G	G	4	0.571429	AAAAA
scaffold105	219	245	273	280	284	T	C	G	G	G	2	0.285714	BBAAA
scaffold105	219	245	273	280	284	T	C	G	G	A	1	0.142857	BBAAB
scaffold653	219	223	225	228	234	G	T	G	T	T	7	0.5	AAAAA
scaffold653	219	223	225	228	234	A	C	A	C	C	6	0.428571	BBBBB
scaffold653	219	223	225	228	234	A	C	A	C	T	1	0.071429	BBBBA
scaffold732	221	227	228	239	257	G	G	A	C	G	4	0.571429	AAAAA
scaffold732	221	227	228	239	257	A	T	T	G	G	2	0.285714	BBBBA
scaffold732	221	227	228	239	257	A	T	T	G	A	1	0.142857	BBBBB
C230545	221	232	233	253	264	G	G	G	G	C	31	0.352273	AAAAA
C230545	221	232	233	253	264	T	T	T	A	T	26	0.295455	BBBBB
C230545	221	232	233	253	264	G	G	G	A	C	9	0.102273	AAABA
C230545	221	232	233	253	264	G	G	G	G	T	7	0.079545	AAAAB
C230545	221	232	233	253	264	T	T	T	A	C	3	0.034091	BBBBA
C230545	221	232	233	253	264	T	T	T	G	T	1	0.011364	BBBAB
scaffold653	223	225	228	234	240	T	G	T	T	G	7	0.538462	AAAAA
scaffold653	223	225	228	234	240	C	A	C	C	A	5	0.384615	BBBBB
scaffold653	223	225	228	234	240	C	A	C	T	A	1	0.076923	BBBAB
scaffold653	225	228	234	240	252	G	T	T	G	A	7	0.538462	AAAAA
scaffold653	225	228	234	240	252	A	C	C	A	G	5	0.384615	BBBBB
scaffold653	225	228	234	240	252	A	C	T	A	G	1	0.076923	BBABB
scaffold732	227	228	239	257	269	G	A	C	G	G	4	0.571429	AAAAA
scaffold732	227	228	239	257	269	T	T	G	G	G	2	0.285714	BBBAA
scaffold732	227	228	239	257	269	T	T	G	A	G	1	0.142857	BBBBA
scaffold193	227	230	239	259	266	C	C	T	G	G	9	0.75	AAAAA
scaffold193	227	230	239	259	266	C	C	T	G	T	2	0.166667	AAAAB
scaffold193	227	230	239	259	266	C	C	T	T	T	1	0.083333	AAABB
scaffold653	228	234	240	252	258	T	T	G	A	C	7	0.538462	AAAAA
scaffold653	228	234	240	252	258	C	C	A	G	A	5	0.384615	BBBBB
scaffold653	228	234	240	252	258	C	T	A	G	A	1	0.076923	BABBB
scaffold193	230	239	259	266	288	C	T	G	G	G	5	0.416667	AAAAA
scaffold193	230	239	259	266	288	C	T	G	G	A	4	0.333333	AAAAB
scaffold193	230	239	259	266	288	C	T	G	T	A	2	0.166667	AAABB
scaffold193	230	239	259	266	288	C	T	T	T	A	1	0.083333	AABBB
C230545	232	233	253	264	267	G	G	G	C	C	34	0.377778	AAAAA
C230545	232	233	253	264	267	T	T	A	T	A	27	0.3	BBBBB
C230545	232	233	253	264	267	G	G	A	C	C	9	0.1	AABAA
C230545	232	233	253	264	267	G	G	G	T	C	7	0.077778	AAABA
C230545	232	233	253	264	267	T	T	A	C	A	4	0.044444	BBBAB
C230545	232	233	253	264	267	T	T	G	T	A	1	0.011111	BBABB
C230545	233	253	264	267	291	G	G	C	C	C	29	0.358025	AAAAA
C230545	233	253	264	267	291	T	A	T	A	T	28	0.345679	BBBBB
C230545	233	253	264	267	291	G	G	T	C	C	6	0.074074	AABAA
C230545	233	253	264	267	291	G	A	C	C	C	5	0.061728	ABAAA
C230545	233	253	264	267	291	T	A	C	A	T	4	0.049383	BBABB
C230545	233	253	264	267	291	G	G	C	C	T	2	0.024691	AAAAB
C230545	233	253	264	267	291	T	G	T	A	T	1	0.012346	BABBB
scaffold106	234	282	285	360	372	T	A	C	A	A	1	0.333333	AAAAA
scaffold106	234	282	285	360	372	C	G	C	C	A	1	0.333333	BBABA
scaffold106	234	282	285	360	372	C	A	T	A	G	1	0.333333	BABAB
scaffold653	234	240	252	258	261	T	G	A	C	C	8	0.571429	AAAAA
scaffold653	234	240	252	258	261	C	A	G	A	G	5	0.357143	BBBBB
scaffold653	234	240	252	258	261	T	A	G	A	G	1	0.071429	ABBBB
C257627	235	255	271	279	394	C	T	T	G	T	5	1	AAAAA
scaffold551	237	298	398	401	413	G	C	C	G	G	6	0.5	AAAAA
scaffold551	237	298	398	401	413	T	T	T	A	A	5	0.416667	BBBBB
scaffold551	237	298	398	401	413	T	C	T	A	A	1	0.083333	BABBB
scaffold193	239	259	266	288	351	T	G	G	G	C	2	1	AAAAA
scaffold653	240	252	258	261	270	G	A	C	C	C	8	0.571429	AAAAA
scaffold653	240	252	258	261	270	A	G	A	G	T	6	0.428571	BBBBB
scaffold105	245	273	280	284	291	T	G	G	G	G	3	0.5	AAAAA
scaffold105	245	273	280	284	291	C	G	G	G	G	1	0.166667	BAAAA
scaffold105	245	273	280	284	291	C	G	G	G	A	1	0.166667	BAAAB
scaffold105	245	273	280	284	291	C	G	G	A	G	1	0.166667	BAABA
scaffold654	251	263	274	293	305	A	G	T	G	C	11	0.6875	AAAAA
scaffold654	251	263	274	293	305	T	A	C	A	T	5	0.3125	BBBBB
scaffold653	252	258	261	270	273	A	C	C	C	T	7	0.538462	AAAAA
scaffold653	252	258	261	270	273	G	A	G	T	G	6	0.461538	BBBBB
C230545	253	264	267	291	293	A	T	A	T	A	30	0.344828	AAAAA
C230545	253	264	267	291	293	G	C	C	C	G	29	0.333333	BBBBB
C230545	253	264	267	291	293	G	T	C	C	G	7	0.08046	BABBB
C230545	253	264	267	291	293	G	C	C	C	A	5	0.057471	BBBBA
C230545	253	264	267	291	293	A	C	C	C	G	5	0.057471	ABBBB
C230545	253	264	267	291	293	A	C	A	T	A	5	0.057471	ABAAA
C230545	253	264	267	291	293	G	C	C	T	G	2	0.022989	BBBAB
C230545	253	264	267	291	293	G	T	A	T	A	1	0.011494	BAAAA
scaffold398	254	268	300	312	369	A	A	G	T	T	5	0.555556	AAAAA
scaffold398	254	268	300	312	369	A	A	A	A	T	2	0.222222	AABBA
scaffold398	254	268	300	312	369	C	G	A	A	C	1	0.111111	BBBBB
scaffold398	254	268	300	312	369	C	A	A	A	C	1	0.111111	BABBB
C257627	255	271	279	394	396	T	T	G	T	G	8	1	AAAAA
scaffold653	258	261	270	273	276	C	C	C	T	T	7	0.5	AAAAA
scaffold653	258	261	270	273	276	A	G	T	G	G	7	0.5	BBBBB
scaffold193	259	266	288	351	359	G	G	G	C	C	2	1	AAAAA
scaffold653	261	270	273	276	290	C	C	T	T	T	7	0.538462	AAAAA
scaffold653	261	270	273	276	290	G	T	G	G	G	6	0.461538	BBBBB
scaffold451	263	275	293	294	295	T	T	T	T	C	1	0.2	AAAAA
scaffold451	263	275	293	294	295	T	C	C	C	G	1	0.2	ABBBB
scaffold451	263	275	293	294	295	C	T	T	T	C	1	0.2	BAAAA
scaffold451	263	275	293	294	295	C	T	T	C	G	1	0.2	BAABB
scaffold451	263	275	293	294	295	C	C	C	C	G	1	0.2	BBBBB
scaffold654	263	274	293	305	309	G	T	G	C	C	11	0.55	AAAAA
scaffold654	263	274	293	305	309	A	C	A	T	T	5	0.25	BBBBB
scaffold654	263	274	293	305	309	G	T	G	T	T	4	0.2	AAABB
C230545	264	267	291	293	299	C	C	C	G	C	34	0.4	AAAAA
C230545	264	267	291	293	299	T	A	T	A	G	30	0.352941	BBBBB
C230545	264	267	291	293	299	T	C	C	G	C	7	0.082353	BAAAA
C230545	264	267	291	293	299	C	C	C	A	C	5	0.058824	AAABA
C230545	264	267	291	293	299	C	A	T	A	G	5	0.058824	ABBBB
C230545	264	267	291	293	299	C	C	T	G	C	2	0.023529	AABAA
scaffold377	265	306	319	327	336	A	C	T	G	T	3	0.6	AAAAA
scaffold377	265	306	319	327	336	G	T	C	A	C	2	0.4	BBBBB
scaffold193	266	288	351	359	361	T	G	T	T	A	2	0.333333	AAAAA
scaffold193	266	288	351	359	361	T	A	T	C	G	2	0.333333	ABABB
scaffold193	266	288	351	359	361	G	G	C	C	G	2	0.333333	BABBB
C222977	267	270	276	285	290	A	C	T	T	A	6	0.6	AAAAA
C222977	267	270	276	285	290	G	T	C	G	G	4	0.4	BBBBB
C230545	267	291	293	299	326	C	C	G	C	T	34	0.492754	AAAAA
C230545	267	291	293	299	326	A	T	A	G	C	22	0.318841	BBBBB
C230545	267	291	293	299	326	A	T	A	G	T	8	0.115942	BBBBA
C230545	267	291	293	299	326	C	C	A	C	C	5	0.072464	AABAB
scaffold398	268	300	312	369	378	A	G	T	T	T	6	0.6	AAAAA
scaffold398	268	300	312	369	378	A	A	A	T	T	2	0.2	ABBAA
scaffold398	268	300	312	369	378	G	A	A	C	A	1	0.1	BBBBB
scaffold398	268	300	312	369	378	A	A	A	C	A	1	0.1	ABBBB
C222977	270	276	285	290	302	C	T	T	A	A	6	0.6	AAAAA
C222977	270	276	285	290	302	T	C	G	G	G	4	0.4	BBBBB
scaffold653	270	273	276	290	318	C	T	T	T	A	4	0.444444	AAAAA
scaffold653	270	273	276	290	318	T	G	G	G	G	3	0.333333	BBBBB
scaffold653	270	273	276	290	318	C	T	T	T	G	2	0.222222	AAAAB
C257627	271	279	394	396	397	T	G	T	G	C	10	0.909091	AAAAA
C257627	271	279	394	396	397	C	A	C	T	T	1	0.090909	BBBBB
scaffold209	272	293	405	414	474	G	A	A	G	A	4	0.4	AAAAA
scaffold209	272	293	405	414	474	A	A	G	G	G	2	0.2	BABAB
scaffold209	272	293	405	414	474	G	G	G	A	G	1	0.1	ABBBB
scaffold209	272	293	405	414	474	G	G	A	G	A	1	0.1	ABAAA
scaffold209	272	293	405	414	474	G	A	G	A	G	1	0.1	AABBB
scaffold209	272	293	405	414	474	A	G	G	A	G	1	0.1	BBBBB
scaffold155	272	284	299	307	325	A	A	C	A	T	3	0.6	AAAAA
scaffold155	272	284	299	307	325	G	C	T	G	C	1	0.2	BBBBB
scaffold155	272	284	299	307	325	G	C	C	A	C	1	0.2	BBAAB
scaffold105	273	280	284	291	298	G	G	G	G	C	6	0.428571	AAAAA
scaffold105	273	280	284	291	298	A	A	A	A	T	6	0.428571	BBBBB
scaffold105	273	280	284	291	298	G	G	G	A	C	1	0.071429	AAABA
scaffold105	273	280	284	291	298	G	G	A	G	C	1	0.071429	AABAA
scaffold654	274	293	305	309	360	C	A	T	T	T	4	0.571429	AAAAA
scaffold654	274	293	305	309	360	T	G	C	C	C	2	0.285714	BBBBB
scaffold654	274	293	305	309	360	T	G	T	T	C	1	0.142857	BBAAB
C222977	276	285	290	302	334	T	T	A	A	A	5	0.714286	AAAAA
C222977	276	285	290	302	334	C	G	G	G	A	2	0.285714	BBBBA
scaffold255	278	311	320	353	358	G	G	G	C	C	3	0.5	AAAAA
scaffold255	278	311	320	353	358	G	A	A	A	C	1	0.166667	ABBBA
scaffold255	278	311	320	353	358	C	G	G	C	C	1	0.166667	BAAAA
scaffold255	278	311	320	353	358	C	A	A	A	T	1	0.166667	BBBBB
C257627	279	394	396	397	398	G	T	G	C	A	12	0.923077	AAAAA
C257627	279	394	396	397	398	A	C	T	T	G	1	0.076923	BBBBB
C232661	280	299	305	331	335	G	T	C	A	T	2	0.25	AAAAA
C232661	280	299	305	331	335	G	C	C	G	T	2	0.25	ABABA
C232661	280	299	305	331	335	A	T	T	G	C	2	0.25	BABBB
C232661	280	299	305	331	335	A	T	C	G	C	2	0.25	BAABB
scaffold105	280	284	291	298	303	G	G	G	C	A	6	0.428571	AAAAA
scaffold105	280	284	291	298	303	A	A	A	T	G	6	0.428571	BBBBB
scaffold105	280	284	291	298	303	G	G	A	C	A	1	0.071429	AABAA
scaffold105	280	284	291	298	303	G	A	G	C	A	1	0.071429	ABAAA
scaffold701	282	285	314	339	345	A	C	C	C	T	31	0.373494	AAAAA
scaffold701	282	285	314	339	345	G	C	T	T	C	25	0.301205	BABBB
scaffold701	282	285	314	339	345	G	C	C	T	C	17	0.204819	BAABB
scaffold701	282	285	314	339	345	A	T	T	C	T	7	0.084337	ABBAA
scaffold701	282	285	314	339	345	G	T	T	C	T	3	0.036145	BBBAA
scaffold105	284	291	298	303	318	G	G	C	A	C	5	0.416667	AAAAA
scaffold105	284	291	298	303	318	A	A	T	G	T	5	0.416667	BBBBB
scaffold105	284	291	298	303	318	G	A	C	A	C	1	0.083333	ABAAA
scaffold105	284	291	298	303	318	A	G	C	A	C	1	0.083333	BAAAA
scaffold155	284	299	307	325	334	A	C	A	T	T	4	0.571429	AAAAA
scaffold155	284	299	307	325	334	C	T	G	C	C	1	0.142857	BBBBB
scaffold155	284	299	307	325	334	C	C	G	C	C	1	0.142857	BABBB
scaffold155	284	299	307	325	334	C	C	A	C	C	1	0.142857	BAABB
scaffold701	285	314	339	345	348	C	C	C	T	T	32	0.415584	AAAAA
scaffold701	285	314	339	345	348	C	T	T	C	G	20	0.25974	ABBBB
scaffold701	285	314	339	345	348	C	C	T	C	G	15	0.194805	AABBB
scaffold701	285	314	339	345	348	T	T	C	T	T	10	0.12987	BBAAA
scaffold193	288	351	359	361	377	G	T	T	A	G	2	0.285714	AAAAA
scaffold193	288	351	359	361	377	G	C	C	G	A	2	0.285714	ABBBB
scaffold193	288	351	359	361	377	A	T	C	G	A	2	0.285714	BABBB
scaffold193	288	351	359	361	377	G	C	T	A	G	1	0.142857	ABAAA
scaffold105	291	298	303	318	319	G	C	A	C	A	6	0.5	AAAAA
scaffold105	291	298	303	318	319	A	T	G	T	C	5	0.416667	BBBBB
scaffold105	291	298	303	318	319	A	C	A	C	A	1	0.083333	BAAAA
C230545	291	293	299	326	359	T	A	G	C	T	20	0.350877	AAAAA
C230545	291	293	299	326	359	C	G	C	T	C	12	0.210526	BBBBB
C230545	291	293	299	326	359	C	G	C	T	T	7	0.122807	BBBBA
C230545	291	293	299	326	359	T	A	G	T	C	5	0.087719	AAABB
C230545	291	293	299	326	359	T	A	G	C	C	5	0.087719	AAAAB
C230545	291	293	299	326	359	C	A	C	C	T	3	0.052632	BABAA
C230545	291	293	299	326	359	T	A	G	T	T	1	0.017544	AAABA
C225839	291	295	315	316	318	G	G	G	C	A	1	0.2	AAAAA
C225839	291	295	315	316	318	G	A	G	C	A	1	0.2	ABAAA
C225839	291	295	315	316	318	G	A	C	A	G	1	0.2	ABBBB
C225839	291	295	315	316	318	A	G	G	C	A	1	0.2	BAAAA
C225839	291	295	315	316	318	A	G	C	A	G	1	0.2	BABBB
scaffold44	293	313	316	347	478	G	A	A	C	A	1	1	AAAAA
C230545	293	299	326	359	362	A	G	C	T	C	20	0.350877	AAAAA
C230545	293	299	326	359	362	G	C	T	C	T	12	0.210526	BBBBB
C230545	293	299	326	359	362	A	G	T	C	T	5	0.087719	AABBB
C230545	293	299	326	359	362	A	G	C	C	T	5	0.087719	AAABB
C230545	293	299	326	359	362	G	C	T	T	C	4	0.070175	BBBAA
C230545	293	299	326	359	362	G	C	T	T	T	3	0.052632	BBBAB
C230545	293	299	326	359	362	A	C	C	T	C	3	0.052632	ABAAA
C230545	293	299	326	359	362	A	G	T	T	C	1	0.017544	AABAA
scaffold654	293	305	309	360	369	A	T	T	T	G	3	0.375	AAAAA
scaffold654	293	305	309	360	369	G	T	T	C	A	2	0.25	BAABB
scaffold654	293	305	309	360	369	G	C	C	C	G	2	0.25	BBBBA
scaffold654	293	305	309	360	369	A	T	T	T	A	1	0.125	AAAAB
C225839	295	315	316	318	330	G	G	C	A	T	1	0.2	AAAAA
C225839	295	315	316	318	330	G	G	C	A	G	1	0.2	AAAAB
C225839	295	315	316	318	330	G	C	A	G	G	1	0.2	ABBBB
C225839	295	315	316	318	330	A	G	C	A	T	1	0.2	BAAAA
C225839	295	315	316	318	330	A	C	A	G	T	1	0.2	BBBBA
scaffold414	296	440	455	458	459	C	G	C	C	A	3	1	AAAAA
scaffold105	298	303	318	319	322	C	A	C	A	C	7	0.583333	AAAAA
scaffold105	298	303	318	319	322	T	G	T	C	A	5	0.416667	BBBBB
C232661	299	305	331	335	344	T	C	A	T	G	4	0.266667	AAAAA
C232661	299	305	331	335	344	C	T	G	T	A	4	0.266667	BBBAB
C232661	299	305	331	335	344	T	T	G	C	A	3	0.2	ABBBB
C232661	299	305	331	335	344	T	C	G	C	G	2	0.133333	AABBA
C232661	299	305	331	335	344	C	C	G	T	G	2	0.133333	BABAA
scaffold155	299	307	325	334	336	T	G	C	C	A	5	0.454545	AAAAA
scaffold155	299	307	325	334	336	C	A	T	T	G	4	0.363636	BBBBB
scaffold155	299	307	325	334	336	C	G	C	C	A	1	0.090909	BAAAA
scaffold155	299	307	325	334	336	C	A	C	C	A	1	0.090909	BBAAA
C230545	299	326	359	362	429	G	C	T	C	C	12	0.266667	AAAAA
C230545	299	326	359	362	429	C	T	C	T	T	6	0.133333	BBBBB
C230545	299	326	359	362	429	C	T	C	T	C	5	0.111111	BBBBA
C230545	299	326	359	362	429	G	T	C	T	C	4	0.088889	ABBBA
C230545	299	326	359	362	429	G	C	C	T	C	4	0.088889	AABBA
C230545	299	326	359	362	429	C	T	T	T	T	3	0.066667	BBABB
C230545	299	326	359	362	429	C	T	T	C	T	3	0.066667	BBAAB
C230545	299	326	359	362	429	C	C	T	C	C	3	0.066667	BAAAA
C230545	299	326	359	362	429	G	T	T	C	C	1	0.022222	ABAAA
scaffold467	300	392	406	413	461	C	C	A	T	C	2	0.285714	AAAAA
scaffold467	300	392	406	413	461	T	T	G	T	C	1	0.142857	BBBAA
scaffold467	300	392	406	413	461	C	T	A	C	T	1	0.142857	ABABB
scaffold467	300	392	406	413	461	C	C	G	T	C	1	0.142857	AABAA
scaffold467	300	392	406	413	461	C	C	A	C	T	1	0.142857	AAABB
scaffold467	300	392	406	413	461	C	C	A	C	C	1	0.142857	AAABA
scaffold398	300	312	369	378	391	G	T	T	T	G	7	0.636364	AAAAA
scaffold398	300	312	369	378	391	A	A	T	T	G	2	0.181818	BBAAA
scaffold398	300	312	369	378	391	A	A	C	A	A	2	0.181818	BBBBB
scaffold105	303	318	319	322	324	A	C	A	C	G	7	0.583333	AAAAA
scaffold105	303	318	319	322	324	G	T	C	A	T	5	0.416667	BBBBB
scaffold654	305	309	360	369	371	T	T	T	G	T	3	0.375	AAAAA
scaffold654	305	309	360	369	371	T	T	C	A	C	2	0.25	AABBB
scaffold654	305	309	360	369	371	T	T	T	A	T	1	0.125	AAABA
scaffold654	305	309	360	369	371	C	C	C	G	T	1	0.125	BBBAA
scaffold654	305	309	360	369	371	C	C	C	G	C	1	0.125	BBBAB
scaffold377	306	319	327	336	360	C	T	G	T	G	3	0.6	AAAAA
scaffold377	306	319	327	336	360	T	C	A	C	A	2	0.4	BBBBB
scaffold375	307	309	317	319	324	G	T	T	A	C	2	0.4	AAAAA
scaffold375	307	309	317	319	324	C	C	C	C	T	2	0.4	BBBBB
scaffold375	307	309	317	319	324	C	C	T	A	T	1	0.2	BBAAB
scaffold155	307	325	334	336	337	G	C	C	A	T	6	0.545455	AAAAA
scaffold155	307	325	334	336	337	A	T	T	G	A	4	0.363636	BBBBB
scaffold155	307	325	334	336	337	A	C	C	A	T	1	0.090909	BAAAA
scaffold375	309	317	319	324	333	T	T	A	C	T	2	0.4	AAAAA
scaffold375	309	317	319	324	333	C	C	C	T	C	2	0.4	BBBBB
scaffold375	309	317	319	324	333	C	T	A	T	C	1	0.2	BAABB
scaffold398	312	369	378	391	393	T	T	T	G	T	7	0.636364	AAAAA
scaffold398	312	369	378	391	393	A	T	T	G	T	2	0.181818	BAAAA
scaffold398	312	369	378	391	393	A	C	A	A	C	2	0.181818	BBBBB
scaffold701	314	339	345	348	357	C	C	T	T	T	40	0.430108	AAAAA
scaffold701	314	339	345	348	357	T	T	C	G	C	22	0.236559	BBBBB
scaffold701	314	339	345	348	357	C	T	C	G	C	18	0.193548	ABBBB
scaffold701	314	339	345	348	357	T	C	T	T	T	12	0.129032	BAAAA
scaffold701	314	339	345	348	357	T	T	C	T	C	1	0.010753	BBBAB
C225839	315	316	318	330	339	G	C	A	T	C	2	0.4	AAAAA
C225839	315	316	318	330	339	G	C	A	G	T	1	0.2	AAABB
C225839	315	316	318	330	339	C	A	G	T	C	1	0.2	BBBAA
C225839	315	316	318	330	339	C	A	G	G	T	1	0.2	BBBBB
scaffold282	316	322	382	445	448	T	T	T	T	C	2	0.333333	AAAAA
scaffold282	316	322	382	445	448	C	C	C	T	T	2	0.333333	BBBAB
scaffold282	316	322	382	445	448	C	C	C	C	T	2	0.333333	BBBBB
C225839	316	318	330	339	369	C	A	T	C	T	1	0.2	AAAAA
C225839	316	318	330	339	369	C	A	T	C	C	1	0.2	AAAAB
C225839	316	318	330	339	369	C	A	G	T	C	1	0.2	AABBB
C225839	316	318	330	339	369	A	G	T	C	T	1	0.2	BBAAA
C225839	316	318	330	339	369	A	G	G	T	C	1	0.2	BBBBB
scaffold375	317	319	324	333	337	T	A	C	T	G	2	0.4	AAAAA
scaffold375	317	319	324	333	337	C	C	T	C	A	2	0.4	BBBBB
scaffold375	317	319	324	333	337	T	A	T	C	G	1	0.2	AABBA
scaffold105	318	319	322	324	327	C	A	C	G	T	7	0.583333	AAAAA
scaffold105	318	319	322	324	327	T	C	A	T	A	5	0.416667	BBBBB
scaffold375	319	324	333	337	367	C	T	C	A	A	2	0.4	AAAAA
scaffold375	319	324	333	337	367	A	C	T	G	G	2	0.4	BBBBB
scaffold375	319	324	333	337	367	A	T	C	G	G	1	0.2	BAABB
scaffold105	319	322	324	327	333	A	C	G	T	G	6	0.5	AAAAA
scaffold105	319	322	324	327	333	C	A	T	A	A	5	0.416667	BBBBB
scaffold105	319	322	324	327	333	A	C	G	T	A	1	0.083333	AAAAB
scaffold282	322	382	445	448	451	T	T	T	C	T	2	0.333333	AAAAA
scaffold282	322	382	445	448	451	C	C	T	T	C	2	0.333333	BBABB
scaffold282	322	382	445	448	451	C	C	C	T	C	2	0.333333	BBBBB
scaffold375	324	333	337	367	385	C	T	G	G	A	2	0.5	AAAAA
scaffold375	324	333	337	367	385	T	C	G	G	G	1	0.25	BBAAB
scaffold375	324	333	337	367	385	T	C	A	A	G	1	0.25	BBBBB
scaffold547	324	327	328	330	332	C	C	A	C	T	3	0.5	AAAAA
scaffold547	324	327	328	330	332	A	G	G	G	C	3	0.5	BBBBB
scaffold155	325	334	336	337	343	T	T	G	A	T	7	0.466667	AAAAA
scaffold155	325	334	336	337	343	C	C	A	T	A	7	0.466667	BBBBB
scaffold155	325	334	336	337	343	T	T	A	A	T	1	0.066667	AABAA
C230545	326	359	362	429	484	C	T	C	C	A	3	0.5	AAAAA
C230545	326	359	362	429	484	T	C	T	C	G	1	0.166667	BBBAB
C230545	326	359	362	429	484	C	T	C	C	G	1	0.166667	AAAAB
C230545	326	359	362	429	484	C	C	T	C	A	1	0.166667	ABBAA
scaffold547	327	328	330	332	333	G	G	G	C	C	3	0.5	AAAAA
scaffold547	327	328	330	332	333	C	A	C	T	G	3	0.5	BBBBB
scaffold547	328	330	332	333	342	G	G	C	C	T	3	0.5	AAAAA
scaffold547	328	330	332	333	342	A	C	T	G	C	3	0.5	BBBBB
scaffold547	330	332	333	342	346	G	C	C	T	A	3	0.6	AAAAA
scaffold547	330	332	333	342	346	C	T	G	C	C	2	0.4	BBBBB
scaffold375	333	337	367	385	389	T	G	G	A	T	2	0.5	AAAAA
scaffold375	333	337	367	385	389	C	G	G	G	C	1	0.25	BAABB
scaffold375	333	337	367	385	389	C	A	A	G	C	1	0.25	BBBBB
scaffold155	334	336	337	343	347	T	G	A	T	A	8	0.5	AAAAA
scaffold155	334	336	337	343	347	C	A	T	A	C	7	0.4375	BBBBB
scaffold155	334	336	337	343	347	T	A	A	T	A	1	0.0625	ABAAA
scaffold155	336	337	343	347	349	G	A	T	A	T	8	0.5	AAAAA
scaffold155	336	337	343	347	349	A	T	A	C	C	7	0.4375	BBBBB
scaffold155	336	337	343	347	349	A	A	T	A	T	1	0.0625	BAAAA
scaffold155	337	343	347	349	352	A	T	A	T	T	9	0.5625	AAAAA
scaffold155	337	343	347	349	352	T	A	C	C	C	7	0.4375	BBBBB
C222661	338	340	344	356	361	C	C	T	C	C	4	0.571429	AAAAA
C222661	338	340	344	356	361	T	G	C	T	T	3	0.428571	BBBBB
scaffold701	339	345	348	357	363	C	T	T	T	G	52	0.553191	AAAAA
scaffold701	339	345	348	357	363	T	C	G	C	A	41	0.43617	BBBBB
scaffold701	339	345	348	357	363	T	C	T	C	A	1	0.010638	BBABB
C222661	340	344	356	361	367	C	T	C	C	T	4	0.571429	AAAAA
C222661	340	344	356	361	367	G	C	T	T	A	3	0.428571	BBBBB
scaffold771	342	346	458	460	462	T	C	G	G	G	4	0.444444	AAAAA
scaffold771	342	346	458	460	462	C	T	T	A	T	3	0.333333	BBBBB
scaffold771	342	346	458	460	462	T	C	T	A	T	2	0.222222	AABBB
scaffold155	343	347	349	352	355	T	A	T	T	G	8	0.5	AAAAA
scaffold155	343	347	349	352	355	A	C	C	C	C	7	0.4375	BBBBB
scaffold701	345	348	357	363	372	T	T	T	G	G	42	0.446809	AAAAA
scaffold701	345	348	357	363	372	C	G	C	A	C	41	0.43617	BBBBB
scaffold701	345	348	357	363	372	C	T	C	A	C	1	0.010638	BABBB
scaffold771	346	458	460	462	485	C	T	A	T	T	2	0.4	AAAAA
scaffold771	346	458	460	462	485	C	G	G	G	C	2	0.4	ABBBB
scaffold771	346	458	460	462	485	T	T	A	T	C	1	0.2	BAAAB
scaffold119	348	391	393	513	520	T	A	G	T	A	3	1	AAAAA
scaffold701	348	357	363	372	387	G	C	A	C	G	39	0.453488	AAAAA
scaffold701	348	357	363	372	387	T	T	G	G	A	37	0.430233	BBBBB
scaffold701	348	357	363	372	387	T	T	G	G	G	2	0.023256	BBBBA
scaffold701	348	357	363	372	387	T	C	A	C	G	1	0.011628	BAAAA
scaffold193	351	359	361	377	387	T	T	A	G	T	3	0.3	AAAAA
scaffold193	351	359	361	377	387	T	C	G	A	C	2	0.2	ABBBB
scaffold193	351	359	361	377	387	C	T	A	G	T	2	0.2	BAAAA
scaffold193	351	359	361	377	387	C	C	G	A	C	2	0.2	BBBBB
scaffold193	351	359	361	377	387	C	C	G	G	C	1	0.1	BBBAB
scaffold655	354	416	430	471	481	G	C	C	C	C	1	0.5	AAAAA
scaffold655	354	416	430	471	481	A	C	C	C	C	1	0.5	BAAAA
scaffold701	357	363	372	387	396	T	G	G	A	C	36	0.467532	AAAAA
scaffold701	357	363	372	387	396	C	A	C	G	T	35	0.454545	BBBBB
scaffold701	357	363	372	387	396	T	G	G	G	C	1	0.012987	AAABA
scaffold193	359	361	377	387	404	T	A	G	T	T	5	0.5	AAAAA
scaffold193	359	361	377	387	404	C	G	A	C	C	4	0.4	BBBBB
scaffold193	359	361	377	387	404	C	G	G	C	C	1	0.1	BBABB
scaffold193	361	377	387	404	492	G	G	C	C	G	1	0.333333	AAAAA
scaffold193	361	377	387	404	492	G	A	C	C	G	1	0.333333	ABAAA
scaffold193	361	377	387	404	492	A	G	T	T	A	1	0.333333	BABBB
scaffold701	363	372	387	396	403	A	C	G	T	A	37	0.5	AAAAA
scaffold701	363	372	387	396	403	G	G	A	C	C	32	0.432432	BBBBB
scaffold701	363	372	387	396	403	G	G	G	C	C	1	0.013514	BBABB
scaffold398	369	378	391	393	397	C	A	A	C	C	11	0.5	AAAAA
scaffold398	369	378	391	393	397	T	T	G	T	T	10	0.454545	BBBBB
scaffold398	369	378	391	393	397	T	A	A	C	C	1	0.045455	BAAAA
scaffold46	377	390	391	437	470	T	C	A	T	T	5	0.555556	AAAAA
scaffold46	377	390	391	437	470	C	T	C	C	C	4	0.444444	BBBBB
scaffold398	378	391	393	397	402	A	A	C	C	C	12	0.521739	AAAAA
scaffold398	378	391	393	397	402	T	G	T	T	T	10	0.434783	BBBBB
scaffold398	378	391	393	397	402	A	A	C	C	T	1	0.043478	AAAAB
scaffold282	382	445	448	451	475	T	C	C	T	A	5	0.333333	AAAAA
scaffold282	382	445	448	451	475	T	T	C	T	A	3	0.2	ABAAA
scaffold282	382	445	448	451	475	C	C	T	C	G	3	0.2	BABBB
scaffold282	382	445	448	451	475	C	T	T	C	G	2	0.133333	BBBBB
scaffold282	382	445	448	451	475	C	C	T	T	A	2	0.133333	BABAA
scaffold24	389	393	395	405	407	C	T	A	A	T	4	0.571429	AAAAA
scaffold24	389	393	395	405	407	T	C	T	G	C	3	0.428571	BBBBB
scaffold46	390	391	437	470	487	C	A	T	T	G	6	0.545455	AAAAA
scaffold46	390	391	437	470	487	T	C	C	C	A	5	0.454545	BBBBB
scaffold119	391	393	513	520	525	A	G	T	A	T	3	1	AAAAA
scaffold46	391	437	470	487	496	A	T	T	G	T	6	0.545455	AAAAA
scaffold46	391	437	470	487	496	C	C	C	A	C	5	0.454545	BBBBB
scaffold398	391	393	397	402	417	A	C	C	C	G	12	0.521739	AAAAA
scaffold398	391	393	397	402	417	G	T	T	T	T	10	0.434783	BBBBB
scaffold398	391	393	397	402	417	A	C	C	T	G	1	0.043478	AAABA
scaffold467	392	406	413	461	478	C	G	C	T	G	2	0.285714	AAAAA
scaffold467	392	406	413	461	478	T	G	T	C	G	1	0.142857	BABBA
scaffold467	392	406	413	461	478	T	A	T	T	A	1	0.142857	BBBAB
scaffold467	392	406	413	461	478	T	A	C	T	A	1	0.142857	BBAAB
scaffold467	392	406	413	461	478	C	G	T	C	G	1	0.142857	AABBA
scaffold467	392	406	413	461	478	C	A	C	C	G	1	0.142857	ABABA
scaffold119	393	513	520	525	572	G	T	A	T	T	1	1	AAAAA
scaffold398	393	397	402	417	422	C	C	C	G	T	11	0.478261	AAAAA
scaffold398	393	397	402	417	422	T	T	T	T	C	10	0.434783	BBBBB
scaffold398	393	397	402	417	422	C	C	T	G	T	1	0.043478	AABAA
scaffold398	393	397	402	417	422	C	C	C	G	C	1	0.043478	AAAAB
scaffold24	393	395	405	407	429	T	A	A	T	G	5	0.555556	AAAAA
scaffold24	393	395	405	407	429	C	T	G	C	A	4	0.444444	BBBBB
C257627	394	396	397	398	399	T	G	C	A	C	24	0.6	AAAAA
C257627	394	396	397	398	399	C	T	T	G	T	16	0.4	BBBBB
C257627	396	397	398	399	404	G	C	A	C	C	24	0.6	AAAAA
C257627	396	397	398	399	404	T	T	G	T	T	16	0.4	BBBBB
C257627	397	398	399	404	406	C	A	C	C	G	23	0.589744	AAAAA
C257627	397	398	399	404	406	T	G	T	T	A	16	0.410256	BBBBB
scaffold398	397	402	417	422	429	C	C	G	T	A	11	0.5	AAAAA
scaffold398	397	402	417	422	429	T	T	T	C	T	9	0.409091	BBBBB
scaffold398	397	402	417	422	429	C	T	G	T	A	1	0.045455	ABAAA
scaffold398	397	402	417	422	429	C	C	G	C	A	1	0.045455	AAABA
C257627	398	399	404	406	419	A	C	C	G	A	19	0.542857	AAAAA
C257627	398	399	404	406	419	G	T	T	A	G	16	0.457143	BBBBB
scaffold551	398	401	413	473	528	T	A	A	C	A	1	1	AAAAA
C257627	399	404	406	419	444	C	C	G	A	G	17	0.515152	AAAAA
C257627	399	404	406	419	444	T	T	A	G	G	16	0.484848	BBBBA
scaffold551	401	413	473	528	531	A	A	C	A	C	1	1	AAAAA
scaffold398	402	417	422	429	442	T	T	C	T	A	11	0.52381	AAAAA
scaffold398	402	417	422	429	442	C	G	T	A	C	9	0.428571	BBBBB
scaffold398	402	417	422	429	442	T	G	T	A	A	1	0.047619	ABBBA
C257627	404	406	419	444	446	C	G	A	G	A	17	0.515152	AAAAA
C257627	404	406	419	444	446	T	A	G	G	A	16	0.484848	BBBAA
scaffold209	405	414	474	564	594	G	A	G	G	A	3	0.5	AAAAA
scaffold209	405	414	474	564	594	A	G	A	T	G	2	0.333333	BBBBB
scaffold209	405	414	474	564	594	G	A	G	T	G	1	0.166667	AAABB
C257627	406	419	444	446	490	G	A	G	A	A	16	0.516129	AAAAA
C257627	406	419	444	446	490	A	G	G	A	A	15	0.483871	BBAAA
scaffold559	409	410	418	421	442	A	C	T	T	T	2	0.5	AAAAA
scaffold559	409	410	418	421	442	C	T	C	C	C	1	0.25	BBBBB
scaffold559	409	410	418	421	442	C	C	C	C	C	1	0.25	BABBB
scaffold559	410	418	421	442	451	C	T	T	T	A	2	0.5	AAAAA
scaffold559	410	418	421	442	451	T	C	C	C	G	1	0.25	BBBBB
scaffold559	410	418	421	442	451	C	C	C	C	G	1	0.25	ABBBB
scaffold551	413	473	528	531	532	A	C	A	C	G	1	1	AAAAA
scaffold655	416	430	471	481	482	C	C	C	C	A	3	0.6	AAAAA
scaffold655	416	430	471	481	482	T	T	A	T	T	2	0.4	BBBBB
scaffold398	417	422	429	442	446	G	T	A	C	G	10	0.5	AAAAA
scaffold398	417	422	429	442	446	T	C	T	A	A	9	0.45	BBBBB
scaffold398	417	422	429	442	446	G	T	A	A	G	1	0.05	AAABA
scaffold559	418	421	442	451	466	T	T	T	A	C	2	0.5	AAAAA
scaffold559	418	421	442	451	466	C	C	C	G	T	2	0.5	BBBBB
C257627	419	444	446	490	492	G	G	A	A	G	22	0.578947	AAAAA
C257627	419	444	446	490	492	A	G	A	A	G	16	0.421053	BAAAA
scaffold559	421	442	451	466	467	T	T	A	C	A	2	0.5	AAAAA
scaffold559	421	442	451	466	467	C	C	G	T	G	2	0.5	BBBBB
scaffold398	422	429	442	446	447	T	A	C	G	C	10	0.5	AAAAA
scaffold398	422	429	442	446	447	C	T	A	A	A	9	0.45	BBBBB
scaffold398	422	429	442	446	447	T	A	A	G	C	1	0.05	AABAA
scaffold398	429	442	446	447	448	A	C	G	C	T	10	0.5	AAAAA
scaffold398	429	442	446	447	448	T	A	A	A	C	9	0.45	BBBBB
scaffold398	429	442	446	447	448	A	A	G	C	T	1	0.05	ABAAA
scaffold655	430	471	481	482	484	C	C	C	A	C	3	0.6	AAAAA
scaffold655	430	471	481	482	484	T	A	T	T	A	2	0.4	BBBBB
scaffold46	437	470	487	496	535	T	T	G	T	C	10	0.526316	AAAAA
scaffold46	437	470	487	496	535	C	C	A	C	T	9	0.473684	BBBBB
scaffold414	440	455	458	459	498	G	C	C	A	A	12	0.545455	AAAAA
scaffold414	440	455	458	459	498	A	T	T	G	G	9	0.409091	BBBBB
scaffold414	440	455	458	459	498	A	C	C	G	G	1	0.045455	BAABB
scaffold732	440	470	528	529	530	T	C	G	T	C	2	0.666667	AAAAA
scaffold732	440	470	528	529	530	T	C	A	C	T	1	0.333333	AABBB
scaffold398	442	446	447	448	453	C	G	C	T	C	10	0.5	AAAAA
scaffold398	442	446	447	448	453	A	A	A	C	T	9	0.45	BBBBB
scaffold398	442	446	447	448	453	A	G	C	T	T	1	0.05	BAAAB
scaffold559	442	451	466	467	471	T	A	C	A	T	2	0.4	AAAAA
scaffold559	442	451	466	467	471	C	G	T	G	C	2	0.4	BBBBB
scaffold559	442	451	466	467	471	C	G	C	G	C	1	0.2	BBABB
scaffold398	446	447	448	453	459	G	C	T	C	C	10	0.5	AAAAA
scaffold398	446	447	448	453	459	A	A	C	T	T	9	0.45	BBBBB
scaffold398	446	447	448	453	459	G	C	T	T	C	1	0.05	AAABA
C241963	446	447	451	458	463	A	G	C	A	A	9	0.375	AAAAA
C241963	446	447	451	458	463	C	A	C	G	G	5	0.208333	BBABB
C241963	446	447	451	458	463	A	G	T	G	G	5	0.208333	AABBB
C241963	446	447	451	458	463	C	A	T	G	G	2	0.083333	BBBBB
C241963	446	447	451	458	463	C	A	T	A	G	2	0.083333	BBBAB
C241963	446	447	451	458	463	C	A	C	A	G	1	0.041667	BBAAB
scaffold398	447	448	453	459	472	C	T	C	C	T	10	0.555556	AAAAA
scaffold398	447	448	453	459	472	A	C	T	T	A	7	0.388889	BBBBB
C241963	447	451	458	463	503	G	C	A	A	T	9	0.428571	AAAAA
C241963	447	451	458	463	503	A	C	G	G	C	4	0.190476	BABBB
C241963	447	451	458	463	503	G	T	G	G	C	3	0.142857	ABBBB
C241963	447	451	458	463	503	A	T	G	G	C	2	0.095238	BBBBB
C241963	447	451	458	463	503	A	T	A	G	C	2	0.095238	BBABB
C241963	447	451	458	463	503	A	C	A	G	C	1	0.047619	BAABB
scaffold398	448	453	459	472	508	T	C	C	T	A	10	0.588235	AAAAA
scaffold398	448	453	459	472	508	C	T	T	A	G	6	0.352941	BBBBB
scaffold124	449	459	464	474	492	A	A	T	C	T	4	0.571429	AAAAA
scaffold124	449	459	464	474	492	G	G	C	A	C	3	0.428571	BBBBB
C241963	451	458	463	503	518	C	A	A	T	A	9	0.45	AAAAA
C241963	451	458	463	503	518	T	G	G	C	G	5	0.25	BBBBB
C241963	451	458	463	503	518	T	A	G	C	G	3	0.15	BABBB
C241963	451	458	463	503	518	C	G	G	C	G	1	0.05	ABBBB
C241963	451	458	463	503	518	C	G	G	C	A	1	0.05	ABBBA
C241963	451	458	463	503	518	C	A	G	C	G	1	0.05	AABBB
scaffold559	451	466	467	471	472	G	T	G	C	C	2	0.4	AAAAA
scaffold559	451	466	467	471	472	A	C	A	T	G	2	0.4	BBBBB
scaffold559	451	466	467	471	472	G	C	G	C	C	1	0.2	ABAAA
scaffold398	453	459	472	508	517	C	C	T	A	A	10	0.526316	AAAAA
scaffold398	453	459	472	508	517	T	T	A	G	G	7	0.368421	BBBBB
scaffold414	455	458	459	498	548	C	C	A	A	A	5	0.5	AAAAA
scaffold414	455	458	459	498	548	T	T	G	G	G	2	0.2	BBBBB
scaffold414	455	458	459	498	548	T	T	G	G	A	2	0.2	BBBBA
scaffold771	458	460	462	485	527	T	A	T	T	T	4	0.571429	AAAAA
scaffold771	458	460	462	485	527	G	G	G	C	C	3	0.428571	BBBBB
C241963	458	463	503	518	521	G	G	C	G	G	9	0.391304	AAAAA
C241963	458	463	503	518	521	A	A	T	A	A	9	0.391304	BBBBB
C241963	458	463	503	518	521	A	G	C	G	G	4	0.173913	BAAAA
C241963	458	463	503	518	521	G	G	C	A	G	1	0.043478	AAABA
scaffold398	459	472	508	517	591	C	T	A	A	T	3	0.375	AAAAA
scaffold398	459	472	508	517	591	T	A	G	G	T	2	0.25	BBBBA
scaffold398	459	472	508	517	591	T	A	G	G	C	1	0.125	BBBBB
scaffold771	460	462	485	527	544	A	T	T	T	T	4	0.666667	AAAAA
scaffold771	460	462	485	527	544	G	G	C	C	C	2	0.333333	BBBBB
scaffold561	462	463	466	468	470	G	G	A	G	T	4	0.571429	AAAAA
scaffold561	462	463	466	468	470	A	T	C	C	C	3	0.428571	BBBBB
scaffold771	462	485	527	544	547	T	T	T	T	T	4	0.666667	AAAAA
scaffold771	462	485	527	544	547	G	C	C	C	G	2	0.333333	BBBBB
scaffold561	463	466	468	470	474	T	C	C	C	G	4	0.5	AAAAA
scaffold561	463	466	468	470	474	G	A	G	T	A	4	0.5	BBBBB
C241963	463	503	518	521	541	A	T	A	A	A	17	0.548387	AAAAA
C241963	463	503	518	521	541	G	C	G	G	G	13	0.419355	BBBBB
C241963	463	503	518	521	541	G	C	A	G	G	1	0.032258	BBABB
C237861	465	467	468	469	470	T	C	A	T	G	3	0.6	AAAAA
C237861	465	467	468	469	470	C	G	T	A	C	2	0.4	BBBBB
scaffold561	466	468	470	474	477	C	C	C	G	T	4	0.5	AAAAA
scaffold561	466	468	470	474	477	A	G	T	A	C	4	0.5	BBBBB
scaffold559	466	467	471	472	541	T	G	C	C	C	1	0.333333	AAAAA
scaffold559	466	467	471	472	541	C	G	C	C	C	1	0.333333	BAAAA
scaffold559	466	467	471	472	541	C	A	T	G	T	1	0.333333	BBBBB
C237861	467	468	469	470	472	C	A	T	G	A	3	0.6	AAAAA
C237861	467	468	469	470	472	G	T	A	C	C	2	0.4	BBBBB
scaffold559	467	471	472	541	550	G	C	C	C	A	2	0.666667	AAAAA
scaffold559	467	471	472	541	550	A	T	G	T	T	1	0.333333	BBBBB
scaffold561	468	470	474	477	478	G	T	A	C	A	4	0.5	AAAAA
scaffold561	468	470	474	477	478	C	C	G	T	C	4	0.5	BBBBB
C237861	468	469	470	472	473	A	T	G	A	T	3	0.6	AAAAA
C237861	468	469	470	472	473	T	A	C	C	A	2	0.4	BBBBB
C237861	469	470	472	473	475	T	G	A	T	G	3	0.6	AAAAA
C237861	469	470	472	473	475	A	C	C	A	C	2	0.4	BBBBB
scaffold561	470	474	477	478	480	T	A	C	A	G	4	0.5	AAAAA
scaffold561	470	474	477	478	480	C	G	T	C	A	4	0.5	BBBBB
scaffold732	470	528	529	530	599	C	G	T	C	G	2	0.666667	AAAAA
scaffold732	470	528	529	530	599	G	A	C	T	G	1	0.333333	BBBBA
C237861	470	472	473	475	486	G	A	T	G	C	2	0.4	AAAAA
C237861	470	472	473	475	486	C	C	A	C	G	2	0.4	BBBBB
C237861	470	472	473	475	486	G	A	T	G	G	1	0.2	AAAAB
scaffold519	471	507	558	639	641	G	C	T	C	A	1	0.333333	AAAAA
scaffold519	471	507	558	639	641	A	C	T	T	C	1	0.333333	BAABB
scaffold655	471	481	482	484	574	C	C	A	C	A	1	0.5	AAAAA
scaffold655	471	481	482	484	574	A	T	T	A	A	1	0.5	BBBBA
scaffold559	471	472	541	550	597	C	C	C	A	A	1	1	AAAAA
scaffold559	472	541	550	597	601	C	C	A	A	T	1	1	AAAAA
scaffold561	474	477	478	480	516	G	T	C	A	T	3	0.428571	AAAAA
scaffold561	474	477	478	480	516	A	C	A	G	T	2	0.285714	BBBBA
scaffold561	474	477	478	480	516	A	C	A	G	C	2	0.285714	BBBBB
scaffold44	478	569	570	571	580	A	T	C	T	C	2	0.333333	AAAAA
scaffold44	478	569	570	571	580	A	G	T	C	T	2	0.333333	ABBBB
scaffold44	478	569	570	571	580	G	T	C	T	C	1	0.166667	BAAAA
scaffold44	478	569	570	571	580	G	G	T	C	T	1	0.166667	BBBBB
scaffold655	481	482	484	574	586	T	T	A	A	T	1	0.5	AAAAA
scaffold655	481	482	484	574	586	C	A	C	A	T	1	0.5	BBBAA
scaffold655	482	484	574	586	619	T	A	A	T	T	1	1	AAAAA
scaffold771	485	527	544	547	565	T	T	T	T	A	4	0.666667	AAAAA
scaffold771	485	527	544	547	565	T	C	C	G	T	1	0.166667	ABBBB
scaffold771	485	527	544	547	565	C	C	C	G	T	1	0.166667	BBBBB
scaffold584	491	545	557	559	563	C	T	A	G	G	2	0.5	AAAAA
scaffold584	491	545	557	559	563	A	A	T	C	A	2	0.5	BBBBB
C248501	493	502	514	532	553	A	C	A	T	T	3	0.5	AAAAA
C248501	493	502	514	532	553	C	T	G	C	C	1	0.166667	BBBBB
C248501	493	502	514	532	553	A	T	G	C	C	1	0.166667	ABBBB
C248501	502	514	532	553	559	T	G	C	C	C	3	0.428571	AAAAA
C248501	502	514	532	553	559	C	A	T	T	T	3	0.428571	BBBBB
C241963	503	518	521	541	548	T	A	A	A	T	22	0.511628	AAAAA
C241963	503	518	521	541	548	C	G	G	G	C	18	0.418605	BBBBB
C241963	503	518	521	541	548	C	A	A	G	C	2	0.046512	BAABB
C241963	503	518	521	541	548	C	G	G	G	T	1	0.023256	BBBBA
scaffold519	507	558	639	641	643	C	T	T	C	A	3	0.428571	AAAAA
scaffold519	507	558	639	641	643	C	T	C	A	T	2	0.285714	AABBB
scaffold519	507	558	639	641	643	T	C	C	A	T	1	0.142857	BBBBB
scaffold119	513	520	525	572	594	C	G	C	C	A	1	1	AAAAA
C248501	514	532	553	559	676	G	C	C	C	C	1	0.5	AAAAA
C248501	514	532	553	559	676	A	C	C	T	T	1	0.5	BAABB
C241963	518	521	541	548	559	A	A	A	T	A	23	0.479167	AAAAA
C241963	518	521	541	548	559	G	G	G	C	G	22	0.458333	BBBBB
C241963	518	521	541	548	559	A	A	G	C	A	2	0.041667	AABBA
C241963	518	521	541	548	559	G	G	G	T	G	1	0.020833	BBBAB
scaffold119	520	525	572	594	597	G	C	C	A	A	1	1	AAAAA
C241963	521	541	548	559	561	A	A	T	A	T	23	0.479167	AAAAA
C241963	521	541	548	559	561	G	G	C	G	C	19	0.395833	BBBBB
C241963	521	541	548	559	561	G	G	C	G	T	3	0.0625	BBBBA
C241963	521	541	548	559	561	A	G	C	A	C	2	0.041667	ABBAB
C241963	521	541	548	559	561	G	G	T	G	C	1	0.020833	BBABB
C248501	532	553	559	676	703	C	C	C	C	C	1	1	AAAAA
C241963	541	548	559	561	573	A	T	A	T	T	31	0.516667	AAAAA
C241963	541	548	559	561	573	G	C	G	C	C	22	0.366667	BBBBB
C241963	541	548	559	561	573	G	C	G	T	C	3	0.05	BBBAB
C241963	541	548	559	561	573	G	C	A	C	T	3	0.05	BBABA
C241963	541	548	559	561	573	G	T	G	C	T	1	0.016667	BABBA
scaffold559	541	550	597	601	610	T	T	T	C	C	1	0.333333	AAAAA
scaffold559	541	550	597	601	610	C	A	A	T	T	1	0.333333	BBBBB
scaffold559	541	550	597	601	610	C	A	A	T	C	1	0.333333	BBBBA
scaffold224	542	621	634	649	682	G	C	C	C	C	1	0.5	AAAAA
scaffold224	542	621	634	649	682	G	A	G	C	T	1	0.5	ABBAB
scaffold584	545	557	559	563	572	A	T	C	A	T	3	0.5	AAAAA
scaffold584	545	557	559	563	572	T	A	G	G	C	2	0.333333	BBBBB
scaffold584	545	557	559	563	572	T	T	C	A	T	1	0.166667	BAAAA
scaffold255	545	557	561	563	571	G	A	A	A	A	3	0.5	AAAAA
scaffold255	545	557	561	563	571	A	G	T	G	G	3	0.5	BBBBB
C241963	548	559	561	573	687	C	G	C	C	C	14	0.466667	AAAAA
C241963	548	559	561	573	687	T	A	T	T	T	13	0.433333	BBBBB
C241963	548	559	561	573	687	C	G	T	C	C	2	0.066667	AABAA
C241963	548	559	561	573	687	C	A	C	T	C	1	0.033333	ABABA
scaffold559	550	597	601	610	619	T	T	T	T	G	1	0.25	AAAAA
scaffold559	550	597	601	610	619	T	T	C	C	G	1	0.25	AABBA
scaffold559	550	597	601	610	619	A	A	T	T	C	1	0.25	BBAAB
scaffold559	550	597	601	610	619	A	A	T	C	C	1	0.25	BBABB
scaffold584	557	559	563	572	590	T	C	A	T	T	4	0.571429	AAAAA
scaffold584	557	559	563	572	590	A	G	G	C	A	3	0.428571	BBBBB
scaffold519	558	639	641	643	645	T	T	C	A	T	4	0.444444	AAAAA
scaffold519	558	639	641	643	645	T	C	A	T	C	2	0.222222	ABBBB
scaffold519	558	639	641	643	645	C	C	A	T	C	2	0.222222	BBBBB
scaffold519	558	639	641	643	645	T	T	A	T	C	1	0.111111	AABBB
scaffold584	559	563	572	590	592	C	A	T	T	A	4	0.571429	AAAAA
scaffold584	559	563	572	590	592	G	G	C	A	G	3	0.428571	BBBBB
C241963	559	561	573	687	731	G	C	C	C	G	1	0.333333	AAAAA
C241963	559	561	573	687	731	G	C	C	C	A	1	0.333333	AAAAB
C241963	559	561	573	687	731	A	C	T	C	A	1	0.333333	BABAB
C241963	561	573	687	731	759	C	T	C	A	C	1	1	AAAAA
scaffold584	563	572	590	592	593	A	T	T	A	A	4	0.571429	AAAAA
scaffold584	563	572	590	592	593	G	C	A	G	T	3	0.428571	BBBBB
scaffold105	564	654	661	718	754	T	T	T	A	A	1	1	AAAAA
scaffold119	572	594	597	631	638	T	G	G	T	A	1	0.25	AAAAA
scaffold119	572	594	597	631	638	T	A	A	T	G	1	0.25	ABBAB
scaffold119	572	594	597	631	638	C	G	G	C	A	1	0.25	BAABA
scaffold119	572	594	597	631	638	C	A	A	C	G	1	0.25	BBBBB
scaffold584	572	590	592	593	599	T	T	A	A	T	5	0.555556	AAAAA
scaffold584	572	590	592	593	599	C	A	G	T	C	4	0.444444	BBBBB
scaffold655	574	586	619	652	659	G	C	C	A	T	4	0.4	AAAAA
scaffold655	574	586	619	652	659	A	T	T	T	A	3	0.3	BBBBB
scaffold655	574	586	619	652	659	G	T	C	A	T	1	0.1	ABAAA
scaffold655	574	586	619	652	659	A	T	C	T	A	1	0.1	BBABB
scaffold655	574	586	619	652	659	A	C	T	T	A	1	0.1	BABBB
scaffold655	586	619	652	659	660	C	C	A	T	C	3	0.333333	AAAAA
scaffold655	586	619	652	659	660	T	T	T	A	A	2	0.222222	BBBBB
scaffold655	586	619	652	659	660	T	C	T	A	A	1	0.111111	BABBB
scaffold655	586	619	652	659	660	T	C	A	T	C	1	0.111111	BAAAA
scaffold655	586	619	652	659	660	C	T	T	A	A	1	0.111111	ABBBB
scaffold451	588	617	631	663	671	T	T	A	C	T	1	0.333333	AAAAA
scaffold451	588	617	631	663	671	T	C	G	T	T	1	0.333333	ABBBA
scaffold451	588	617	631	663	671	C	C	G	T	C	1	0.333333	BBBBB
scaffold584	590	592	593	599	602	T	A	A	T	C	6	0.428571	AAAAA
scaffold584	590	592	593	599	602	A	G	T	C	T	6	0.428571	BBBBB
scaffold584	590	592	593	599	602	T	A	A	T	T	2	0.142857	AAAAB
scaffold398	591	786	793	798	801	C	G	C	G	G	2	1	AAAAA
scaffold584	592	593	599	602	617	G	T	C	T	A	6	0.461538	AAAAA
scaffold584	592	593	599	602	617	A	A	T	C	G	5	0.384615	BBBBB
scaffold584	592	593	599	602	617	A	A	T	T	A	2	0.153846	BBBAA
scaffold584	593	599	602	617	620	T	C	T	A	G	6	0.461538	AAAAA
scaffold584	593	599	602	617	620	A	T	C	G	C	5	0.384615	BBBBB
scaffold584	593	599	602	617	620	A	T	T	A	C	2	0.153846	BBAAB
scaffold559	597	601	610	619	625	T	T	T	G	G	1	0.2	AAAAA
scaffold559	597	601	610	619	625	T	C	C	G	A	1	0.2	ABBAB
scaffold559	597	601	610	619	625	A	T	T	C	G	1	0.2	BAABA
scaffold559	597	601	610	619	625	A	T	C	C	A	1	0.2	BABBB
scaffold559	597	601	610	619	625	A	C	T	C	G	1	0.2	BBABA
scaffold584	599	602	617	620	626	T	C	G	C	T	7	0.4375	AAAAA
scaffold584	599	602	617	620	626	C	T	A	G	A	7	0.4375	BBBBB
scaffold584	599	602	617	620	626	T	T	A	C	T	2	0.125	ABBAA
scaffold559	601	610	619	625	646	T	T	G	G	C	1	0.2	AAAAA
scaffold559	601	610	619	625	646	T	T	C	G	T	1	0.2	AABAB
scaffold559	601	610	619	625	646	T	C	C	A	C	1	0.2	ABBBA
scaffold559	601	610	619	625	646	C	T	C	G	C	1	0.2	BABAA
scaffold559	601	610	619	625	646	C	C	G	A	T	1	0.2	BBABB
scaffold584	602	617	620	626	629	T	A	G	A	C	7	0.4375	AAAAA
scaffold584	602	617	620	626	629	C	G	C	T	T	7	0.4375	BBBBB
scaffold584	602	617	620	626	629	T	A	C	T	T	2	0.125	AABBB
C241519	615	621	630	639	675	T	G	T	C	T	49	0.208511	AAAAA
C241519	615	621	630	639	675	C	A	T	T	C	37	0.157447	BBABB
C241519	615	621	630	639	675	T	A	C	T	C	33	0.140426	ABBBB
C241519	615	621	630	639	675	T	A	C	C	C	20	0.085106	ABBAB
C241519	615	621	630	639	675	C	G	T	C	C	17	0.07234	BAAAB
C241519	615	621	630	639	675	C	A	T	C	C	15	0.06383	BBAAB
C241519	615	621	630	639	675	T	G	T	T	T	14	0.059574	AAABA
C241519	615	621	630	639	675	T	G	C	C	T	13	0.055319	AABAA
C241519	615	621	630	639	675	C	G	T	T	C	12	0.051064	BAABB
C241519	615	621	630	639	675	C	G	T	T	T	7	0.029787	BAABA
C241519	615	621	630	639	675	C	G	T	C	T	7	0.029787	BAAAA
C241519	615	621	630	639	675	C	A	T	T	T	5	0.021277	BBABA
C241519	615	621	630	639	675	T	G	T	C	C	1	0.004255	AAAAB
C241519	615	621	630	639	675	T	A	T	C	T	1	0.004255	ABAAA
scaffold451	617	631	663	671	677	T	A	T	C	T	2	0.222222	AAAAA
scaffold451	617	631	663	671	677	T	A	C	T	C	2	0.222222	AABBB
scaffold451	617	631	663	671	677	C	G	T	C	C	2	0.222222	BBAAB
scaffold451	617	631	663	671	677	C	G	T	T	T	1	0.111111	BBABA
scaffold451	617	631	663	671	677	C	G	C	C	C	1	0.111111	BBBAB
scaffold451	617	631	663	671	677	C	A	C	C	T	1	0.111111	BABAA
scaffold584	617	620	626	629	646	G	C	T	T	T	7	0.411765	AAAAA
scaffold584	617	620	626	629	646	A	G	A	C	G	6	0.352941	BBBBB
scaffold584	617	620	626	629	646	A	C	T	T	T	2	0.117647	BAAAA
scaffold637	619	627	628	634	649	G	C	C	T	A	2	0.4	AAAAA
scaffold637	619	627	628	634	649	C	T	G	G	G	2	0.4	BBBBB
scaffold637	619	627	628	634	649	G	C	C	G	G	1	0.2	AAABB
scaffold655	619	652	659	660	667	T	T	A	A	C	2	0.2	AAAAA
scaffold655	619	652	659	660	667	C	A	T	C	T	2	0.2	BBBBB
scaffold655	619	652	659	660	667	C	A	T	C	C	2	0.2	BBBBA
scaffold655	619	652	659	660	667	T	T	A	C	T	1	0.1	AAABB
scaffold655	619	652	659	660	667	T	T	A	A	T	1	0.1	AAAAB
scaffold655	619	652	659	660	667	C	T	A	A	C	1	0.1	BAAAA
scaffold584	620	626	629	646	656	C	T	T	T	A	9	0.529412	AAAAA
scaffold584	620	626	629	646	656	G	A	C	G	T	6	0.352941	BBBBB
C241519	621	630	639	675	741	A	T	T	C	A	29	0.190789	AAAAA
C241519	621	630	639	675	741	G	T	C	T	G	27	0.177632	BABBB
C241519	621	630	639	675	741	A	T	C	C	A	15	0.098684	AABAA
C241519	621	630	639	675	741	A	C	T	C	G	13	0.085526	ABAAB
C241519	621	630	639	675	741	A	C	C	C	G	12	0.078947	ABBAB
C241519	621	630	639	675	741	G	T	C	C	A	11	0.072368	BABAA
C241519	621	630	639	675	741	G	T	C	T	A	10	0.065789	BABBA
C241519	621	630	639	675	741	G	T	T	C	A	9	0.059211	BAAAA
C241519	621	630	639	675	741	G	C	C	T	A	9	0.059211	BBBBA
C241519	621	630	639	675	741	A	C	C	C	A	5	0.032895	ABBAA
C241519	621	630	639	675	741	G	T	T	T	G	4	0.026316	BAABB
C241519	621	630	639	675	741	G	T	T	T	A	3	0.019737	BAABA
C241519	621	630	639	675	741	A	T	T	T	A	1	0.006579	AAABA
C241519	621	630	639	675	741	A	T	C	T	G	1	0.006579	AABBB
scaffold224	621	634	649	682	703	C	C	C	C	C	1	0.25	AAAAA
scaffold224	621	634	649	682	703	A	G	C	T	T	1	0.25	BBABB
scaffold224	621	634	649	682	703	A	G	C	T	C	1	0.25	BBABA
scaffold224	621	634	649	682	703	A	C	T	C	C	1	0.25	BABAA
scaffold584	626	629	646	656	658	T	T	T	A	G	9	0.529412	AAAAA
scaffold584	626	629	646	656	658	A	C	G	T	T	7	0.411765	BBBBB
scaffold637	627	628	634	649	678	T	G	G	G	T	2	0.4	AAAAA
scaffold637	627	628	634	649	678	C	C	T	A	C	2	0.4	BBBBB
scaffold637	627	628	634	649	678	C	C	G	G	T	1	0.2	BBAAA
scaffold584	629	646	656	658	662	T	T	A	G	T	9	0.529412	AAAAA
scaffold584	629	646	656	658	662	C	G	T	T	C	6	0.352941	BBBBB
scaffold584	629	646	656	658	662	C	G	T	T	T	1	0.058824	BBBBA
C241519	630	639	675	741	757	C	T	C	G	G	1	0.333333	AAAAA
C241519	630	639	675	741	757	C	C	C	G	T	1	0.333333	ABAAB
scaffold451	631	663	671	677	698	G	T	T	T	T	1	0.166667	AAAAA
scaffold451	631	663	671	677	698	G	T	C	C	T	1	0.166667	AABBA
scaffold451	631	663	671	677	698	G	T	C	C	C	1	0.166667	AABBB
scaffold451	631	663	671	677	698	A	T	C	T	C	1	0.166667	BABAB
scaffold451	631	663	671	677	698	A	C	T	C	C	1	0.166667	BBABB
scaffold451	631	663	671	677	698	A	C	C	T	T	1	0.166667	BBBAA
scaffold273	637	694	760	769	819	G	T	G	A	A	1	1	AAAAA
scaffold584	646	656	658	662	692	T	A	G	T	A	9	0.5625	AAAAA
scaffold584	646	656	658	662	692	G	T	T	C	T	5	0.3125	BBBBB
scaffold584	646	656	658	662	692	G	T	T	T	T	1	0.0625	BBBAB
scaffold310	652	655	670	712	763	A	A	A	A	A	4	0.571429	AAAAA
scaffold310	652	655	670	712	763	G	G	G	G	C	3	0.428571	BBBBB
scaffold105	654	661	718	754	756	T	C	G	G	G	2	0.4	AAAAA
scaffold105	654	661	718	754	756	T	T	A	A	A	1	0.2	ABBBB
scaffold105	654	661	718	754	756	T	C	G	A	A	1	0.2	AAABB
scaffold105	654	661	718	754	756	C	C	G	A	A	1	0.2	BAABB
scaffold310	655	670	712	763	808	G	G	G	C	A	3	0.6	AAAAA
scaffold310	655	670	712	763	808	G	G	G	C	G	1	0.2	AAAAB
scaffold310	655	670	712	763	808	A	A	A	A	G	1	0.2	BBBBB
scaffold584	656	658	662	692	710	A	G	T	A	A	8	0.533333	AAAAA
scaffold584	656	658	662	692	710	T	T	C	T	T	6	0.4	BBBBB
scaffold584	656	658	662	692	710	T	T	T	T	T	1	0.066667	BBABB
scaffold584	658	662	692	710	713	G	T	A	A	T	8	0.571429	AAAAA
scaffold584	658	662	692	710	713	T	C	T	T	A	5	0.357143	BBBBB
scaffold584	658	662	692	710	713	T	T	T	T	A	1	0.071429	BABBB
scaffold584	662	692	710	713	721	T	A	A	T	C	8	0.571429	AAAAA
scaffold584	662	692	710	713	721	C	T	T	A	A	5	0.357143	BBBBB
scaffold584	662	692	710	713	721	T	T	T	A	A	1	0.071429	ABBBB
scaffold451	663	671	677	698	708	T	T	T	T	G	1	0.142857	AAAAA
scaffold451	663	671	677	698	708	T	C	T	C	A	1	0.142857	ABABB
scaffold451	663	671	677	698	708	T	C	C	T	G	1	0.142857	ABBAA
scaffold451	663	671	677	698	708	T	C	C	C	A	1	0.142857	ABBBB
scaffold451	663	671	677	698	708	C	T	C	C	G	1	0.142857	BABBA
scaffold451	663	671	677	698	708	C	T	C	C	A	1	0.142857	BABBB
scaffold451	663	671	677	698	708	C	C	T	T	G	1	0.142857	BBAAA
scaffold540	665	667	740	769	863	C	A	T	G	G	2	0.666667	AAAAA
scaffold540	665	667	740	769	863	C	G	C	A	A	1	0.333333	ABBBB
scaffold174	667	673	675	778	785	G	C	T	G	G	1	0.5	AAAAA
scaffold174	667	673	675	778	785	G	A	C	C	A	1	0.5	ABBBB
scaffold174	673	675	778	785	788	C	T	G	G	A	1	0.5	AAAAA
scaffold174	673	675	778	785	788	A	C	C	A	T	1	0.5	BBBBB
scaffold174	675	778	785	788	791	T	G	G	A	C	1	0.5	AAAAA
scaffold174	675	778	785	788	791	C	C	A	T	A	1	0.5	BBBBB
scaffold428	681	682	684	689	690	G	A	C	G	A	20	0.5	AAAAA
scaffold428	681	682	684	689	690	A	C	G	A	G	18	0.45	BBBBB
scaffold428	682	684	689	690	786	A	C	G	A	A	9	0.36	AAAAA
scaffold428	682	684	689	690	786	C	G	A	G	A	7	0.28	BBBBA
scaffold428	682	684	689	690	786	A	C	G	A	G	7	0.28	AAAAB
scaffold428	682	684	689	690	786	C	G	A	G	G	1	0.04	BBBBB
C237609	682	691	694	710	721	C	C	T	G	C	13	0.464286	AAAAA
C237609	682	691	694	710	721	T	T	C	A	C	11	0.392857	BBBBA
C237609	682	691	694	710	721	C	T	C	G	C	4	0.142857	ABBAA
scaffold258	691	808	811	815	844	T	G	T	T	C	1	0.333333	AAAAA
scaffold258	691	808	811	815	844	T	A	T	T	C	1	0.333333	ABAAA
scaffold258	691	808	811	815	844	C	A	C	T	T	1	0.333333	BBBAB
C237609	691	694	710	721	727	C	T	G	C	C	14	0.358974	AAAAA
C237609	691	694	710	721	727	T	C	A	C	T	11	0.282051	BBBAB
C237609	691	694	710	721	727	T	T	A	T	T	8	0.205128	BABBB
C237609	691	694	710	721	727	T	C	G	C	C	4	0.102564	BBAAA
C237609	691	694	710	721	727	C	T	A	C	T	2	0.051282	AABAB
scaffold584	692	710	713	721	744	T	T	A	A	C	7	0.5	AAAAA
scaffold584	692	710	713	721	744	A	A	T	C	T	7	0.5	BBBBB
scaffold273	694	760	769	819	825	T	G	A	A	A	1	0.5	AAAAA
scaffold273	694	760	769	819	825	C	A	G	G	A	1	0.5	BBBBA
scaffold289	700	701	801	803	811	G	C	T	G	G	1	0.5	AAAAA
scaffold289	700	701	801	803	811	A	T	T	A	A	1	0.5	BBABB
scaffold289	701	801	803	811	856	T	T	A	A	C	1	0.5	AAAAA
scaffold289	701	801	803	811	856	C	T	G	G	C	1	0.5	BABBA
scaffold584	710	713	721	744	746	A	T	C	T	G	7	0.538462	AAAAA
scaffold584	710	713	721	744	746	T	A	A	C	A	6	0.461538	BBBBB
scaffold584	713	721	744	746	760	T	C	T	G	A	7	0.538462	AAAAA
scaffold584	713	721	744	746	760	A	A	C	A	C	6	0.461538	BBBBB
scaffold73	715	742	754	757	805	T	G	A	A	G	1	0.5	AAAAA
scaffold73	715	742	754	757	805	T	G	A	A	A	1	0.5	AAAAB
scaffold584	721	744	746	760	766	C	T	G	A	T	7	0.538462	AAAAA
scaffold584	721	744	746	760	766	A	C	A	C	C	5	0.384615	BBBBB
scaffold50	735	776	777	837	838	C	A	A	T	C	2	1	AAAAA
scaffold540	740	769	863	920	923	T	G	A	A	T	2	0.5	AAAAA
scaffold540	740	769	863	920	923	C	A	G	G	C	1	0.25	BBBBB
scaffold540	740	769	863	920	923	C	A	A	A	T	1	0.25	BBAAA
scaffold732	743	751	752	769	788	G	G	A	T	A	2	0.25	AAAAA
scaffold732	743	751	752	769	788	A	A	G	T	G	2	0.25	BBBAB
scaffold732	743	751	752	769	788	G	G	A	C	A	1	0.125	AAABA
scaffold732	743	751	752	769	788	G	A	A	C	A	1	0.125	ABABA
scaffold732	743	751	752	769	788	A	G	G	C	G	1	0.125	BABBB
scaffold732	743	751	752	769	788	A	G	G	C	A	1	0.125	BABBA
scaffold584	744	746	760	766	808	T	G	A	T	A	3	0.6	AAAAA
scaffold584	744	746	760	766	808	C	A	C	C	G	2	0.4	BBBBB
scaffold584	746	760	766	808	811	G	A	T	A	A	3	0.6	AAAAA
scaffold584	746	760	766	808	811	A	C	C	G	G	2	0.4	BBBBB
scaffold273	760	769	819	825	861	G	G	G	G	G	3	0.333333	AAAAA
scaffold273	760	769	819	825	861	A	G	A	G	G	2	0.222222	BABAA
scaffold273	760	769	819	825	861	A	A	A	G	A	2	0.222222	BBBAB
scaffold273	760	769	819	825	861	A	G	G	A	A	1	0.111111	BAABB
scaffold584	760	766	808	811	813	A	T	A	A	T	3	0.6	AAAAA
scaffold584	760	766	808	811	813	C	C	G	G	G	2	0.4	BBBBB
scaffold584	766	808	811	813	817	T	A	A	T	A	3	0.6	AAAAA
scaffold584	766	808	811	813	817	C	G	G	G	T	2	0.4	BBBBB
scaffold273	769	819	825	861	870	G	G	G	G	A	3	0.3	AAAAA
scaffold273	769	819	825	861	870	G	A	G	G	G	2	0.2	ABAAB
scaffold273	769	819	825	861	870	A	A	G	A	A	2	0.2	BBABA
scaffold273	769	819	825	861	870	G	G	G	A	G	1	0.1	AAABB
scaffold273	769	819	825	861	870	G	G	A	A	G	1	0.1	AABBB
scaffold540	769	863	920	923	941	G	A	A	T	A	4	0.363636	AAAAA
scaffold540	769	863	920	923	941	A	G	G	C	T	3	0.272727	BBBBB
scaffold540	769	863	920	923	941	G	G	G	C	T	2	0.181818	ABBBB
scaffold540	769	863	920	923	941	G	A	G	C	T	2	0.181818	AABBB
scaffold44	773	907	925	934	970	T	A	C	T	G	1	1	AAAAA
scaffold50	776	777	837	838	857	A	A	T	C	T	3	0.6	AAAAA
scaffold50	776	777	837	838	857	G	G	A	T	C	2	0.4	BBBBB
scaffold50	777	837	838	857	877	A	T	C	T	T	3	0.6	AAAAA
scaffold50	777	837	838	857	877	G	A	T	C	C	2	0.4	BBBBB
scaffold174	778	785	788	791	793	G	G	A	C	T	9	0.5625	AAAAA
scaffold174	778	785	788	791	793	C	A	T	A	C	7	0.4375	BBBBB
scaffold398	786	793	798	801	804	G	C	G	G	C	3	0.5	AAAAA
scaffold398	786	793	798	801	804	A	A	A	A	A	3	0.5	BBBBB
scaffold316	789	829	830	937	946	A	A	T	A	T	1	1	AAAAA
scaffold398	793	798	801	804	805	C	G	G	C	A	3	0.5	AAAAA
scaffold398	793	798	801	804	805	A	A	A	A	C	3	0.5	BBBBB
scaffold398	798	801	804	805	807	G	G	C	A	A	3	0.5	AAAAA
scaffold398	798	801	804	805	807	A	A	A	C	T	3	0.5	BBBBB
scaffold289	801	803	811	856	868	C	G	G	C	G	1	1	AAAAA
scaffold398	801	804	805	807	817	G	C	A	A	C	3	0.5	AAAAA
scaffold398	801	804	805	807	817	A	A	C	T	A	3	0.5	BBBBB
scaffold289	803	811	856	868	898	G	G	C	G	C	1	1	AAAAA
scaffold398	804	805	807	817	861	A	C	T	A	G	2	0.5	AAAAA
scaffold398	804	805	807	817	861	C	A	A	C	A	1	0.25	BBBBB
scaffold398	804	805	807	817	861	A	C	T	A	A	1	0.25	AAAAB
scaffold398	805	807	817	861	868	C	T	A	G	G	1	0.333333	AAAAA
scaffold398	805	807	817	861	868	C	T	A	G	A	1	0.333333	AAAAB
scaffold398	805	807	817	861	868	C	T	A	A	G	1	0.333333	AAABA
scaffold584	808	811	813	817	823	A	A	T	A	T	3	0.6	AAAAA
scaffold584	808	811	813	817	823	G	G	G	T	A	2	0.4	BBBBB
scaffold258	808	811	815	844	850	A	T	T	C	T	3	0.230769	AAAAA
scaffold258	808	811	815	844	850	G	T	T	C	T	2	0.153846	BAAAA
scaffold258	808	811	815	844	850	G	C	C	T	C	2	0.153846	BBBBB
scaffold258	808	811	815	844	850	A	C	T	T	C	2	0.153846	ABABB
scaffold258	808	811	815	844	850	G	C	T	T	C	1	0.076923	BBABB
scaffold258	808	811	815	844	850	G	C	C	C	T	1	0.076923	BBBAA
scaffold258	808	811	815	844	850	A	T	T	T	C	1	0.076923	AAABB
scaffold258	808	811	815	844	850	A	T	C	C	T	1	0.076923	AABAA
scaffold289	811	856	868	898	901	G	C	G	C	T	1	1	AAAAA
scaffold584	811	813	817	823	824	A	T	A	T	C	3	0.6	AAAAA
scaffold584	811	813	817	823	824	G	G	T	A	T	2	0.4	BBBBB
scaffold258	811	815	844	850	868	T	T	C	T	G	3	0.25	AAAAA
scaffold258	811	815	844	850	868	C	T	T	C	G	2	0.166667	BABBA
scaffold258	811	815	844	850	868	C	C	T	C	G	2	0.166667	BBBBA
scaffold258	811	815	844	850	868	T	T	T	C	A	1	0.083333	AABBB
scaffold258	811	815	844	850	868	T	T	C	T	A	1	0.083333	AAAAB
scaffold258	811	815	844	850	868	T	C	C	T	G	1	0.083333	ABAAA
scaffold258	811	815	844	850	868	C	T	T	C	A	1	0.083333	BABBB
scaffold258	811	815	844	850	868	C	C	C	T	A	1	0.083333	BBAAB
scaffold584	813	817	823	824	826	T	A	T	C	A	3	0.6	AAAAA
scaffold584	813	817	823	824	826	G	T	A	T	G	2	0.4	BBBBB
scaffold258	815	844	850	868	890	C	T	C	G	C	2	0.4	AAAAA
scaffold258	815	844	850	868	890	T	T	C	G	T	1	0.2	BAAAB
scaffold258	815	844	850	868	890	T	T	C	A	C	1	0.2	BAABA
scaffold258	815	844	850	868	890	T	C	T	G	T	1	0.2	BBBAB
scaffold372	816	824	852	854	859	G	C	A	G	G	2	0.4	AAAAA
scaffold372	816	824	852	854	859	G	G	A	G	G	1	0.2	ABAAA
scaffold372	816	824	852	854	859	G	C	A	G	A	1	0.2	AAAAB
scaffold273	819	825	861	870	883	G	G	G	A	C	4	0.363636	AAAAA
scaffold273	819	825	861	870	883	G	A	A	G	T	2	0.181818	ABBBB
scaffold273	819	825	861	870	883	A	G	G	G	C	2	0.181818	BAABA
scaffold273	819	825	861	870	883	A	G	A	A	T	2	0.181818	BABAB
scaffold273	819	825	861	870	883	G	G	A	G	C	1	0.090909	AABBA
scaffold372	824	852	854	859	862	C	A	G	G	T	2	0.4	AAAAA
scaffold372	824	852	854	859	862	G	A	G	G	T	1	0.2	BAAAA
scaffold372	824	852	854	859	862	C	G	C	A	G	1	0.2	ABBBB
scaffold372	824	852	854	859	862	C	A	G	A	T	1	0.2	AAABA
scaffold273	825	861	870	883	908	G	G	A	C	C	3	0.333333	AAAAA
scaffold273	825	861	870	883	908	G	A	A	T	T	2	0.222222	ABABB
scaffold273	825	861	870	883	908	A	A	G	T	T	2	0.222222	BBBBB
scaffold273	825	861	870	883	908	G	G	G	C	T	1	0.111111	AABAB
scaffold273	825	861	870	883	908	G	A	G	C	C	1	0.111111	ABBAA
scaffold316	829	830	937	946	951	A	T	A	T	G	1	0.5	AAAAA
scaffold316	829	830	937	946	951	A	C	A	T	G	1	0.5	ABAAA
scaffold316	830	937	946	951	952	T	A	T	G	C	1	0.5	AAAAA
scaffold316	830	937	946	951	952	C	A	T	G	C	1	0.5	BAAAA
scaffold414	836	842	893	905	908	T	C	C	A	A	2	0.5	AAAAA
scaffold414	836	842	893	905	908	C	T	T	T	G	2	0.5	BBBBB
scaffold418	837	840	849	867	897	C	A	G	C	C	3	0.6	AAAAA
scaffold418	837	840	849	867	897	T	G	T	T	T	1	0.2	BBBBB
scaffold418	837	840	849	867	897	T	G	T	T	C	1	0.2	BBBBA
scaffold50	837	838	857	877	878	T	C	T	T	C	3	0.5	AAAAA
scaffold50	837	838	857	877	878	A	T	C	C	A	2	0.333333	BBBBB
scaffold50	837	838	857	877	878	A	T	T	C	A	1	0.166667	BBABB
scaffold50	838	857	877	878	903	T	T	C	A	T	1	0.25	AAAAA
scaffold50	838	857	877	878	903	T	C	C	A	T	1	0.25	ABAAA
scaffold50	838	857	877	878	903	T	C	C	A	C	1	0.25	ABAAB
scaffold50	838	857	877	878	903	C	T	T	C	T	1	0.25	BABBA
scaffold418	840	849	867	897	918	A	G	C	C	A	3	0.6	AAAAA
scaffold418	840	849	867	897	918	G	T	T	T	A	1	0.2	BBBBA
scaffold418	840	849	867	897	918	G	T	T	C	C	1	0.2	BBBAB
scaffold414	842	893	905	908	911	T	T	T	G	C	2	0.5	AAAAA
scaffold414	842	893	905	908	911	C	C	A	A	T	2	0.5	BBBBB
scaffold258	844	850	868	890	899	T	C	G	C	A	2	0.4	AAAAA
scaffold258	844	850	868	890	899	T	C	A	C	G	1	0.2	AABAB
scaffold258	844	850	868	890	899	C	T	G	T	G	1	0.2	BBABB
scaffold258	844	850	868	890	899	C	C	A	T	G	1	0.2	BABBB
scaffold418	849	867	897	918	921	G	C	C	A	C	3	0.6	AAAAA
scaffold418	849	867	897	918	921	T	T	T	A	C	1	0.2	BBBAA
scaffold418	849	867	897	918	921	T	T	C	C	G	1	0.2	BBABB
scaffold258	850	868	890	899	1040	C	G	C	A	G	1	1	AAAAA
scaffold372	852	854	859	862	881	G	C	A	G	G	9	0.36	AAAAA
scaffold372	852	854	859	862	881	A	G	G	T	A	6	0.24	BBBBB
scaffold372	852	854	859	862	881	A	G	G	G	G	3	0.12	BBBAA
scaffold372	852	854	859	862	881	G	C	A	G	A	2	0.08	AAAAB
scaffold372	852	854	859	862	881	A	G	G	T	G	2	0.08	BBBBA
scaffold372	852	854	859	862	881	A	G	G	G	A	1	0.04	BBBAB
scaffold372	852	854	859	862	881	A	G	A	T	A	1	0.04	BBABB
scaffold289	856	868	898	901	994	T	A	C	T	G	1	0.333333	AAAAA
scaffold289	856	868	898	901	994	T	A	C	T	A	1	0.333333	AAAAB
scaffold289	856	868	898	901	994	C	G	C	T	G	1	0.333333	BBAAA
scaffold50	857	877	878	903	910	T	T	C	T	T	1	0.2	AAAAA
scaffold50	857	877	878	903	910	T	C	A	T	C	1	0.2	ABBAB
scaffold50	857	877	878	903	910	C	C	A	T	C	1	0.2	BBBAB
scaffold50	857	877	878	903	910	C	C	A	C	T	1	0.2	BBBBA
scaffold50	857	877	878	903	910	C	C	A	C	C	1	0.2	BBBBB
scaffold273	861	870	883	908	961	G	G	T	C	G	1	0.2	AAAAA
scaffold273	861	870	883	908	961	G	G	C	T	G	1	0.2	AABBA
scaffold273	861	870	883	908	961	G	A	C	C	A	1	0.2	ABBAB
scaffold273	861	870	883	908	961	A	G	C	C	A	1	0.2	BABAB
scaffold273	861	870	883	908	961	A	A	T	T	G	1	0.2	BBABA
scaffold540	863	920	923	941	965	A	A	T	A	T	15	0.454545	AAAAA
scaffold540	863	920	923	941	965	G	G	C	T	C	12	0.363636	BBBBB
scaffold540	863	920	923	941	965	A	G	C	T	C	5	0.151515	ABBBB
scaffold540	863	920	923	941	965	G	A	C	T	C	1	0.030303	BABBB
scaffold418	867	897	918	921	982	T	C	C	G	T	1	1	AAAAA
scaffold289	868	898	901	994	1033	A	C	T	G	T	1	1	AAAAA
scaffold451	869	919	923	925	938	C	G	A	C	T	3	1	AAAAA
scaffold50	877	878	903	910	911	T	C	T	T	G	1	0.2	AAAAA
scaffold50	877	878	903	910	911	C	A	T	C	G	1	0.2	BBABA
scaffold50	877	878	903	910	911	C	A	T	C	A	1	0.2	BBABB
scaffold50	877	878	903	910	911	C	A	C	T	G	1	0.2	BBBAA
scaffold50	877	878	903	910	911	C	A	C	C	A	1	0.2	BBBBB
scaffold469	878	881	904	906	907	G	G	A	A	C	10	0.526316	AAAAA
scaffold469	878	881	904	906	907	A	A	T	G	T	8	0.421053	BBBBB
scaffold469	878	881	904	906	907	G	A	A	A	C	1	0.052632	ABAAA
scaffold469	881	904	906	907	908	G	A	A	C	A	10	0.526316	AAAAA
scaffold469	881	904	906	907	908	A	T	G	T	C	8	0.421053	BBBBB
scaffold469	881	904	906	907	908	A	A	A	C	A	1	0.052632	BAAAA
scaffold289	898	901	994	1033	1087	T	C	G	T	A	2	1	AAAAA
scaffold289	901	994	1033	1087	1117	C	G	T	A	A	1	1	AAAAA
scaffold469	904	906	907	908	913	A	A	C	A	T	10	0.526316	AAAAA
scaffold469	904	906	907	908	913	T	G	T	C	C	9	0.473684	BBBBB
scaffold469	906	907	908	913	919	G	T	C	C	C	9	0.529412	AAAAA
scaffold469	906	907	908	913	919	A	C	A	T	T	8	0.470588	BBBBB
scaffold469	907	908	913	919	922	T	C	C	C	G	9	0.529412	AAAAA
scaffold469	907	908	913	919	922	C	A	T	T	A	8	0.470588	BBBBB
C248501	910	928	961	1049	1054	T	C	C	T	C	36	0.283465	AAAAA
C248501	910	928	961	1049	1054	T	C	C	C	T	10	0.07874	AAABB
C248501	910	928	961	1049	1054	T	C	T	T	C	9	0.070866	AABAA
C248501	910	928	961	1049	1054	C	C	T	C	C	8	0.062992	BABBA
C248501	910	928	961	1049	1054	C	C	C	T	T	8	0.062992	BAAAB
C248501	910	928	961	1049	1054	C	C	C	C	T	8	0.062992	BAABB
C248501	910	928	961	1049	1054	T	C	C	C	C	7	0.055118	AAABA
C248501	910	928	961	1049	1054	C	C	T	C	T	6	0.047244	BABBB
C248501	910	928	961	1049	1054	C	C	C	T	C	5	0.03937	BAAAA
C248501	910	928	961	1049	1054	T	C	T	C	T	4	0.031496	AABBB
C248501	910	928	961	1049	1054	T	C	T	T	T	3	0.023622	AABAB
C248501	910	928	961	1049	1054	C	C	C	C	C	2	0.015748	BAABA
C248501	910	928	961	1049	1054	T	C	T	C	C	1	0.007874	AABBA
scaffold451	919	923	925	938	1031	G	A	C	T	A	1	0.5	AAAAA
scaffold451	919	923	925	938	1031	A	G	T	C	A	1	0.5	BBBBA
scaffold540	920	923	941	965	971	G	C	T	C	C	19	0.612903	AAAAA
scaffold540	920	923	941	965	971	A	T	A	T	T	8	0.258065	BBBBB
scaffold540	920	923	941	965	971	A	T	A	T	C	3	0.096774	BBBBA
scaffold540	920	923	941	965	971	G	C	T	C	T	1	0.032258	AAAAB
scaffold607	921	942	948	957	964	A	T	C	C	T	57	0.522936	AAAAA
scaffold607	921	942	948	957	964	G	T	C	C	T	52	0.477064	BAAAA
scaffold451	923	925	938	1031	1051	G	T	C	A	C	1	1	AAAAA
scaffold540	923	941	965	971	973	C	T	C	C	G	18	0.5625	AAAAA
scaffold540	923	941	965	971	973	T	A	T	T	A	6	0.1875	BBBBB
scaffold540	923	941	965	971	973	T	A	T	C	A	3	0.09375	BBBAB
scaffold540	923	941	965	971	973	C	T	C	T	G	1	0.03125	AAABA
scaffold540	923	941	965	971	973	C	T	C	C	A	1	0.03125	AAAAB
scaffold451	925	938	1031	1051	1070	T	C	A	C	C	1	1	AAAAA
scaffold134	926	974	1001	1014	1015	C	G	T	A	T	2	0.666667	AAAAA
scaffold134	926	974	1001	1014	1015	T	A	C	A	T	1	0.333333	BBBAA
C248501	928	961	1049	1054	1075	C	C	T	C	C	14	0.186667	AAAAA
C248501	928	961	1049	1054	1075	C	C	C	C	G	11	0.146667	AABAB
C248501	928	961	1049	1054	1075	C	C	T	C	G	8	0.106667	AAAAB
C248501	928	961	1049	1054	1075	C	C	C	T	G	7	0.093333	AABBB
C248501	928	961	1049	1054	1075	C	C	T	T	C	5	0.066667	AAABA
C248501	928	961	1049	1054	1075	C	T	T	C	G	4	0.053333	ABAAB
C248501	928	961	1049	1054	1075	C	T	T	C	C	3	0.04	ABAAA
C248501	928	961	1049	1054	1075	C	C	C	T	C	3	0.04	AABBA
C248501	928	961	1049	1054	1075	T	T	C	T	C	2	0.026667	BBBBA
C248501	928	961	1049	1054	1075	C	T	C	C	C	2	0.026667	ABBAA
C248501	928	961	1049	1054	1075	C	T	T	T	G	1	0.013333	ABABB
C248501	928	961	1049	1054	1075	C	T	C	T	C	1	0.013333	ABBBA
C248501	928	961	1049	1054	1075	C	T	C	C	G	1	0.013333	ABBAB
scaffold316	937	946	951	952	958	A	T	G	C	A	12	0.571429	AAAAA
scaffold316	937	946	951	952	958	G	C	A	T	T	9	0.428571	BBBBB
scaffold451	938	1031	1051	1070	1082	T	G	G	T	T	1	0.333333	AAAAA
scaffold451	938	1031	1051	1070	1082	T	G	C	C	T	1	0.333333	AABBA
scaffold451	938	1031	1051	1070	1082	C	A	C	C	C	1	0.333333	BBBBB
scaffold540	941	965	971	973	977	T	C	C	G	G	20	0.512821	AAAAA
scaffold540	941	965	971	973	977	A	T	T	A	A	8	0.205128	BBBBB
scaffold540	941	965	971	973	977	A	C	T	A	A	4	0.102564	BABBB
scaffold540	941	965	971	973	977	A	T	C	A	A	3	0.076923	BBABB
scaffold540	941	965	971	973	977	T	C	C	A	G	2	0.051282	AAABA
scaffold540	941	965	971	973	977	T	C	T	G	G	1	0.025641	AABAA
scaffold607	942	948	957	964	1001	T	C	C	T	A	126	0.501992	AAAAA
scaffold607	942	948	957	964	1001	C	T	G	C	G	125	0.498008	BBBBB
scaffold316	946	951	952	958	966	T	G	C	A	A	12	0.571429	AAAAA
scaffold316	946	951	952	958	966	C	A	T	T	G	9	0.428571	BBBBB
scaffold607	948	957	964	1001	1005	C	C	T	A	T	129	0.509881	AAAAA
scaffold607	948	957	964	1001	1005	T	G	C	G	C	124	0.490119	BBBBB
scaffold316	951	952	958	966	972	G	C	A	A	A	12	0.545455	AAAAA
scaffold316	951	952	958	966	972	A	T	T	G	G	10	0.454545	BBBBB
scaffold316	952	958	966	972	975	C	A	A	A	T	12	0.545455	AAAAA
scaffold316	952	958	966	972	975	T	T	G	G	C	10	0.454545	BBBBB
scaffold607	957	964	1001	1005	1017	C	T	A	T	A	134	0.54251	AAAAA
scaffold607	957	964	1001	1005	1017	G	C	G	C	T	113	0.45749	BBBBB
scaffold316	958	966	972	975	979	A	A	A	T	A	12	0.545455	AAAAA
scaffold316	958	966	972	975	979	T	G	G	C	G	10	0.454545	BBBBB
scaffold76	961	966	970	1003	1034	C	T	C	C	T	2	0.4	AAAAA
scaffold76	961	966	970	1003	1034	A	C	T	T	A	2	0.4	BBBBB
scaffold76	961	966	970	1003	1034	A	C	C	T	T	1	0.2	BBABA
C248501	961	1049	1054	1075	1093	C	C	T	C	T	12	0.226415	AAAAA
C248501	961	1049	1054	1075	1093	C	T	C	C	T	9	0.169811	ABBAA
C248501	961	1049	1054	1075	1093	C	T	T	C	T	5	0.09434	ABAAA
C248501	961	1049	1054	1075	1093	C	T	C	C	C	4	0.075472	ABBAB
C248501	961	1049	1054	1075	1093	T	C	T	C	C	3	0.056604	BAAAB
C248501	961	1049	1054	1075	1093	C	C	C	G	T	3	0.056604	AABBA
C248501	961	1049	1054	1075	1093	T	T	C	G	T	2	0.037736	BBBBA
C248501	961	1049	1054	1075	1093	T	T	C	C	T	2	0.037736	BBBAA
C248501	961	1049	1054	1075	1093	T	C	C	C	C	2	0.037736	BABAB
C248501	961	1049	1054	1075	1093	C	C	T	C	C	2	0.037736	AAAAB
C248501	961	1049	1054	1075	1093	T	T	T	G	C	1	0.018868	BBABB
C248501	961	1049	1054	1075	1093	C	T	C	G	T	1	0.018868	ABBBA
C248501	961	1049	1054	1075	1093	C	T	C	G	C	1	0.018868	ABBBB
scaffold607	964	1001	1005	1017	1021	T	A	T	A	A	135	0.544355	AAAAA
scaffold607	964	1001	1005	1017	1021	C	G	C	T	G	113	0.455645	BBBBB
scaffold540	965	971	973	977	992	C	C	G	G	T	19	0.5	AAAAA
scaffold540	965	971	973	977	992	T	T	A	A	A	8	0.210526	BBBBB
scaffold540	965	971	973	977	992	C	T	A	A	A	5	0.131579	ABBBB
scaffold540	965	971	973	977	992	T	C	A	A	A	3	0.078947	BABBB
scaffold540	965	971	973	977	992	C	T	G	G	T	1	0.026316	ABAAA
scaffold540	965	971	973	977	992	C	C	A	G	T	1	0.026316	AABAA
scaffold76	966	970	1003	1034	1054	T	C	C	T	A	2	0.4	AAAAA
scaffold76	966	970	1003	1034	1054	C	T	T	A	G	2	0.4	BBBBB
scaffold76	966	970	1003	1034	1054	C	C	T	T	G	1	0.2	BABAB
scaffold316	966	972	975	979	982	A	A	T	A	T	14	0.583333	AAAAA
scaffold316	966	972	975	979	982	G	G	C	G	A	10	0.416667	BBBBB
scaffold76	970	1003	1034	1054	1099	T	T	A	G	A	2	0.4	AAAAA
scaffold76	970	1003	1034	1054	1099	C	C	T	A	T	2	0.4	BBBBB
scaffold76	970	1003	1034	1054	1099	C	T	T	G	A	1	0.2	BABAA
scaffold540	971	973	977	992	1007	T	A	A	A	T	13	0.40625	AAAAA
scaffold540	971	973	977	992	1007	C	G	G	T	C	13	0.40625	BBBBB
scaffold540	971	973	977	992	1007	C	A	A	A	T	3	0.09375	BAAAA
scaffold540	971	973	977	992	1007	T	G	G	T	C	1	0.03125	ABBBB
scaffold540	971	973	977	992	1007	C	A	G	T	C	1	0.03125	BABBB
scaffold316	972	975	979	982	984	A	T	A	T	G	7	0.291667	AAAAA
scaffold316	972	975	979	982	984	A	T	A	T	A	7	0.291667	AAAAB
scaffold316	972	975	979	982	984	G	C	G	A	A	6	0.25	BBBBB
scaffold316	972	975	979	982	984	G	C	G	A	G	4	0.166667	BBBBA
scaffold540	973	977	992	1007	1016	A	A	A	T	T	8	0.258065	AAAAA
scaffold540	973	977	992	1007	1016	G	G	T	C	C	7	0.225806	BBBBB
scaffold540	973	977	992	1007	1016	G	G	T	C	T	6	0.193548	BBBBA
scaffold540	973	977	992	1007	1016	A	A	A	T	C	6	0.193548	AAAAB
scaffold540	973	977	992	1007	1016	A	G	T	C	C	1	0.032258	ABBBB
scaffold134	974	1001	1014	1015	1019	A	C	T	C	A	3	0.375	AAAAA
scaffold134	974	1001	1014	1015	1019	G	T	A	T	C	2	0.25	BBBBB
scaffold134	974	1001	1014	1015	1019	G	T	A	C	A	1	0.125	BBBAA
scaffold134	974	1001	1014	1015	1019	A	C	A	T	C	1	0.125	AABBB
scaffold316	975	979	982	984	990	T	A	T	G	T	7	0.291667	AAAAA
scaffold316	975	979	982	984	990	C	G	A	A	C	6	0.25	BBBBB
scaffold316	975	979	982	984	990	T	A	T	A	T	5	0.208333	AAABA
scaffold316	975	979	982	984	990	C	G	A	G	C	4	0.166667	BBBAB
scaffold316	975	979	982	984	990	T	A	T	A	C	2	0.083333	AAABB
scaffold540	977	992	1007	1016	1022	G	T	C	C	C	8	0.266667	AAAAA
scaffold540	977	992	1007	1016	1022	A	A	T	T	A	8	0.266667	BBBBB
scaffold540	977	992	1007	1016	1022	A	A	T	C	A	6	0.2	BBBAB
scaffold540	977	992	1007	1016	1022	G	T	C	T	C	3	0.1	AAABA
scaffold316	979	982	984	990	991	A	T	G	T	A	7	0.291667	AAAAA
scaffold316	979	982	984	990	991	G	A	A	C	T	6	0.25	BBBBB
scaffold316	979	982	984	990	991	A	T	A	T	A	5	0.208333	AABAA
scaffold316	979	982	984	990	991	G	A	G	C	T	4	0.166667	BBABB
scaffold316	979	982	984	990	991	A	T	A	C	A	2	0.083333	AABBA
scaffold188	981	1096	1097	1098	1162	T	T	G	G	G	1	0.5	AAAAA
scaffold188	981	1096	1097	1098	1162	C	C	C	T	T	1	0.5	BBBBB
scaffold316	982	984	990	991	994	T	G	T	A	A	7	0.291667	AAAAA
scaffold316	982	984	990	991	994	A	A	C	T	T	6	0.25	BBBBB
scaffold316	982	984	990	991	994	T	A	T	A	A	5	0.208333	ABAAA
scaffold316	982	984	990	991	994	A	G	C	T	T	4	0.166667	BABBB
scaffold316	982	984	990	991	994	T	A	C	A	A	2	0.083333	ABBAA
scaffold595	983	1166	1190	1202	1205	T	C	G	C	G	1	0.333333	AAAAA
scaffold595	983	1166	1190	1202	1205	G	T	A	T	A	1	0.333333	BBBBB
scaffold595	983	1166	1190	1202	1205	G	C	A	T	A	1	0.333333	BABBB
scaffold316	984	990	991	994	997	G	T	A	A	C	7	0.291667	AAAAA
scaffold316	984	990	991	994	997	A	C	T	T	T	6	0.25	BBBBB
scaffold316	984	990	991	994	997	A	T	A	A	C	5	0.208333	BAAAA
scaffold316	984	990	991	994	997	G	C	T	T	T	4	0.166667	ABBBB
scaffold316	984	990	991	994	997	A	C	A	A	C	2	0.083333	BBAAA
scaffold524	987	1023	1032	1042	1047	A	G	G	C	T	12	0.428571	AAAAA
scaffold524	987	1023	1032	1042	1047	G	T	A	A	C	11	0.392857	BBBBB
scaffold524	987	1023	1032	1042	1047	A	G	A	C	T	2	0.071429	AABAA
scaffold524	987	1023	1032	1042	1047	G	G	A	A	C	1	0.035714	BABBB
scaffold184	987	991	1140	1146	1149	A	G	A	C	C	1	1	AAAAA
scaffold316	990	991	994	997	1027	T	A	A	C	A	6	0.352941	AAAAA
scaffold316	990	991	994	997	1027	C	T	T	T	T	5	0.294118	BBBBB
scaffold316	990	991	994	997	1027	T	A	A	C	T	4	0.235294	AAAAB
scaffold316	990	991	994	997	1027	C	A	A	C	A	2	0.117647	BAAAA
scaffold184	991	1140	1146	1149	1155	G	A	C	C	G	1	1	AAAAA
scaffold540	992	1007	1016	1022	1025	T	C	C	C	C	7	0.233333	AAAAA
scaffold540	992	1007	1016	1022	1025	A	T	C	A	T	7	0.233333	BBABB
scaffold540	992	1007	1016	1022	1025	A	T	T	A	C	5	0.166667	BBBBA
scaffold540	992	1007	1016	1022	1025	T	C	T	C	C	3	0.1	AABAA
scaffold540	992	1007	1016	1022	1025	A	T	T	A	T	3	0.1	BBBBB
scaffold540	992	1007	1016	1022	1025	T	C	C	C	T	1	0.033333	AAAAB
scaffold192	997	1017	1080	1089	1140	A	G	C	A	T	3	0.6	AAAAA
scaffold192	997	1017	1080	1089	1140	G	A	T	G	G	2	0.4	BBBBB
scaffold467	1000	1029	1039	1102	1115	G	C	A	A	G	1	1	AAAAA
scaffold134	1001	1014	1015	1019	1029	C	T	C	A	T	4	0.444444	AAAAA
scaffold134	1001	1014	1015	1019	1029	T	A	T	C	C	2	0.222222	BBBBB
scaffold134	1001	1014	1015	1019	1029	T	A	C	A	T	1	0.111111	BBAAA
scaffold134	1001	1014	1015	1019	1029	C	A	T	C	T	1	0.111111	ABBBA
scaffold540	1007	1016	1022	1025	1037	T	C	A	T	G	7	0.304348	AAAAA
scaffold540	1007	1016	1022	1025	1037	C	C	C	C	A	7	0.304348	BABBB
scaffold540	1007	1016	1022	1025	1037	T	T	A	T	G	3	0.130435	ABAAA
scaffold540	1007	1016	1022	1025	1037	C	T	C	C	A	2	0.086957	BBBBB
scaffold540	1007	1016	1022	1025	1037	C	C	C	T	A	1	0.043478	BABAB
scaffold134	1014	1015	1019	1029	1058	T	C	A	T	T	4	0.5	AAAAA
scaffold134	1014	1015	1019	1029	1058	A	T	C	C	C	2	0.25	BBBBB
scaffold134	1014	1015	1019	1029	1058	A	T	C	T	C	1	0.125	BBBAB
scaffold134	1015	1019	1029	1058	1118	C	A	T	T	T	3	0.428571	AAAAA
scaffold134	1015	1019	1029	1058	1118	T	C	C	C	C	2	0.285714	BBBBB
scaffold134	1015	1019	1029	1058	1118	T	C	T	C	C	1	0.142857	BBABB
scaffold540	1016	1022	1025	1037	1040	C	C	C	A	T	7	0.333333	AAAAA
scaffold540	1016	1022	1025	1037	1040	C	A	T	G	A	6	0.285714	ABBBB
scaffold540	1016	1022	1025	1037	1040	T	C	C	A	T	2	0.095238	BAAAA
scaffold540	1016	1022	1025	1037	1040	T	A	T	G	A	2	0.095238	BBBBB
scaffold540	1016	1022	1025	1037	1040	C	C	T	A	T	1	0.047619	AABAA
scaffold192	1017	1080	1089	1140	1143	G	C	A	T	G	3	0.5	AAAAA
scaffold192	1017	1080	1089	1140	1143	A	T	G	G	A	2	0.333333	BBBBB
scaffold192	1017	1080	1089	1140	1143	A	C	A	T	G	1	0.166667	BAAAA
scaffold134	1019	1029	1058	1118	1180	A	T	T	T	A	2	0.666667	AAAAA
scaffold134	1019	1029	1058	1118	1180	C	C	T	C	G	1	0.333333	BBABB
scaffold463	1022	1023	1026	1032	1041	A	G	T	A	A	2	0.4	AAAAA
scaffold463	1022	1023	1026	1032	1041	G	G	C	G	A	1	0.2	BABBA
scaffold463	1022	1023	1026	1032	1041	G	C	T	G	G	1	0.2	BBABB
scaffold463	1022	1023	1026	1032	1041	G	C	C	G	G	1	0.2	BBBBB
scaffold467	1029	1039	1102	1115	1117	C	G	A	A	T	1	0.5	AAAAA
scaffold467	1029	1039	1102	1115	1117	C	A	A	G	C	1	0.5	ABABB
scaffold134	1029	1058	1118	1180	1187	T	T	T	A	T	1	0.333333	AAAAA
scaffold134	1029	1058	1118	1180	1187	C	T	C	G	C	1	0.333333	BABBB
scaffold134	1029	1058	1118	1180	1187	C	C	C	G	C	1	0.333333	BBBBB
scaffold451	1031	1051	1070	1082	1121	A	C	C	C	C	2	0.4	AAAAA
scaffold451	1031	1051	1070	1082	1121	G	G	T	T	C	1	0.2	BBBBA
scaffold451	1031	1051	1070	1082	1121	G	G	T	T	A	1	0.2	BBBBB
scaffold451	1031	1051	1070	1082	1121	G	C	C	T	A	1	0.2	BAABB
scaffold467	1039	1102	1115	1117	1133	A	A	G	C	T	1	1	AAAAA
scaffold258	1040	1045	1051	1172	1173	A	C	G	C	G	1	0.5	AAAAA
scaffold258	1040	1045	1051	1172	1173	A	C	A	C	G	1	0.5	AABAA
scaffold258	1045	1051	1172	1173	1222	C	G	C	G	C	1	1	AAAAA
C248501	1049	1054	1075	1093	1129	T	C	C	T	C	8	0.4	AAAAA
C248501	1049	1054	1075	1093	1129	T	C	G	T	C	2	0.1	AABAA
C248501	1049	1054	1075	1093	1129	C	T	C	C	G	2	0.1	BBABB
C248501	1049	1054	1075	1093	1129	C	C	G	T	C	2	0.1	BABAA
C248501	1049	1054	1075	1093	1129	T	C	C	T	G	1	0.05	AAAAB
C248501	1049	1054	1075	1093	1129	T	C	C	C	C	1	0.05	AAABA
C248501	1049	1054	1075	1093	1129	C	T	C	T	G	1	0.05	BBAAB
C248501	1049	1054	1075	1093	1129	C	T	C	C	C	1	0.05	BBABA
scaffold83	1049	1109	1148	1208	1222	T	T	G	G	C	1	1	AAAAA
scaffold451	1051	1070	1082	1121	1154	C	C	C	C	G	2	0.4	AAAAA
scaffold451	1051	1070	1082	1121	1154	G	T	T	C	A	1	0.2	BBBAB
scaffold451	1051	1070	1082	1121	1154	G	T	T	A	A	1	0.2	BBBBB
scaffold451	1051	1070	1082	1121	1154	C	C	T	A	G	1	0.2	AABBA
scaffold258	1051	1172	1173	1222	1231	G	C	G	C	C	1	1	AAAAA
C248501	1054	1075	1093	1129	1165	C	C	T	C	G	2	0.5	AAAAA
C248501	1054	1075	1093	1129	1165	T	C	C	G	A	1	0.25	BABBB
scaffold134	1058	1118	1180	1187	1190	C	C	G	C	C	3	0.5	AAAAA
scaffold134	1058	1118	1180	1187	1190	T	T	A	T	T	2	0.333333	BBBBB
scaffold134	1058	1118	1180	1187	1190	T	C	G	C	C	1	0.166667	BAAAA
scaffold732	1064	1112	1121	1175	1253	A	T	G	A	T	1	1	AAAAA
scaffold451	1070	1082	1121	1154	1244	T	C	A	G	G	1	1	AAAAA
C248501	1075	1093	1129	1165	1186	C	T	C	G	C	2	0.25	AAAAA
C248501	1075	1093	1129	1165	1186	C	C	G	A	T	2	0.25	ABBBB
C248501	1075	1093	1129	1165	1186	G	T	C	G	C	1	0.125	BAAAA
scaffold293	1076	1095	1140	1149	1161	G	T	C	A	T	2	0.4	AAAAA
scaffold293	1076	1095	1140	1149	1161	G	C	T	G	C	2	0.4	ABBBB
scaffold293	1076	1095	1140	1149	1161	G	C	T	A	C	1	0.2	ABBAB
scaffold232	1079	1131	1142	1219	1220	G	C	A	C	C	3	0.5	AAAAA
scaffold232	1079	1131	1142	1219	1220	A	T	A	T	G	3	0.5	BBABB
scaffold451	1082	1121	1154	1244	1250	C	A	G	G	G	1	1	AAAAA
scaffold73	1091	1096	1110	1111	1116	A	T	T	G	T	24	0.489796	AAAAA
scaffold73	1091	1096	1110	1111	1116	G	A	C	A	A	23	0.469388	BBBBB
scaffold73	1091	1096	1110	1111	1116	G	T	C	A	T	2	0.040816	BABBA
C248501	1093	1129	1165	1186	1216	T	C	G	C	G	2	1	AAAAA
scaffold293	1095	1140	1149	1161	1240	T	C	A	T	G	1	0.25	AAAAA
scaffold293	1095	1140	1149	1161	1240	C	T	G	C	T	1	0.25	BBBBB
scaffold293	1095	1140	1149	1161	1240	C	T	G	C	G	1	0.25	BBBBA
scaffold293	1095	1140	1149	1161	1240	C	T	A	C	G	1	0.25	BBABA
scaffold73	1096	1110	1111	1116	1132	T	T	G	T	T	24	0.48	AAAAA
scaffold73	1096	1110	1111	1116	1132	A	C	A	A	C	23	0.46	BBBBB
scaffold73	1096	1110	1111	1116	1132	T	C	A	T	C	2	0.04	ABBAB
scaffold73	1096	1110	1111	1116	1132	A	T	A	A	C	1	0.02	BABBB
scaffold188	1096	1097	1098	1162	1166	C	C	T	T	G	5	0.625	AAAAA
scaffold188	1096	1097	1098	1162	1166	T	G	G	G	T	3	0.375	BBBBB
scaffold188	1097	1098	1162	1166	1210	C	T	T	G	C	3	0.5	AAAAA
scaffold188	1097	1098	1162	1166	1210	G	G	G	T	C	1	0.166667	BBBBA
scaffold188	1097	1098	1162	1166	1210	G	G	G	T	A	1	0.166667	BBBBB
scaffold188	1097	1098	1162	1166	1210	C	T	T	G	A	1	0.166667	AAAAB
scaffold418	1101	1105	1106	1110	1122	C	A	C	A	C	2	0.4	AAAAA
scaffold418	1101	1105	1106	1110	1122	T	G	A	G	T	1	0.2	BBBBB
scaffold418	1101	1105	1106	1110	1122	T	G	A	A	T	1	0.2	BBBAB
scaffold418	1101	1105	1106	1110	1122	C	A	A	G	C	1	0.2	AABBA
scaffold467	1102	1115	1117	1133	1134	A	G	C	T	C	3	0.272727	AAAAA
scaffold467	1102	1115	1117	1133	1134	A	G	C	C	T	3	0.272727	AAABB
scaffold467	1102	1115	1117	1133	1134	A	G	T	T	T	1	0.090909	AABAB
scaffold467	1102	1115	1117	1133	1134	A	G	T	C	T	1	0.090909	AABBB
scaffold467	1102	1115	1117	1133	1134	A	G	C	T	T	1	0.090909	AAAAB
scaffold467	1102	1115	1117	1133	1134	A	A	C	C	T	1	0.090909	ABABB
scaffold418	1105	1106	1110	1122	1140	A	C	A	C	A	2	0.4	AAAAA
scaffold418	1105	1106	1110	1122	1140	G	A	G	T	A	1	0.2	BBBBA
scaffold418	1105	1106	1110	1122	1140	G	A	A	T	G	1	0.2	BBABB
scaffold418	1105	1106	1110	1122	1140	A	A	G	C	G	1	0.2	ABBAB
scaffold418	1106	1110	1122	1140	1199	A	G	T	A	G	1	0.333333	AAAAA
scaffold418	1106	1110	1122	1140	1199	A	G	C	G	G	1	0.333333	AABBA
scaffold418	1106	1110	1122	1140	1199	A	A	T	G	G	1	0.333333	ABABA
scaffold584	1108	1138	1168	1180	1191	C	A	C	A	G	3	0.428571	AAAAA
scaffold584	1108	1138	1168	1180	1191	T	G	T	G	C	2	0.285714	BBBBB
scaffold584	1108	1138	1168	1180	1191	C	A	C	A	C	2	0.285714	AAAAB
scaffold83	1109	1148	1208	1222	1337	C	G	G	C	A	1	0.5	AAAAA
scaffold83	1109	1148	1208	1222	1337	C	A	A	C	A	1	0.5	ABBAA
scaffold418	1110	1122	1140	1199	1212	G	T	A	G	A	1	0.333333	AAAAA
scaffold418	1110	1122	1140	1199	1212	G	C	G	G	A	1	0.333333	ABBAA
scaffold418	1110	1122	1140	1199	1212	A	T	G	G	A	1	0.333333	BABAA
scaffold732	1112	1121	1175	1253	1262	T	G	A	T	G	1	1	AAAAA
scaffold540	1116	1150	1161	1163	1187	T	G	A	A	C	4	0.333333	AAAAA
scaffold540	1116	1150	1161	1163	1187	G	A	T	G	T	3	0.25	BBBBB
scaffold540	1116	1150	1161	1163	1187	G	A	T	G	C	3	0.25	BBBBA
scaffold540	1116	1150	1161	1163	1187	G	G	T	G	C	1	0.083333	BABBA
scaffold462	1118	1124	1127	1133	1139	T	C	C	G	C	20	0.512821	AAAAA
scaffold462	1118	1124	1127	1133	1139	A	T	T	A	T	19	0.487179	BBBBB
scaffold134	1118	1180	1187	1190	1193	T	A	T	T	A	13	0.393939	AAAAA
scaffold134	1118	1180	1187	1190	1193	C	G	C	C	C	10	0.30303	BBBBB
scaffold134	1118	1180	1187	1190	1193	T	G	C	C	C	3	0.090909	ABBBB
scaffold134	1118	1180	1187	1190	1193	T	G	C	T	C	2	0.060606	ABBAB
scaffold134	1118	1180	1187	1190	1193	C	G	C	T	A	2	0.060606	BBBAA
scaffold134	1118	1180	1187	1190	1193	C	G	T	T	C	1	0.030303	BBAAB
scaffold134	1118	1180	1187	1190	1193	C	A	C	T	C	1	0.030303	BABAB
scaffold451	1121	1154	1244	1250	1253	A	G	G	G	G	1	1	AAAAA
scaffold418	1122	1140	1199	1212	1246	T	G	G	A	C	2	0.5	AAAAA
scaffold418	1122	1140	1199	1212	1246	T	A	G	A	C	1	0.25	ABAAA
scaffold418	1122	1140	1199	1212	1246	C	G	G	A	C	1	0.25	BAAAA
scaffold728	1123	1124	1126	1130	1131	T	A	T	G	C	18	0.5	AAAAA
scaffold728	1123	1124	1126	1130	1131	A	T	C	T	G	17	0.472222	BBBBB
scaffold462	1124	1127	1133	1139	1140	C	C	G	C	A	20	0.512821	AAAAA
scaffold462	1124	1127	1133	1139	1140	T	T	A	T	G	19	0.487179	BBBBB
scaffold728	1124	1126	1130	1131	1132	A	T	G	C	A	18	0.5	AAAAA
scaffold728	1124	1126	1130	1131	1132	T	C	T	G	G	17	0.472222	BBBBB
scaffold462	1127	1133	1139	1140	1145	T	A	T	G	A	20	0.5	AAAAA
scaffold462	1127	1133	1139	1140	1145	C	G	C	A	G	20	0.5	BBBBB
C248501	1129	1165	1186	1216	1232	C	G	C	G	C	2	1	AAAAA
scaffold232	1131	1142	1219	1220	1235	C	A	C	C	A	7	0.318182	AAAAA
scaffold232	1131	1142	1219	1220	1235	T	G	C	C	G	6	0.272727	BBAAB
scaffold232	1131	1142	1219	1220	1235	T	A	T	G	A	5	0.227273	BABBA
scaffold232	1131	1142	1219	1220	1235	C	G	T	G	G	4	0.181818	ABBBB
scaffold462	1133	1139	1140	1145	1149	A	T	G	A	C	20	0.555556	AAAAA
scaffold462	1133	1139	1140	1145	1149	G	C	A	G	T	16	0.444444	BBBBB
C245777	1135	1140	1149	1152	1155	G	A	C	T	C	3	0.6	AAAAA
C245777	1135	1140	1149	1152	1155	A	C	A	G	G	2	0.4	BBBBB
scaffold584	1138	1168	1180	1191	1245	A	C	A	G	T	1	1	AAAAA
scaffold462	1139	1140	1145	1149	1152	T	G	A	C	C	20	0.555556	AAAAA
scaffold462	1139	1140	1145	1149	1152	C	A	G	T	G	16	0.444444	BBBBB
scaffold418	1140	1199	1212	1246	1258	G	G	A	C	G	3	0.75	AAAAA
scaffold418	1140	1199	1212	1246	1258	A	G	A	C	G	1	0.25	BAAAA
scaffold462	1140	1145	1149	1152	1161	G	A	C	C	C	20	0.555556	AAAAA
scaffold462	1140	1145	1149	1152	1161	A	G	T	G	T	15	0.416667	BBBBB
C245777	1140	1149	1152	1155	1157	A	C	T	C	T	3	0.6	AAAAA
C245777	1140	1149	1152	1155	1157	C	A	G	G	C	2	0.4	BBBBB
scaffold184	1140	1146	1149	1155	1167	C	T	T	A	A	31	0.525424	AAAAA
scaffold184	1140	1146	1149	1155	1167	A	C	C	G	G	23	0.389831	BBBBB
scaffold184	1140	1146	1149	1155	1167	C	T	C	A	A	1	0.016949	AABAA
scaffold184	1140	1146	1149	1155	1167	C	C	C	G	G	1	0.016949	ABBBB
scaffold184	1140	1146	1149	1155	1167	A	T	C	G	G	1	0.016949	BABBB
scaffold184	1140	1146	1149	1155	1167	A	C	C	A	G	1	0.016949	BBBAB
scaffold232	1142	1219	1220	1235	1256	G	C	C	G	C	6	0.666667	AAAAA
scaffold232	1142	1219	1220	1235	1256	A	T	G	A	A	2	0.222222	BBBBB
scaffold232	1142	1219	1220	1235	1256	A	T	G	A	C	1	0.111111	BBBBA
scaffold462	1145	1149	1152	1161	1178	A	C	C	C	A	20	0.555556	AAAAA
scaffold462	1145	1149	1152	1161	1178	G	T	G	T	G	15	0.416667	BBBBB
scaffold184	1146	1149	1155	1167	1170	T	T	A	A	T	31	0.492063	AAAAA
scaffold184	1146	1149	1155	1167	1170	C	C	G	G	C	27	0.428571	BBBBB
scaffold184	1146	1149	1155	1167	1170	C	C	A	G	C	2	0.031746	BBABB
scaffold184	1146	1149	1155	1167	1170	T	C	G	G	C	1	0.015873	ABBBB
scaffold184	1146	1149	1155	1167	1170	T	C	A	G	C	1	0.015873	ABABB
scaffold184	1146	1149	1155	1167	1170	T	C	A	A	T	1	0.015873	ABAAA
scaffold83	1148	1208	1222	1337	1340	G	G	C	A	T	1	0.5	AAAAA
scaffold83	1148	1208	1222	1337	1340	A	A	C	A	T	1	0.5	BBAAA
scaffold462	1149	1152	1161	1178	1217	C	C	C	A	A	19	0.655172	AAAAA
scaffold462	1149	1152	1161	1178	1217	T	G	T	G	T	10	0.344828	BBBBB
C245777	1149	1152	1155	1157	1158	C	T	C	T	G	3	0.6	AAAAA
C245777	1149	1152	1155	1157	1158	A	G	G	C	C	2	0.4	BBBBB
scaffold184	1149	1155	1167	1170	1179	T	A	A	T	T	30	0.483871	AAAAA
scaffold184	1149	1155	1167	1170	1179	C	G	G	C	G	26	0.419355	BBBBB
scaffold184	1149	1155	1167	1170	1179	C	A	G	C	G	3	0.048387	BABBB
scaffold184	1149	1155	1167	1170	1179	C	A	A	T	T	1	0.016129	BAAAA
scaffold540	1150	1161	1163	1187	1307	G	A	A	C	G	1	0.25	AAAAA
scaffold540	1150	1161	1163	1187	1307	A	T	G	T	A	1	0.25	BBBBB
scaffold540	1150	1161	1163	1187	1307	A	T	G	C	G	1	0.25	BBBAA
scaffold462	1152	1161	1178	1217	1220	C	C	A	A	T	19	0.655172	AAAAA
scaffold462	1152	1161	1178	1217	1220	G	T	G	T	C	10	0.344828	BBBBB
C245777	1152	1155	1157	1158	1164	T	C	T	G	T	3	0.6	AAAAA
C245777	1152	1155	1157	1158	1164	G	G	C	C	C	2	0.4	BBBBB
scaffold451	1154	1244	1250	1253	1299	G	G	G	G	T	1	0.333333	AAAAA
scaffold451	1154	1244	1250	1253	1299	A	G	G	G	T	1	0.333333	BAAAA
scaffold184	1155	1167	1170	1179	1191	G	G	C	G	G	28	0.482759	AAAAA
scaffold184	1155	1167	1170	1179	1191	A	A	T	T	A	25	0.431034	BBBBB
scaffold184	1155	1167	1170	1179	1191	A	G	C	G	G	3	0.051724	BAAAA
scaffold462	1161	1178	1217	1220	1266	C	A	A	T	T	15	0.681818	AAAAA
scaffold462	1161	1178	1217	1220	1266	T	G	T	C	C	7	0.318182	BBBBB
scaffold540	1161	1163	1187	1307	1316	T	G	T	A	G	1	0.25	AAAAA
scaffold540	1161	1163	1187	1307	1316	T	G	C	G	G	1	0.25	AABBA
scaffold540	1161	1163	1187	1307	1316	A	A	C	G	G	1	0.25	BBBBA
C248501	1165	1186	1216	1232	1300	G	C	A	T	T	3	0.75	AAAAA
C248501	1165	1186	1216	1232	1300	G	C	A	T	C	1	0.25	AAAAB
scaffold595	1166	1190	1202	1205	1253	C	G	C	G	G	6	0.222222	AAAAA
scaffold595	1166	1190	1202	1205	1253	C	G	C	G	A	6	0.222222	AAAAB
scaffold595	1166	1190	1202	1205	1253	T	A	T	A	A	5	0.185185	BBBBB
scaffold595	1166	1190	1202	1205	1253	T	A	T	A	G	4	0.148148	BBBBA
scaffold595	1166	1190	1202	1205	1253	C	A	T	A	A	3	0.111111	ABBBB
scaffold595	1166	1190	1202	1205	1253	T	G	C	G	G	2	0.074074	BAAAA
scaffold595	1166	1190	1202	1205	1253	C	G	C	A	G	1	0.037037	AAABA
scaffold184	1167	1170	1179	1191	1197	G	C	G	G	A	33	0.55	AAAAA
scaffold184	1167	1170	1179	1191	1197	A	T	T	A	T	25	0.416667	BBBBB
scaffold184	1170	1179	1191	1197	1216	C	G	G	A	G	27	0.465517	AAAAA
scaffold184	1170	1179	1191	1197	1216	T	T	A	T	A	23	0.396552	BBBBB
scaffold184	1170	1179	1191	1197	1216	C	G	G	A	A	6	0.103448	AAAAB
scaffold258	1172	1173	1222	1231	1234	C	G	T	T	T	5	0.263158	AAAAA
scaffold258	1172	1173	1222	1231	1234	C	G	C	C	C	3	0.157895	AABBB
scaffold258	1172	1173	1222	1231	1234	A	A	T	C	T	3	0.157895	BBABA
scaffold258	1172	1173	1222	1231	1234	A	A	C	C	C	3	0.157895	BBBBB
scaffold258	1172	1173	1222	1231	1234	A	A	T	T	T	2	0.105263	BBAAA
scaffold258	1172	1173	1222	1231	1234	C	G	C	T	T	1	0.052632	AABAA
scaffold258	1172	1173	1222	1231	1234	C	G	C	T	C	1	0.052632	AABAB
scaffold258	1172	1173	1222	1231	1234	A	A	C	T	T	1	0.052632	BBBAA
scaffold258	1173	1222	1231	1234	1276	G	T	T	T	A	3	0.1875	AAAAA
scaffold258	1173	1222	1231	1234	1276	A	T	C	T	A	3	0.1875	BABAA
scaffold258	1173	1222	1231	1234	1276	G	T	T	T	G	2	0.125	AAAAB
scaffold258	1173	1222	1231	1234	1276	G	C	C	C	G	2	0.125	ABBBB
scaffold258	1173	1222	1231	1234	1276	A	C	C	C	A	2	0.125	BBBBA
scaffold258	1173	1222	1231	1234	1276	G	C	T	C	G	1	0.0625	ABABB
scaffold258	1173	1222	1231	1234	1276	A	T	T	T	G	1	0.0625	BAAAB
scaffold258	1173	1222	1231	1234	1276	A	C	T	T	G	1	0.0625	BBAAB
scaffold258	1173	1222	1231	1234	1276	A	C	C	C	G	1	0.0625	BBBBB
scaffold732	1175	1253	1262	1271	1278	G	T	G	G	G	1	1	AAAAA
scaffold462	1178	1217	1220	1266	1269	G	T	C	C	A	40	0.689655	AAAAA
scaffold462	1178	1217	1220	1266	1269	A	A	T	T	G	18	0.310345	BBBBB
scaffold184	1179	1191	1197	1216	1258	G	G	A	G	A	15	0.405405	AAAAA
scaffold184	1179	1191	1197	1216	1258	G	G	A	G	G	14	0.378378	AAAAB
scaffold184	1179	1191	1197	1216	1258	G	G	A	A	G	6	0.162162	AAABB
scaffold134	1180	1187	1190	1193	1313	G	C	C	C	T	2	1	AAAAA
C248501	1186	1216	1232	1300	1315	C	A	T	T	G	3	0.75	AAAAA
C248501	1186	1216	1232	1300	1315	C	A	T	C	G	1	0.25	AAABA
scaffold134	1187	1190	1193	1313	1339	C	C	C	C	C	1	1	AAAAA
scaffold418	1199	1212	1246	1258	1284	G	A	C	G	C	2	0.333333	AAAAA
scaffold418	1199	1212	1246	1258	1284	A	A	T	G	C	2	0.333333	BABAA
scaffold418	1199	1212	1246	1258	1284	G	A	C	G	T	1	0.166667	AAAAB
scaffold418	1199	1212	1246	1258	1284	A	G	T	G	C	1	0.166667	BBBAA
scaffold418	1212	1246	1258	1284	1290	G	T	A	T	T	4	0.307692	AAAAA
scaffold418	1212	1246	1258	1284	1290	A	C	G	C	C	4	0.307692	BBBBB
[truncated: 101,360 more rows]

## Sheet: BS05xBS17
chr	pos1	pos2	pos3	pos4	pos5	base1	base2	base3	base4	base5	count	freq	haplotype
C158782	9	19	28	39	47	A	T	C	C	G	6	0.545455	AAAAA
C158782	9	19	28	39	47	G	C	A	T	A	4	0.363636	BBBBB
C158782	9	19	28	39	47	G	C	A	T	G	1	0.090909	BBBBA
C171783	10	13	18	21	26	T	C	T	C	A	6	0.428571	AAAAA
C171783	10	13	18	21	26	A	G	A	G	T	6	0.428571	BBBBB
C171783	10	13	18	21	26	A	G	T	C	T	2	0.142857	BBAAB
C171785	10	13	18	21	26	T	C	T	C	A	5	0.5	AAAAA
C171785	10	13	18	21	26	A	G	A	G	T	5	0.5	BBBBB
C171783	13	18	21	26	29	G	A	G	T	C	6	0.428571	AAAAA
C171783	13	18	21	26	29	C	T	C	A	G	6	0.428571	BBBBB
C171783	13	18	21	26	29	G	T	C	T	C	2	0.142857	ABBAA
C171785	13	18	21	26	29	G	A	G	T	C	5	0.5	AAAAA
C171785	13	18	21	26	29	C	T	C	A	G	5	0.5	BBBBB
C172971	16	25	29	40	43	G	T	G	A	G	17	0.5	AAAAA
C172971	16	25	29	40	43	A	A	A	G	A	17	0.5	BBBBB
C171783	18	21	26	29	37	T	C	A	G	G	6	0.428571	AAAAA
C171783	18	21	26	29	37	A	G	T	C	C	6	0.428571	BBBBB
C171783	18	21	26	29	37	T	C	T	C	G	2	0.142857	AABBA
C171785	18	21	26	29	37	T	C	A	G	G	5	0.5	AAAAA
C171785	18	21	26	29	37	A	G	T	C	C	5	0.5	BBBBB
C174847	21	79	82	83	84	G	T	T	T	C	23	0.511111	AAAAA
C174847	21	79	82	83	84	C	C	C	C	T	20	0.444444	BBBBB
C172971	25	29	40	43	52	T	G	A	G	A	17	0.5	AAAAA
C172971	25	29	40	43	52	A	A	G	A	T	17	0.5	BBBBB
C172587	36	41	51	55	111	C	G	C	G	G	3	0.2	AAAAA
C172587	36	41	51	55	111	T	A	T	A	G	2	0.133333	BBBBA
C172587	36	41	51	55	111	C	G	C	G	A	2	0.133333	AAAAB
C172587	36	41	51	55	111	C	G	C	A	A	2	0.133333	AAABB
C208027	40	94	103	126	127	A	T	A	C	G	1	0.333333	AAAAA
C172587	41	51	55	111	118	G	C	G	G	C	3	0.230769	AAAAA
C172587	41	51	55	111	118	G	C	G	A	C	2	0.153846	AAABA
C172587	41	51	55	111	118	G	C	A	A	T	2	0.153846	AABBB
C148800	45	71	77	93	95	G	C	G	G	T	5	0.3125	AAAAA
C148800	45	71	77	93	95	G	T	A	A	G	4	0.25	ABBBB
C148800	45	71	77	93	95	G	T	G	A	G	2	0.125	ABABB
C148800	45	71	77	93	95	A	T	G	A	G	2	0.125	BBABB
C148800	45	71	77	93	95	A	C	G	G	T	2	0.125	BAAAA
C148800	45	71	77	93	95	G	C	G	A	G	1	0.0625	AAABB
C172587	51	55	111	118	121	C	G	G	C	C	4	0.266667	AAAAA
C172587	51	55	111	118	121	C	G	A	C	C	2	0.133333	AABAA
C172587	51	55	111	118	121	C	A	A	T	T	2	0.133333	ABBBB
C172587	51	55	111	118	121	C	A	G	C	C	1	0.066667	ABAAA
scaffold398	63	148	160	254	266	T	T	T	C	C	1	0.5	AAAAA
scaffold398	63	148	160	254	266	C	C	C	C	C	1	0.5	BBBAA
scaffold763	66	68	69	199	232	G	A	A	C	A	1	0.5	AAAAA
scaffold763	66	68	69	199	232	C	A	T	A	A	1	0.5	BABBA
scaffold110	67	111	113	114	115	A	G	A	T	A	7	0.7	AAAAA
scaffold110	67	111	113	114	115	G	A	C	C	T	2	0.2	BBBBB
scaffold110	67	111	113	114	115	G	G	A	T	A	1	0.1	BAAAA
scaffold763	68	69	199	232	240	A	T	A	A	G	1	0.5	AAAAA
scaffold763	68	69	199	232	240	A	A	C	A	T	1	0.5	ABBAB
C165303	70	71	73	82	84	T	G	A	T	T	8	0.533333	AAAAA
C165303	70	71	73	82	84	A	T	G	A	A	7	0.466667	BBBBB
C165303	71	73	82	84	97	G	A	T	T	G	8	0.533333	AAAAA
C165303	71	73	82	84	97	T	G	A	A	A	7	0.466667	BBBBB
C176933	71	84	90	97	101	A	C	A	A	T	8	0.380952	AAAAA
C176933	71	84	90	97	101	G	T	C	G	C	6	0.285714	BBBBB
C176933	71	84	90	97	101	G	C	A	G	T	3	0.142857	BAABA
C176933	71	84	90	97	101	A	T	A	A	T	2	0.095238	ABAAA
C176933	71	84	90	97	101	G	C	A	A	T	1	0.047619	BAAAA
C165303	73	82	84	97	98	A	T	T	G	T	8	0.533333	AAAAA
C165303	73	82	84	97	98	G	A	A	A	G	7	0.466667	BBBBB
C174847	79	82	83	84	86	T	T	T	C	A	29	0.54717	AAAAA
C174847	79	82	83	84	86	C	C	C	T	G	22	0.415094	BBBBB
C174847	79	82	83	84	86	T	T	T	C	G	2	0.037736	AAAAB
C165303	82	84	97	98	100	T	T	G	T	A	8	0.533333	AAAAA
C165303	82	84	97	98	100	A	A	A	G	G	7	0.466667	BBBBB
C174847	82	83	84	86	95	T	T	C	A	G	29	0.557692	AAAAA
C174847	82	83	84	86	95	C	C	T	G	A	21	0.403846	BBBBB
C174847	82	83	84	86	95	T	T	C	G	A	2	0.038462	AAABB
C174847	83	84	86	95	104	T	C	A	G	T	27	0.55102	AAAAA
C174847	83	84	86	95	104	C	T	G	A	A	20	0.408163	BBBBB
C165303	84	97	98	100	118	T	G	T	A	C	8	0.533333	AAAAA
C165303	84	97	98	100	118	A	A	G	G	T	7	0.466667	BBBBB
C174847	84	86	95	104	118	C	A	G	T	T	20	0.5	AAAAA
C174847	84	86	95	104	118	T	G	A	A	C	18	0.45	BBBBB
C176933	84	90	97	101	102	T	C	G	C	A	14	0.482759	AAAAA
C176933	84	90	97	101	102	C	A	A	T	T	9	0.310345	BBBBB
C176933	84	90	97	101	102	T	A	A	T	T	2	0.068966	ABBBB
C165091	89	92	94	98	114	C	T	C	C	A	30	0.517241	AAAAA
C165091	89	92	94	98	114	T	C	T	T	G	25	0.431034	BBBBB
C165091	89	92	94	98	114	C	C	C	C	A	2	0.034483	ABAAA
scaffold771	89	103	104	110	159	G	G	G	A	C	9	0.346154	AAAAA
scaffold771	89	103	104	110	159	G	G	A	A	T	7	0.269231	AABAB
scaffold771	89	103	104	110	159	A	A	G	G	T	5	0.192308	BBABB
scaffold771	89	103	104	110	159	A	A	A	G	T	1	0.038462	BBBBB
C205629	90	113	168	169	180	T	G	T	C	G	5	0.555556	AAAAA
C205629	90	113	168	169	180	C	A	C	T	A	3	0.333333	BBBBB
C205629	90	113	168	169	180	T	G	C	T	G	1	0.111111	AABBA
C196677	92	94	100	121	124	A	T	G	T	A	48	0.564706	AAAAA
C196677	92	94	100	121	124	G	G	A	C	G	32	0.376471	BBBBB
C196677	92	94	100	121	124	G	G	A	C	A	2	0.023529	BBBBA
C196677	92	94	100	121	124	G	T	A	C	G	1	0.011765	BABBB
C196677	92	94	100	121	124	A	G	A	C	G	1	0.011765	ABBBB
C196677	94	100	121	124	125	T	G	T	A	A	48	0.564706	AAAAA
C196677	94	100	121	124	125	G	A	C	G	G	32	0.376471	BBBBB
C196677	94	100	121	124	125	G	A	C	A	G	2	0.023529	BBBAB
C196677	94	100	121	124	125	T	A	C	G	G	1	0.011765	ABBBB
C196677	94	100	121	124	125	G	A	C	G	A	1	0.011765	BBBBA
C208027	94	103	126	127	145	T	A	C	A	A	22	0.360656	AAAAA
C208027	94	103	126	127	145	T	A	T	G	G	11	0.180328	AABBB
C208027	94	103	126	127	145	C	A	C	A	G	8	0.131148	BAAAB
C208027	94	103	126	127	145	C	A	T	G	A	7	0.114754	BABBA
C208027	94	103	126	127	145	T	G	T	G	G	2	0.032787	ABBBB
C208027	94	103	126	127	145	T	G	C	A	G	2	0.032787	ABAAB
C208027	94	103	126	127	145	T	A	C	G	A	2	0.032787	AAABA
C208027	94	103	126	127	145	C	A	C	G	G	2	0.032787	BAABB
C208027	94	103	126	127	145	T	A	C	A	G	1	0.016393	AAAAB
C208027	94	103	126	127	145	C	G	C	G	G	1	0.016393	BBABB
C208027	94	103	126	127	145	C	A	T	G	G	1	0.016393	BABBB
C196677	100	121	124	125	133	G	T	A	A	A	48	0.592593	AAAAA
C196677	100	121	124	125	133	A	C	G	G	G	28	0.345679	BBBBB
C196677	100	121	124	125	133	A	C	G	A	G	2	0.024691	BBBAB
C196677	100	121	124	125	133	A	C	A	G	G	2	0.024691	BBABB
C196677	100	121	124	125	133	A	C	G	G	A	1	0.012346	BBBBA
scaffold255	101	110	113	140	169	G	G	G	C	A	5	0.625	AAAAA
scaffold255	101	110	113	140	169	T	A	C	T	G	2	0.25	BBBBB
scaffold255	101	110	113	140	169	G	G	G	T	G	1	0.125	AAABB
scaffold771	103	104	110	159	165	G	A	A	T	A	9	0.333333	AAAAA
scaffold771	103	104	110	159	165	G	G	A	C	C	8	0.296296	ABABB
scaffold771	103	104	110	159	165	A	G	G	T	A	5	0.185185	BBBAA
scaffold771	103	104	110	159	165	A	A	G	T	A	1	0.037037	BABAA
scaffold771	104	110	159	165	172	A	A	T	A	A	9	0.333333	AAAAA
scaffold771	104	110	159	165	172	G	A	C	C	C	8	0.296296	BABBB
scaffold771	104	110	159	165	172	G	G	T	A	A	5	0.185185	BBAAA
scaffold771	104	110	159	165	172	A	G	T	A	A	1	0.037037	ABAAA
scaffold255	110	113	140	169	206	G	G	C	A	G	5	0.625	AAAAA
scaffold255	110	113	140	169	206	A	C	T	G	A	2	0.25	BBBBB
scaffold255	110	113	140	169	206	G	G	T	G	A	1	0.125	AABBB
scaffold771	110	159	165	172	181	A	C	C	C	A	10	0.344828	AAAAA
scaffold771	110	159	165	172	181	A	T	A	A	G	9	0.310345	ABBBB
scaffold771	110	159	165	172	181	G	T	A	A	G	6	0.206897	BBBBB
scaffold110	111	113	114	115	119	A	C	C	T	C	13	0.541667	AAAAA
scaffold110	111	113	114	115	119	G	A	T	A	T	11	0.458333	BBBBB
scaffold318	112	116	161	172	173	A	A	T	T	A	9	0.428571	AAAAA
scaffold318	112	116	161	172	173	G	G	C	C	G	8	0.380952	BBBBB
scaffold318	112	116	161	172	173	A	A	C	C	G	2	0.095238	AABBB
scaffold318	112	116	161	172	173	G	G	C	T	G	1	0.047619	BBBAB
scaffold318	112	116	161	172	173	G	A	C	C	G	1	0.047619	BABBB
scaffold110	113	114	115	119	122	C	C	T	C	C	13	0.541667	AAAAA
scaffold110	113	114	115	119	122	A	T	A	T	T	11	0.458333	BBBBB
scaffold255	113	140	169	206	212	G	C	A	G	A	3	0.375	AAAAA
scaffold255	113	140	169	206	212	G	C	A	G	G	2	0.25	AAAAB
scaffold255	113	140	169	206	212	C	T	G	A	A	2	0.25	BBBBA
scaffold255	113	140	169	206	212	G	T	G	A	G	1	0.125	ABBBB
scaffold110	114	115	119	122	136	C	T	C	C	C	7	0.538462	AAAAA
scaffold110	114	115	119	122	136	C	T	C	C	T	6	0.461538	AAAAB
scaffold209	114	139	143	144	168	G	T	T	A	C	11	0.578947	AAAAA
scaffold209	114	139	143	144	168	T	C	T	A	C	2	0.105263	BBAAA
scaffold209	114	139	143	144	168	T	C	C	T	A	2	0.105263	BBBBB
scaffold318	116	161	172	173	176	A	T	T	A	T	9	0.428571	AAAAA
scaffold318	116	161	172	173	176	G	C	C	G	C	8	0.380952	BBBBB
scaffold318	116	161	172	173	176	A	C	C	G	T	2	0.095238	ABBBA
scaffold318	116	161	172	173	176	G	C	T	G	C	1	0.047619	BBABB
scaffold318	116	161	172	173	176	A	C	C	G	C	1	0.047619	ABBBB
scaffold414	116	173	200	269	284	G	G	T	T	T	3	0.333333	AAAAA
scaffold414	116	173	200	269	284	A	G	C	C	T	3	0.333333	BABBA
scaffold414	116	173	200	269	284	G	A	C	C	C	1	0.111111	ABBBB
scaffold414	116	173	200	269	284	A	A	T	T	C	1	0.111111	BBAAB
scaffold414	116	173	200	269	284	A	A	C	C	T	1	0.111111	BBBBA
C196677	121	124	125	133	136	T	A	A	A	T	48	0.615385	AAAAA
C196677	121	124	125	133	136	C	G	G	G	C	25	0.320513	BBBBB
C196677	121	124	125	133	136	C	G	A	G	C	2	0.025641	BBABB
C196677	121	124	125	133	136	C	A	G	G	C	2	0.025641	BABBB
C196677	121	124	125	133	136	C	G	G	A	C	1	0.012821	BBBAB
scaffold654	121	129	133	138	159	T	T	C	T	A	30	0.344828	AAAAA
scaffold654	121	129	133	138	159	C	C	A	C	T	26	0.298851	BBBBB
scaffold654	121	129	133	138	159	C	C	A	C	A	11	0.126437	BBBBA
scaffold654	121	129	133	138	159	T	C	A	C	T	6	0.068966	ABBBB
scaffold654	121	129	133	138	159	C	C	A	T	A	3	0.034483	BBBAA
C196677	124	125	133	136	143	A	A	A	T	C	39	0.565217	AAAAA
C196677	124	125	133	136	143	G	G	G	C	T	17	0.246377	BBBBB
C196677	124	125	133	136	143	A	A	A	T	T	9	0.130435	AAAAB
C196677	124	125	133	136	143	G	A	G	C	T	2	0.028986	BABBB
C196677	124	125	133	136	143	G	G	A	C	T	1	0.014493	BBABB
C196677	124	125	133	136	143	A	G	G	C	T	1	0.014493	ABBBB
C222357	129	156	157	234	242	G	C	C	T	A	10	0.588235	AAAAA
C222357	129	156	157	234	242	A	T	G	G	A	7	0.411765	BBBBA
C236377	135	147	149	152	175	G	A	T	A	A	28	0.595745	AAAAA
C236377	135	147	149	152	175	A	G	C	T	G	19	0.404255	BBBBB
scaffold116	136	138	140	141	156	C	G	A	T	C	5	0.555556	AAAAA
scaffold116	136	138	140	141	156	T	A	G	C	T	4	0.444444	BBBBB
scaffold209	139	143	144	168	195	T	T	A	C	T	11	0.314286	AAAAA
scaffold209	139	143	144	168	195	C	C	T	A	C	10	0.285714	BBBBB
scaffold209	139	143	144	168	195	C	C	T	C	C	4	0.114286	BBBAB
scaffold209	139	143	144	168	195	T	C	T	A	T	3	0.085714	ABBBA
scaffold209	139	143	144	168	195	C	C	T	A	T	3	0.085714	BBBBA
scaffold209	139	143	144	168	195	C	T	A	C	T	2	0.057143	BAAAA
scaffold255	140	169	206	212	253	T	G	A	A	C	3	0.333333	AAAAA
scaffold255	140	169	206	212	253	T	G	A	G	C	2	0.222222	AAABA
scaffold255	140	169	206	212	253	C	A	G	G	T	2	0.222222	BBBBB
scaffold255	140	169	206	212	253	C	G	G	G	T	1	0.111111	BABBB
scaffold255	140	169	206	212	253	C	A	G	A	C	1	0.111111	BBBAA
scaffold209	143	144	168	195	272	C	T	A	C	G	7	0.368421	AAAAA
scaffold209	143	144	168	195	272	C	T	C	C	A	3	0.157895	AABAB
scaffold209	143	144	168	195	272	C	T	A	T	G	3	0.157895	AAABA
scaffold209	143	144	168	195	272	C	T	A	C	A	3	0.157895	AAAAB
scaffold209	143	144	168	195	272	C	T	A	T	A	2	0.105263	AAABB
scaffold209	143	144	168	195	272	T	A	C	T	G	1	0.052632	BBBBA
scaffold209	144	168	195	272	293	T	C	C	A	A	4	0.222222	AAAAA
scaffold209	144	168	195	272	293	T	A	C	G	G	4	0.222222	ABABB
scaffold209	144	168	195	272	293	T	A	T	G	G	2	0.111111	ABBBB
scaffold209	144	168	195	272	293	T	A	C	G	A	2	0.111111	ABABA
scaffold209	144	168	195	272	293	T	A	C	A	A	2	0.111111	ABAAA
scaffold209	144	168	195	272	293	T	A	T	G	A	1	0.055556	ABBBA
scaffold209	144	168	195	272	293	T	A	T	A	G	1	0.055556	ABBAB
scaffold209	144	168	195	272	293	T	A	T	A	A	1	0.055556	ABBAA
scaffold209	144	168	195	272	293	A	C	T	G	G	1	0.055556	BABBB
C236377	147	149	152	175	177	A	T	A	A	T	28	0.466667	AAAAA
C236377	147	149	152	175	177	G	C	T	G	C	21	0.35	BBBBB
C236377	147	149	152	175	177	G	C	T	G	T	7	0.116667	BBBBA
C236377	147	149	152	175	177	G	C	T	A	C	4	0.066667	BBBAB
scaffold241	148	298	307	310	326	T	G	G	G	G	4	0.266667	AAAAA
scaffold241	148	298	307	310	326	C	A	A	A	A	4	0.266667	BBBBB
scaffold241	148	298	307	310	326	C	A	A	A	G	2	0.133333	BBBBA
scaffold241	148	298	307	310	326	T	G	A	A	G	1	0.066667	AABBA
scaffold241	148	298	307	310	326	T	A	G	A	G	1	0.066667	ABABA
scaffold241	148	298	307	310	326	C	G	G	G	G	1	0.066667	BAAAA
scaffold241	148	298	307	310	326	C	G	A	G	A	1	0.066667	BABAB
scaffold241	148	298	307	310	326	C	A	G	G	A	1	0.066667	BBAAB
scaffold398	148	160	254	266	268	T	T	C	C	G	11	0.611111	AAAAA
scaffold398	148	160	254	266	268	C	T	A	T	A	4	0.222222	BABBB
scaffold398	148	160	254	266	268	T	C	C	T	A	1	0.055556	ABABB
scaffold398	148	160	254	266	268	C	C	C	C	A	1	0.055556	BBAAB
scaffold398	148	160	254	266	268	C	C	A	T	A	1	0.055556	BBBBB
C236377	149	152	175	177	203	T	A	A	T	A	20	0.465116	AAAAA
C236377	149	152	175	177	203	C	T	G	C	G	14	0.325581	BBBBB
C236377	149	152	175	177	203	C	T	G	T	G	7	0.162791	BBBAB
C236377	149	152	175	177	203	C	T	A	C	A	2	0.046512	BBABA
C236377	152	175	177	203	206	A	A	T	A	C	20	0.454545	AAAAA
C236377	152	175	177	203	206	T	G	C	G	G	15	0.340909	BBBBB
C236377	152	175	177	203	206	T	G	T	G	G	7	0.159091	BBABB
C236377	152	175	177	203	206	T	A	C	A	G	2	0.045455	BABAB
scaffold653	156	171	183	189	223	G	C	A	G	C	2	0.4	AAAAA
scaffold653	156	171	183	189	223	A	C	G	G	C	2	0.4	BABAA
scaffold653	156	171	183	189	223	G	C	G	A	C	1	0.2	AABBA
scaffold771	159	165	172	181	182	C	C	C	A	C	18	0.45	AAAAA
scaffold771	159	165	172	181	182	T	A	A	G	T	16	0.4	BBBBB
scaffold771	159	165	172	181	182	T	A	A	G	C	1	0.025	BBBBA
scaffold398	160	254	266	268	297	C	C	T	A	A	1	0.5	AAAAA
scaffold398	160	254	266	268	297	C	A	T	A	A	1	0.5	ABAAA
scaffold318	161	172	173	176	203	T	T	A	T	A	9	0.473684	AAAAA
scaffold318	161	172	173	176	203	C	C	G	C	C	7	0.368421	BBBBB
scaffold318	161	172	173	176	203	C	T	G	C	C	2	0.105263	BABBB
scaffold318	161	172	173	176	203	T	T	A	T	C	1	0.052632	AAAAB
C244119	162	188	234	266	274	A	A	C	T	C	26	0.509804	AAAAA
C244119	162	188	234	266	274	G	G	T	C	A	20	0.392157	BBBBB
C244119	162	188	234	266	274	A	G	C	C	A	5	0.098039	ABABB
scaffold771	165	172	181	182	197	A	A	G	T	C	18	0.461538	AAAAA
scaffold771	165	172	181	182	197	C	C	A	C	T	17	0.435897	BBBBB
scaffold771	165	172	181	182	197	A	A	G	C	C	3	0.076923	AAABA
scaffold551	167	203	237	398	401	A	A	G	C	G	1	1	AAAAA
scaffold209	168	195	272	293	405	A	T	G	A	G	1	0.2	AAAAA
scaffold209	168	195	272	293	405	A	T	A	G	A	1	0.2	AABBB
scaffold209	168	195	272	293	405	A	T	A	A	G	1	0.2	AABAA
scaffold209	168	195	272	293	405	A	C	G	G	A	1	0.2	ABABB
scaffold209	168	195	272	293	405	A	C	G	A	G	1	0.2	ABAAA
scaffold255	169	206	212	253	263	G	A	A	C	A	3	0.272727	AAAAA
scaffold255	169	206	212	253	263	G	G	G	T	G	2	0.181818	ABBBB
scaffold255	169	206	212	253	263	G	A	G	C	G	2	0.181818	AABAB
scaffold255	169	206	212	253	263	A	G	G	T	G	2	0.181818	BBBBB
scaffold255	169	206	212	253	263	G	G	G	T	A	1	0.090909	ABBBA
scaffold255	169	206	212	253	263	A	G	A	C	A	1	0.090909	BBAAA
scaffold653	171	183	189	223	225	T	A	A	T	G	4	0.444444	AAAAA
scaffold653	171	183	189	223	225	C	G	G	C	A	2	0.222222	BBBBB
scaffold653	171	183	189	223	225	C	A	G	C	A	2	0.222222	BABBB
scaffold653	171	183	189	223	225	C	G	A	C	A	1	0.111111	BBABB
scaffold156	172	231	286	288	290	T	T	A	G	T	16	0.484848	AAAAA
scaffold156	172	231	286	288	290	C	C	G	C	G	15	0.454545	BBBBB
scaffold771	172	181	182	197	212	A	G	T	C	A	18	0.461538	AAAAA
scaffold771	172	181	182	197	212	C	A	C	T	G	17	0.435897	BBBBB
scaffold771	172	181	182	197	212	A	G	C	C	G	3	0.076923	AABAB
scaffold771	172	181	182	197	212	C	A	T	T	A	1	0.025641	BBABA
scaffold414	173	200	269	284	314	G	T	T	T	G	4	0.307692	AAAAA
scaffold414	173	200	269	284	314	G	C	C	T	A	3	0.230769	ABBAB
scaffold414	173	200	269	284	314	A	T	T	C	A	2	0.153846	BAABB
scaffold414	173	200	269	284	314	A	C	C	C	G	2	0.153846	BBBBA
scaffold414	173	200	269	284	314	A	C	T	C	G	1	0.076923	BBABA
scaffold414	173	200	269	284	314	A	C	C	T	A	1	0.076923	BBBAB
scaffold701	174	189	282	285	314	C	G	A	T	T	10	0.416667	AAAAA
scaffold701	174	189	282	285	314	A	A	A	T	T	7	0.291667	BBAAA
scaffold701	174	189	282	285	314	A	A	G	C	T	4	0.166667	BBBBA
scaffold701	174	189	282	285	314	A	A	G	C	C	3	0.125	BBBBB
scaffold771	181	182	197	212	217	G	T	C	A	T	21	0.477273	AAAAA
scaffold771	181	182	197	212	217	A	C	T	G	G	17	0.386364	BBBBB
scaffold771	181	182	197	212	217	G	C	C	G	T	5	0.113636	ABABA
scaffold771	181	182	197	212	217	A	T	T	A	G	1	0.022727	BABAB
scaffold771	182	197	212	217	224	T	C	A	T	A	17	0.435897	AAAAA
scaffold771	182	197	212	217	224	C	T	G	G	G	16	0.410256	BBBBB
scaffold771	182	197	212	217	224	C	C	G	T	A	5	0.128205	BABAA
scaffold771	182	197	212	217	224	T	T	A	G	G	1	0.025641	ABABB
scaffold653	183	189	223	225	228	A	A	T	G	T	4	0.444444	AAAAA
scaffold653	183	189	223	225	228	G	G	C	A	C	2	0.222222	BBBBB
scaffold653	183	189	223	225	228	A	G	C	A	C	2	0.222222	ABBBB
scaffold653	183	189	223	225	228	G	A	C	A	C	1	0.111111	BABBB
scaffold653	189	223	225	228	240	G	C	A	C	A	4	0.444444	AAAAA
scaffold653	189	223	225	228	240	A	T	G	T	G	4	0.444444	BBBBB
scaffold653	189	223	225	228	240	A	C	A	C	A	1	0.111111	BAAAA
scaffold701	189	282	285	314	324	G	A	T	T	A	9	0.391304	AAAAA
scaffold701	189	282	285	314	324	A	A	T	T	A	7	0.304348	BAAAA
scaffold701	189	282	285	314	324	A	G	C	T	G	4	0.173913	BBBAB
scaffold701	189	282	285	314	324	A	G	C	C	G	3	0.130435	BBBBB
C230545	193	203	211	221	232	C	T	T	T	T	35	0.421687	AAAAA
C230545	193	203	211	221	232	T	C	C	G	G	34	0.409639	BBBBB
C230545	193	203	211	221	232	C	T	C	T	T	4	0.048193	AABAA
C230545	193	203	211	221	232	C	T	C	G	G	3	0.036145	AABBB
C230545	193	203	211	221	232	T	C	T	G	G	2	0.024096	BBABB
C230545	193	203	211	221	232	T	T	C	G	G	1	0.012048	BABBB
C230545	193	203	211	221	232	C	T	T	G	G	1	0.012048	AAABB
scaffold209	195	272	293	405	414	T	G	G	G	A	1	0.25	AAAAA
scaffold209	195	272	293	405	414	T	G	A	G	A	1	0.25	AABAA
scaffold209	195	272	293	405	414	T	A	A	G	A	1	0.25	ABBAA
scaffold209	195	272	293	405	414	C	A	A	A	G	1	0.25	BBBBB
scaffold771	197	212	217	224	231	T	G	G	G	C	17	0.435897	AAAAA
scaffold771	197	212	217	224	231	C	A	T	A	T	16	0.410256	BBBBB
scaffold771	197	212	217	224	231	C	G	T	A	T	5	0.128205	BABBB
scaffold771	197	212	217	224	231	T	A	G	G	T	1	0.025641	ABAAB
scaffold193	198	200	239	245	248	C	T	A	A	A	16	0.5	AAAAA
scaffold193	198	200	239	245	248	G	G	T	C	G	14	0.4375	BBBBB
scaffold763	199	232	240	248	252	A	C	G	T	C	9	0.473684	AAAAA
scaffold763	199	232	240	248	252	C	A	T	C	G	5	0.263158	BBBBB
scaffold763	199	232	240	248	252	C	C	G	T	C	2	0.105263	BAAAA
scaffold193	200	239	245	248	259	T	A	A	A	T	16	0.5	AAAAA
scaffold193	200	239	245	248	259	G	T	C	G	G	14	0.4375	BBBBB
C230545	203	211	221	232	233	C	C	G	G	G	36	0.4	AAAAA
C230545	203	211	221	232	233	T	T	T	T	T	35	0.388889	BBBBB
C230545	203	211	221	232	233	T	T	G	G	G	6	0.066667	BBAAA
C230545	203	211	221	232	233	T	C	T	T	T	4	0.044444	BABBB
C230545	203	211	221	232	233	T	C	G	G	G	4	0.044444	BAAAA
C230545	203	211	221	232	233	C	T	G	G	G	2	0.022222	ABAAA
scaffold255	206	212	253	263	287	G	G	T	G	C	4	0.4	AAAAA
scaffold255	206	212	253	263	287	A	A	C	A	T	3	0.3	BBBBB
scaffold255	206	212	253	263	287	G	G	T	A	C	1	0.1	AAABA
scaffold255	206	212	253	263	287	G	A	C	A	C	1	0.1	ABBBA
scaffold255	206	212	253	263	287	A	G	C	G	C	1	0.1	BABAA
C230545	211	221	232	233	249	C	G	G	G	A	41	0.476744	AAAAA
C230545	211	221	232	233	249	T	T	T	T	T	31	0.360465	BBBBB
C230545	211	221	232	233	249	T	G	G	G	A	6	0.069767	BAAAA
C230545	211	221	232	233	249	C	T	T	T	T	5	0.05814	ABBBB
scaffold255	212	253	263	287	296	G	T	G	C	C	3	0.272727	AAAAA
scaffold255	212	253	263	287	296	A	C	A	T	T	3	0.272727	BBBBB
scaffold255	212	253	263	287	296	G	T	G	C	T	1	0.090909	AAAAB
scaffold255	212	253	263	287	296	G	T	A	C	C	1	0.090909	AABAA
scaffold255	212	253	263	287	296	G	C	G	C	C	1	0.090909	ABAAA
scaffold255	212	253	263	287	296	A	C	A	C	T	1	0.090909	BBBAB
scaffold771	212	217	224	231	233	G	G	G	C	A	20	0.465116	AAAAA
scaffold771	212	217	224	231	233	A	T	A	T	G	17	0.395349	BBBBB
scaffold771	212	217	224	231	233	G	T	A	T	G	5	0.116279	ABBBB
scaffold771	212	217	224	231	233	A	G	G	T	A	1	0.023256	BAABA
C225215	214	216	234	236	237	T	C	A	T	G	6	0.5	AAAAA
C225215	214	216	234	236	237	A	T	G	A	C	5	0.416667	BBBBB
C225215	214	216	234	236	237	T	C	A	A	G	1	0.083333	AAABA
C225215	216	234	236	237	243	C	A	T	G	G	6	0.5	AAAAA
C225215	216	234	236	237	243	T	G	A	C	C	5	0.416667	BBBBB
C225215	216	234	236	237	243	C	A	A	G	G	1	0.083333	AABAA
scaffold771	217	224	231	233	236	T	A	T	G	C	22	0.52381	AAAAA
scaffold771	217	224	231	233	236	G	G	C	A	T	19	0.452381	BBBBB
scaffold771	217	224	231	233	236	G	G	T	A	T	1	0.02381	BBABB
C230545	221	232	233	249	253	G	G	G	A	G	45	0.505618	AAAAA
C230545	221	232	233	249	253	T	T	T	T	A	37	0.41573	BBBBB
C230545	221	232	233	249	253	G	G	G	A	A	4	0.044944	AAAAB
scaffold653	223	225	228	240	246	C	A	C	A	G	5	0.5	AAAAA
scaffold653	223	225	228	240	246	T	G	T	G	A	4	0.4	BBBBB
scaffold653	223	225	228	240	246	C	A	C	A	A	1	0.1	AAAAB
scaffold771	224	231	233	236	237	G	C	A	T	G	19	0.452381	AAAAA
scaffold771	224	231	233	236	237	A	T	G	C	A	17	0.404762	BBBBB
scaffold771	224	231	233	236	237	A	T	G	C	G	5	0.119048	BBBBA
scaffold771	224	231	233	236	237	G	T	A	T	G	1	0.02381	ABAAA
scaffold653	225	228	240	246	252	G	T	G	A	A	5	0.454545	AAAAA
scaffold653	225	228	240	246	252	A	C	A	G	G	5	0.454545	BBBBB
scaffold653	225	228	240	246	252	A	C	A	A	G	1	0.090909	BBBAB
scaffold653	228	240	246	252	258	T	G	A	A	C	5	0.454545	AAAAA
scaffold653	228	240	246	252	258	C	A	G	G	A	4	0.363636	BBBBB
scaffold653	228	240	246	252	258	C	A	A	G	A	1	0.090909	BBABB
scaffold156	231	286	288	290	293	T	A	G	T	G	16	0.470588	AAAAA
scaffold156	231	286	288	290	293	C	G	C	G	A	15	0.441176	BBBBB
scaffold771	231	233	236	237	242	C	A	T	G	G	19	0.452381	AAAAA
scaffold771	231	233	236	237	242	T	G	C	A	A	17	0.404762	BBBBB
scaffold771	231	233	236	237	242	T	G	C	G	A	5	0.119048	BBBAB
scaffold771	231	233	236	237	242	T	A	T	G	A	1	0.02381	BAAAB
C230545	232	233	249	253	267	T	T	T	A	A	43	0.434343	AAAAA
C230545	232	233	249	253	267	G	G	A	G	C	43	0.434343	BBBBB
C230545	232	233	249	253	267	G	G	A	A	C	4	0.040404	BBBAB
C230545	232	233	249	253	267	T	T	A	A	A	1	0.010101	AABAA
C230545	233	249	253	267	275	G	A	G	C	A	43	0.438776	AAAAA
C230545	233	249	253	267	275	T	T	A	A	G	42	0.428571	BBBBB
C230545	233	249	253	267	275	G	A	A	C	G	3	0.030612	AABAB
C230545	233	249	253	267	275	T	A	A	A	A	1	0.010204	BABBA
C230545	233	249	253	267	275	G	A	A	C	A	1	0.010204	AABAA
scaffold771	233	236	237	242	248	A	T	G	G	T	19	0.452381	AAAAA
scaffold771	233	236	237	242	248	G	C	A	A	C	16	0.380952	BBBBB
scaffold771	233	236	237	242	248	G	C	G	A	C	5	0.119048	BBABB
scaffold771	233	236	237	242	248	A	T	G	A	T	1	0.02381	AAABA
C244119	234	266	274	418	443	T	C	A	A	G	1	0.5	AAAAA
C244119	234	266	274	418	443	C	T	C	G	A	1	0.5	BBBBB
scaffold771	236	237	242	248	275	T	G	G	T	C	17	0.515152	AAAAA
scaffold771	236	237	242	248	275	C	A	A	C	T	10	0.30303	BBBBB
scaffold771	236	237	242	248	275	C	G	A	C	T	4	0.121212	BABBB
scaffold771	236	237	242	248	275	T	G	A	T	T	1	0.030303	AABAB
scaffold771	237	242	248	275	281	G	G	T	C	T	16	0.5	AAAAA
scaffold771	237	242	248	275	281	A	A	C	T	A	10	0.3125	BBBBB
scaffold771	237	242	248	275	281	G	A	C	T	A	4	0.125	ABBBB
scaffold771	237	242	248	275	281	G	A	T	T	A	1	0.03125	ABABB
scaffold193	239	245	248	259	266	T	C	G	G	G	8	0.5	AAAAA
scaffold193	239	245	248	259	266	T	C	G	G	T	7	0.4375	AAAAB
scaffold653	240	246	252	258	261	G	A	A	C	C	5	0.454545	AAAAA
scaffold653	240	246	252	258	261	A	G	G	A	G	4	0.363636	BBBBB
scaffold653	240	246	252	258	261	A	A	G	A	G	1	0.090909	BABBB
scaffold771	242	248	275	281	289	A	C	T	A	C	17	0.5	AAAAA
scaffold771	242	248	275	281	289	G	T	C	T	T	16	0.470588	BBBBB
scaffold771	242	248	275	281	289	A	T	T	A	T	1	0.029412	ABAAB
scaffold193	245	248	259	266	273	C	G	G	G	A	8	0.5	AAAAA
scaffold193	245	248	259	266	273	C	G	G	T	G	7	0.4375	AAABB
scaffold653	246	252	258	261	267	A	A	C	C	T	5	0.454545	AAAAA
scaffold653	246	252	258	261	267	G	G	A	G	C	4	0.363636	BBBBB
scaffold653	246	252	258	261	267	A	G	A	G	C	1	0.090909	ABBBB
scaffold193	248	259	266	273	288	G	G	G	A	G	8	0.571429	AAAAA
scaffold193	248	259	266	273	288	G	G	T	G	A	6	0.428571	AABBB
scaffold771	248	275	281	289	292	C	T	A	C	C	17	0.5	AAAAA
scaffold771	248	275	281	289	292	T	C	T	T	A	16	0.470588	BBBBB
scaffold771	248	275	281	289	292	T	T	A	T	C	1	0.029412	BAABA
C230545	249	253	267	275	291	T	A	A	G	T	41	0.414141	AAAAA
C230545	249	253	267	275	291	A	G	C	A	C	41	0.414141	BBBBB
C230545	249	253	267	275	291	A	A	C	G	C	4	0.040404	BABAB
C230545	249	253	267	275	291	A	G	C	A	T	2	0.020202	BBBBA
C230545	249	253	267	275	291	A	A	C	A	C	2	0.020202	BABBB
C230545	249	253	267	275	291	A	A	A	A	T	1	0.010101	BAABA
scaffold653	252	258	261	267	270	G	A	G	C	T	5	0.454545	AAAAA
scaffold653	252	258	261	267	270	A	C	C	T	C	5	0.454545	BBBBB
C230545	253	267	275	291	299	G	C	A	C	C	41	0.427083	AAAAA
C230545	253	267	275	291	299	A	A	G	T	G	39	0.40625	BBBBB
C230545	253	267	275	291	299	A	C	G	C	C	4	0.041667	BABAA
C230545	253	267	275	291	299	G	C	A	T	C	2	0.020833	AAABA
C230545	253	267	275	291	299	A	C	A	C	C	2	0.020833	BAAAA
scaffold398	254	266	268	297	300	A	T	A	T	G	8	0.533333	AAAAA
scaffold398	254	266	268	297	300	A	T	A	A	A	3	0.2	AAABB
scaffold398	254	266	268	297	300	C	C	G	A	A	2	0.133333	BBBBB
scaffold398	254	266	268	297	300	C	T	A	A	A	1	0.066667	BAABB
C257627	255	271	279	394	396	T	T	G	T	G	12	1	AAAAA
scaffold653	258	261	267	270	273	C	C	T	C	T	6	0.5	AAAAA
scaffold653	258	261	267	270	273	A	G	C	T	G	5	0.416667	BBBBB
scaffold193	259	266	273	288	377	G	T	G	A	A	1	1	AAAAA
scaffold653	261	267	270	273	276	G	C	T	G	G	6	0.5	AAAAA
scaffold653	261	267	270	273	276	C	T	C	T	T	6	0.5	BBBBB
scaffold193	266	273	288	377	431	G	A	G	A	T	1	1	AAAAA
scaffold398	266	268	297	300	312	T	A	T	G	T	8	0.571429	AAAAA
scaffold398	266	268	297	300	312	T	A	A	A	A	3	0.214286	AABBB
scaffold398	266	268	297	300	312	C	G	A	A	A	2	0.142857	BBBBB
scaffold398	266	268	297	300	312	C	A	A	A	A	1	0.071429	BABBB
C230545	267	275	291	299	359	A	G	T	G	C	20	0.31746	AAAAA
C230545	267	275	291	299	359	C	A	C	C	T	16	0.253968	BBBBB
C230545	267	275	291	299	359	A	G	T	G	T	8	0.126984	AAAAB
C230545	267	275	291	299	359	C	A	C	C	C	7	0.111111	BBBBA
C230545	267	275	291	299	359	C	G	C	C	C	3	0.047619	BABBA
C230545	267	275	291	299	359	C	A	T	C	C	2	0.031746	BBABA
scaffold653	267	270	273	276	291	T	C	T	T	C	6	0.5	AAAAA
scaffold653	267	270	273	276	291	C	T	G	G	G	6	0.5	BBBBB
scaffold398	268	297	300	312	330	A	T	G	T	T	9	0.6	AAAAA
scaffold398	268	297	300	312	330	G	A	A	A	A	2	0.133333	BBBBB
scaffold398	268	297	300	312	330	A	A	A	A	T	2	0.133333	ABBBA
scaffold398	268	297	300	312	330	A	A	A	A	A	2	0.133333	ABBBB
scaffold653	270	273	276	291	300	C	T	T	C	G	6	0.545455	AAAAA
scaffold653	270	273	276	291	300	T	G	G	G	A	5	0.454545	BBBBB
C257627	271	279	394	396	397	T	G	T	G	C	12	1	AAAAA
scaffold209	272	293	405	414	474	G	G	A	G	A	2	0.2	AAAAA
scaffold209	272	293	405	414	474	G	A	G	A	G	2	0.2	ABBBB
scaffold209	272	293	405	414	474	A	G	A	G	A	2	0.2	BAAAA
scaffold209	272	293	405	414	474	G	A	A	G	A	1	0.1	ABAAA
scaffold209	272	293	405	414	474	A	A	G	G	G	1	0.1	BBBAB
scaffold209	272	293	405	414	474	A	A	G	A	G	1	0.1	BBBBB
scaffold209	272	293	405	414	474	A	A	A	G	A	1	0.1	BBAAA
scaffold193	273	288	377	431	435	G	A	A	T	T	1	0.5	AAAAA
scaffold193	273	288	377	431	435	A	G	A	T	T	1	0.5	BBAAA
scaffold654	274	293	305	309	311	T	G	C	C	G	15	0.416667	AAAAA
scaffold654	274	293	305	309	311	C	A	T	T	A	12	0.333333	BBBBB
scaffold654	274	293	305	309	311	T	G	T	T	A	7	0.194444	AABBB
scaffold654	274	293	305	309	311	C	G	T	T	A	2	0.055556	BABBB
C230545	275	291	299	359	366	G	T	G	C	G	20	0.31746	AAAAA
C230545	275	291	299	359	366	A	C	C	T	C	16	0.253968	BBBBB
C230545	275	291	299	359	366	G	T	G	T	C	8	0.126984	AAABB
C230545	275	291	299	359	366	A	T	C	C	G	7	0.111111	BABAA
C230545	275	291	299	359	366	A	C	C	C	G	7	0.111111	BBBAA
C230545	275	291	299	359	366	G	C	C	C	C	3	0.047619	ABBAB
C230545	275	291	299	359	366	A	T	C	T	C	1	0.015873	BABBB
scaffold771	275	281	289	292	295	T	A	C	C	G	20	0.512821	AAAAA
scaffold771	275	281	289	292	295	C	T	T	A	C	18	0.461538	BBBBB
scaffold771	275	281	289	292	295	T	A	T	C	C	1	0.025641	AABAB
C257627	279	394	396	397	398	G	T	G	C	A	12	1	AAAAA
scaffold771	281	289	292	295	296	A	C	C	G	G	21	0.525	AAAAA
scaffold771	281	289	292	295	296	T	T	A	C	A	18	0.45	BBBBB
scaffold771	281	289	292	295	296	A	T	C	C	A	1	0.025	ABABB
scaffold701	282	285	314	324	339	G	C	C	G	T	25	0.290698	AAAAA
scaffold701	282	285	314	324	339	G	C	T	G	T	22	0.255814	AABAA
scaffold701	282	285	314	324	339	A	T	T	A	C	15	0.174419	BBBBB
scaffold701	282	285	314	324	339	A	C	C	A	C	14	0.162791	BAABB
scaffold701	282	285	314	324	339	G	T	T	A	C	9	0.104651	ABBBB
scaffold701	285	314	324	339	345	C	C	G	T	C	25	0.328947	AAAAA
scaffold701	285	314	324	339	345	C	T	G	T	C	23	0.302632	ABAAA
scaffold701	285	314	324	339	345	T	T	A	C	T	15	0.197368	BBBBB
scaffold701	285	314	324	339	345	C	C	A	C	T	13	0.171053	AABBB
scaffold771	289	292	295	296	304	C	C	G	G	C	24	0.545455	AAAAA
scaffold771	289	292	295	296	304	T	A	C	A	A	19	0.431818	BBBBB
scaffold771	289	292	295	296	304	T	C	C	A	A	1	0.022727	BABBB
C230545	291	299	359	366	396	T	G	C	G	T	21	0.313433	AAAAA
C230545	291	299	359	366	396	C	C	T	C	C	14	0.208955	BBBBB
C230545	291	299	359	366	396	T	G	T	C	C	10	0.149254	AABBB
C230545	291	299	359	366	396	T	C	C	G	C	6	0.089552	ABAAB
C230545	291	299	359	366	396	C	C	C	G	T	5	0.074627	BBAAA
C230545	291	299	359	366	396	C	C	C	C	C	3	0.044776	BBABB
C230545	291	299	359	366	396	T	G	C	G	C	2	0.029851	AAAAB
C230545	291	299	359	366	396	C	C	T	C	T	2	0.029851	BBBBA
C230545	291	299	359	366	396	T	G	T	C	T	1	0.014925	AABBA
C230545	291	299	359	366	396	T	C	T	C	T	1	0.014925	ABBBA
C230545	291	299	359	366	396	C	C	C	G	C	1	0.014925	BBAAB
scaffold771	292	295	296	304	308	C	G	G	C	C	24	0.545455	AAAAA
scaffold771	292	295	296	304	308	A	C	A	A	T	19	0.431818	BBBBB
scaffold771	292	295	296	304	308	C	C	A	A	T	1	0.022727	ABBBB
scaffold654	293	305	309	311	341	G	C	C	G	A	13	0.40625	AAAAA
scaffold654	293	305	309	311	341	G	T	T	A	T	9	0.28125	ABBBB
scaffold654	293	305	309	311	341	A	T	T	A	T	6	0.1875	BBBBB
scaffold654	293	305	309	311	341	G	C	C	A	A	2	0.0625	AAABA
scaffold654	293	305	309	311	341	G	T	T	G	T	1	0.03125	ABBAB
scaffold654	293	305	309	311	341	G	C	C	G	T	1	0.03125	AAAAB
scaffold771	295	296	304	308	314	G	G	C	C	C	24	0.571429	AAAAA
scaffold771	295	296	304	308	314	C	A	A	T	T	17	0.404762	BBBBB
scaffold771	295	296	304	308	314	C	A	A	T	C	1	0.02381	BBBBA
scaffold771	296	304	308	314	319	G	C	C	C	C	24	0.571429	AAAAA
scaffold771	296	304	308	314	319	A	A	T	T	T	17	0.404762	BBBBB
scaffold771	296	304	308	314	319	A	A	T	C	T	1	0.02381	BBBAB
scaffold398	297	300	312	330	339	T	G	T	T	T	9	0.5625	AAAAA
scaffold398	297	300	312	330	339	A	A	A	A	A	4	0.25	BBBBB
scaffold398	297	300	312	330	339	A	A	A	T	A	2	0.125	BBBAB
scaffold241	298	307	310	326	336	A	A	A	A	A	15	0.214286	AAAAA
scaffold241	298	307	310	326	336	G	G	G	G	G	14	0.2	BBBBB
scaffold241	298	307	310	326	336	A	A	A	G	A	9	0.128571	AAABA
scaffold241	298	307	310	326	336	G	A	G	A	G	7	0.1	BABAB
scaffold241	298	307	310	326	336	A	G	G	A	A	7	0.1	ABBAA
scaffold241	298	307	310	326	336	G	G	A	A	G	4	0.057143	BBAAB
scaffold241	298	307	310	326	336	A	G	G	A	G	4	0.057143	ABBAB
scaffold241	298	307	310	326	336	A	G	A	G	G	3	0.042857	ABABB
scaffold241	298	307	310	326	336	A	A	G	G	G	3	0.042857	AABBB
scaffold241	298	307	310	326	336	G	G	G	A	G	2	0.028571	BBBAB
scaffold241	298	307	310	326	336	G	A	A	G	G	2	0.028571	BAABB
C230545	299	359	366	396	429	G	C	G	T	C	18	0.333333	AAAAA
C230545	299	359	366	396	429	C	T	C	C	T	6	0.111111	BBBBB
C230545	299	359	366	396	429	G	T	C	C	C	5	0.092593	ABBBA
C230545	299	359	366	396	429	C	C	G	T	T	5	0.092593	BAAAB
C230545	299	359	366	396	429	C	T	C	C	C	4	0.074074	BBBBA
C230545	299	359	366	396	429	C	C	G	C	T	4	0.074074	BAABB
C230545	299	359	366	396	429	G	T	C	C	T	3	0.055556	ABBBB
C230545	299	359	366	396	429	G	C	G	C	C	2	0.037037	AAABA
C230545	299	359	366	396	429	C	T	C	T	T	2	0.037037	BBBAB
C230545	299	359	366	396	429	C	C	G	C	C	2	0.037037	BAABA
C230545	299	359	366	396	429	C	C	C	C	C	2	0.037037	BABBA
scaffold398	300	312	330	339	351	G	T	T	T	A	9	0.5625	AAAAA
scaffold398	300	312	330	339	351	A	A	A	A	G	4	0.25	BBBBB
scaffold398	300	312	330	339	351	A	A	T	A	G	3	0.1875	BBABB
scaffold771	304	308	314	319	344	C	C	C	C	A	22	0.55	AAAAA
scaffold771	304	308	314	319	344	A	T	T	T	T	17	0.425	BBBBB
scaffold771	304	308	314	319	344	A	T	C	T	A	1	0.025	BBABA
scaffold654	305	309	311	341	371	C	C	G	A	C	9	0.45	AAAAA
scaffold654	305	309	311	341	371	T	T	A	T	T	7	0.35	BBBBB
scaffold654	305	309	311	341	371	T	T	A	T	C	2	0.1	BBBBA
scaffold654	305	309	311	341	371	T	T	G	T	T	1	0.05	BBABB
scaffold654	305	309	311	341	371	C	C	G	A	T	1	0.05	AAAAB
scaffold518	306	310	340	358	363	G	T	T	G	G	7	0.636364	AAAAA
scaffold518	306	310	340	358	363	A	C	C	A	A	4	0.363636	BBBBB
scaffold241	307	310	326	336	369	A	A	A	A	C	13	0.216667	AAAAA
scaffold241	307	310	326	336	369	G	G	G	G	C	10	0.166667	BBBBA
scaffold241	307	310	326	336	369	A	A	G	A	T	8	0.133333	AABAB
scaffold241	307	310	326	336	369	G	G	A	A	T	7	0.116667	BBAAB
scaffold241	307	310	326	336	369	A	G	A	G	C	6	0.1	ABABA
scaffold241	307	310	326	336	369	G	G	A	G	T	4	0.066667	BBABB
scaffold241	307	310	326	336	369	G	A	G	G	T	3	0.05	BABBB
scaffold241	307	310	326	336	369	G	A	A	G	T	3	0.05	BAABB
scaffold241	307	310	326	336	369	A	G	G	G	C	3	0.05	ABBBA
scaffold241	307	310	326	336	369	G	G	G	G	T	2	0.033333	BBBBB
scaffold241	307	310	326	336	369	A	A	G	G	C	1	0.016667	AABBA
scaffold771	308	314	319	344	422	C	C	C	A	A	13	0.619048	AAAAA
scaffold771	308	314	319	344	422	T	T	T	T	G	8	0.380952	BBBBB
scaffold654	309	311	341	371	386	C	G	A	C	G	9	0.5625	AAAAA
scaffold654	309	311	341	371	386	T	A	T	T	A	4	0.25	BBBBB
scaffold654	309	311	341	371	386	T	G	T	T	A	1	0.0625	BABBB
scaffold654	309	311	341	371	386	T	A	T	C	A	1	0.0625	BBBAB
scaffold654	309	311	341	371	386	C	G	A	T	G	1	0.0625	AAABA
scaffold518	310	340	358	363	364	T	T	G	G	T	7	0.636364	AAAAA
scaffold518	310	340	358	363	364	C	C	A	A	C	4	0.363636	BBBBB
scaffold654	311	341	371	386	424	G	A	C	G	T	3	0.375	AAAAA
scaffold654	311	341	371	386	424	A	T	T	A	C	3	0.375	BBBBB
scaffold654	311	341	371	386	424	G	A	T	G	T	1	0.125	AABAA
scaffold654	311	341	371	386	424	G	A	C	G	C	1	0.125	AAAAB
scaffold398	312	330	339	351	354	T	T	T	A	A	9	0.5625	AAAAA
scaffold398	312	330	339	351	354	A	A	A	G	G	3	0.1875	BBBBB
scaffold398	312	330	339	351	354	A	T	A	G	G	2	0.125	BABBB
scaffold398	312	330	339	351	354	A	A	A	G	A	1	0.0625	BBBBA
scaffold701	314	324	339	345	348	C	G	T	C	G	25	0.294118	AAAAA
scaffold701	314	324	339	345	348	T	G	T	C	G	23	0.270588	BAAAA
scaffold701	314	324	339	345	348	T	A	C	T	T	19	0.223529	BBBBB
scaffold701	314	324	339	345	348	C	A	C	T	T	18	0.211765	ABBBB
scaffold771	314	319	344	422	462	T	T	T	G	T	5	0.357143	AAAAA
scaffold771	314	319	344	422	462	C	C	A	A	G	5	0.357143	BBBBB
scaffold771	314	319	344	422	462	C	C	A	A	T	4	0.285714	BBBBA
scaffold771	319	344	422	462	494	C	A	A	T	T	3	0.5	AAAAA
scaffold771	319	344	422	462	494	C	A	A	G	C	3	0.5	AAABB
scaffold37	323	345	355	422	435	A	C	A	T	A	1	1	AAAAA
scaffold701	324	339	345	348	357	G	T	C	G	C	49	0.563218	AAAAA
scaffold701	324	339	345	348	357	A	C	T	T	T	38	0.436782	BBBBB
scaffold398	330	339	351	354	357	T	T	A	A	A	9	0.375	AAAAA
scaffold398	330	339	351	354	357	A	A	G	G	G	9	0.375	BBBBB
scaffold398	330	339	351	354	357	T	A	G	G	A	2	0.083333	ABBBA
scaffold398	330	339	351	354	357	A	A	G	A	G	2	0.083333	BBBAB
scaffold398	330	339	351	354	357	A	A	G	G	A	1	0.041667	BBBBA
scaffold282	334	344	352	394	400	T	C	T	T	G	5	0.454545	AAAAA
scaffold282	334	344	352	394	400	C	A	C	C	A	3	0.272727	BBBBB
scaffold282	334	344	352	394	400	C	A	T	C	A	2	0.181818	BBABB
scaffold398	339	351	354	357	362	T	A	A	A	C	12	0.428571	AAAAA
scaffold398	339	351	354	357	362	A	G	G	G	T	10	0.357143	BBBBB
scaffold398	339	351	354	357	362	A	G	G	A	T	3	0.107143	BBBAB
scaffold398	339	351	354	357	362	A	G	A	G	T	2	0.071429	BBABB
scaffold701	339	345	348	357	363	T	C	G	C	A	49	0.563218	AAAAA
scaffold701	339	345	348	357	363	C	T	T	T	G	38	0.436782	BBBBB
scaffold654	341	371	386	424	425	T	T	A	C	T	5	0.384615	AAAAA
scaffold654	341	371	386	424	425	A	C	G	T	G	4	0.307692	BBBBB
scaffold654	341	371	386	424	425	T	C	A	T	G	2	0.153846	ABABB
scaffold654	341	371	386	424	425	A	T	G	T	G	1	0.076923	BABBB
scaffold654	341	371	386	424	425	A	C	G	C	G	1	0.076923	BBBAB
scaffold282	344	352	394	400	404	C	T	T	G	C	6	0.5	AAAAA
scaffold282	344	352	394	400	404	A	C	C	A	T	3	0.25	BBBBB
scaffold282	344	352	394	400	404	A	T	C	A	C	2	0.166667	BABBA
scaffold282	344	352	394	400	404	C	T	T	A	C	1	0.083333	AAABA
scaffold771	344	422	462	494	506	A	A	G	C	A	3	0.6	AAAAA
scaffold771	344	422	462	494	506	T	G	T	T	G	1	0.2	BBBBB
scaffold771	344	422	462	494	506	A	A	T	T	G	1	0.2	AABBB
scaffold701	345	348	357	363	396	C	G	C	A	T	34	0.523077	AAAAA
scaffold701	345	348	357	363	396	T	T	T	G	C	30	0.461538	BBBBB
scaffold701	348	357	363	396	403	G	C	A	T	A	32	0.542373	AAAAA
scaffold701	348	357	363	396	403	T	T	G	C	C	26	0.440678	BBBBB
scaffold398	351	354	357	362	369	G	G	G	T	C	10	0.384615	AAAAA
scaffold398	351	354	357	362	369	A	A	A	C	T	10	0.384615	BBBBB
scaffold398	351	354	357	362	369	G	A	G	T	T	2	0.076923	ABAAB
scaffold398	351	354	357	362	369	A	A	A	C	C	2	0.076923	BBBBA
scaffold398	351	354	357	362	369	G	G	A	T	T	1	0.038462	AABAB
scaffold282	352	394	400	404	415	T	T	G	C	T	5	0.3125	AAAAA
scaffold282	352	394	400	404	415	C	C	A	T	T	4	0.25	BBBBA
scaffold282	352	394	400	404	415	T	C	A	C	C	3	0.1875	ABBAB
scaffold282	352	394	400	404	415	T	T	G	C	C	1	0.0625	AAAAB
scaffold282	352	394	400	404	415	T	T	A	C	C	1	0.0625	AABAB
scaffold282	352	394	400	404	415	C	T	G	C	T	1	0.0625	BAAAA
scaffold282	352	394	400	404	415	C	C	A	T	C	1	0.0625	BBBBB
scaffold398	354	357	362	369	378	G	G	T	C	A	10	0.384615	AAAAA
scaffold398	354	357	362	369	378	A	A	C	T	T	10	0.384615	BBBBB
scaffold398	354	357	362	369	378	A	G	T	T	A	2	0.076923	BAABA
scaffold398	354	357	362	369	378	A	A	C	C	T	2	0.076923	BBBAB
scaffold398	354	357	362	369	378	G	A	T	T	A	1	0.038462	ABABA
scaffold398	357	362	369	378	391	A	C	T	T	G	10	0.4	AAAAA
scaffold398	357	362	369	378	391	G	T	C	A	A	9	0.36	BBBBB
scaffold398	357	362	369	378	391	G	T	T	A	G	2	0.08	BBABA
scaffold398	357	362	369	378	391	A	C	C	T	G	2	0.08	AABAA
scaffold398	357	362	369	378	391	A	T	T	T	G	1	0.04	ABAAA
scaffold398	357	362	369	378	391	A	T	T	A	A	1	0.04	ABABB
scaffold398	362	369	378	391	393	C	T	T	G	T	10	0.416667	AAAAA
scaffold398	362	369	378	391	393	T	C	A	A	C	9	0.375	BBBBB
scaffold398	362	369	378	391	393	T	T	A	G	C	2	0.083333	BABAB
scaffold398	362	369	378	391	393	T	T	T	G	T	1	0.041667	BAAAA
scaffold398	362	369	378	391	393	T	T	A	A	C	1	0.041667	BABBB
scaffold398	362	369	378	391	393	C	C	T	G	T	1	0.041667	ABAAA
scaffold398	369	378	391	393	395	C	A	A	C	G	12	0.444444	AAAAA
scaffold398	369	378	391	393	395	T	T	G	T	A	11	0.407407	BBBBB
scaffold398	369	378	391	393	395	T	A	G	C	G	2	0.074074	BABAA
scaffold398	369	378	391	393	395	T	A	A	C	G	1	0.037037	BAAAA
scaffold398	369	378	391	393	395	C	T	G	T	A	1	0.037037	ABBBB
scaffold654	371	386	424	425	429	T	A	C	T	G	5	0.384615	AAAAA
scaffold654	371	386	424	425	429	C	G	T	G	A	4	0.307692	BBBBB
scaffold654	371	386	424	425	429	C	A	T	G	A	2	0.153846	BABBB
scaffold654	371	386	424	425	429	T	G	T	G	A	1	0.076923	ABBBB
scaffold654	371	386	424	425	429	C	G	C	G	G	1	0.076923	BBABA
scaffold398	378	391	393	395	397	A	A	C	G	C	13	0.464286	AAAAA
scaffold398	378	391	393	395	397	T	G	T	A	T	12	0.428571	BBBBB
scaffold398	378	391	393	395	397	A	G	C	G	C	3	0.107143	ABAAA
scaffold36	388	389	390	399	430	T	A	T	T	T	7	0.538462	AAAAA
scaffold36	388	389	390	399	430	A	G	G	G	C	4	0.307692	BBBBB
scaffold36	388	389	390	399	430	A	G	G	G	T	2	0.153846	BBBBA
scaffold398	391	393	395	397	402	G	T	A	T	T	12	0.428571	AAAAA
scaffold398	391	393	395	397	402	A	C	G	C	C	12	0.428571	BBBBB
scaffold398	391	393	395	397	402	G	C	G	C	C	3	0.107143	ABBBB
scaffold398	391	393	395	397	402	A	C	G	C	T	1	0.035714	BBBBA
scaffold398	393	395	397	402	429	C	G	C	C	A	13	0.541667	AAAAA
scaffold398	393	395	397	402	429	T	A	T	T	T	10	0.416667	BBBBB
scaffold398	393	395	397	402	429	C	G	C	T	A	1	0.041667	AAABA
C257627	394	396	397	398	399	T	G	C	A	C	17	0.586207	AAAAA
C257627	394	396	397	398	399	C	T	T	G	T	12	0.413793	BBBBB
scaffold282	394	400	404	415	422	C	A	T	T	T	5	0.277778	AAAAA
scaffold282	394	400	404	415	422	T	G	C	T	T	4	0.222222	BBBAA
scaffold282	394	400	404	415	422	C	A	C	C	C	3	0.166667	AABBB
scaffold282	394	400	404	415	422	T	G	C	T	C	2	0.111111	BBBAB
scaffold282	394	400	404	415	422	C	A	T	C	T	2	0.111111	AAABA
scaffold282	394	400	404	415	422	T	G	C	C	C	1	0.055556	BBBBB
scaffold282	394	400	404	415	422	T	A	C	C	C	1	0.055556	BABBB
scaffold398	395	397	402	429	435	G	C	C	A	A	10	0.434783	AAAAA
scaffold398	395	397	402	429	435	A	T	T	T	T	9	0.391304	BBBBB
scaffold398	395	397	402	429	435	G	C	C	A	T	2	0.086957	AAAAB
scaffold398	395	397	402	429	435	G	C	T	A	T	1	0.043478	AABAB
C257627	396	397	398	399	404	G	C	A	C	C	17	0.586207	AAAAA
C257627	396	397	398	399	404	T	T	G	T	T	12	0.413793	BBBBB
C257627	397	398	399	404	406	C	A	C	C	G	17	0.586207	AAAAA
C257627	397	398	399	404	406	T	G	T	T	A	12	0.413793	BBBBB
scaffold398	397	402	429	435	453	C	C	A	A	C	9	0.473684	AAAAA
scaffold398	397	402	429	435	453	T	T	T	T	T	6	0.315789	BBBBB
scaffold398	397	402	429	435	453	C	C	A	T	T	2	0.105263	AAABB
scaffold398	397	402	429	435	453	C	T	A	T	T	1	0.052632	ABABB
C257627	398	399	404	406	446	G	T	T	A	A	12	0.571429	AAAAA
C257627	398	399	404	406	446	A	C	C	G	A	9	0.428571	BBBBA
C257627	399	404	406	446	490	T	T	A	A	A	12	0.666667	AAAAA
C257627	399	404	406	446	490	C	C	G	A	A	6	0.333333	BBBAA
scaffold282	400	404	415	422	448	A	T	T	T	C	5	0.263158	AAAAA
scaffold282	400	404	415	422	448	G	C	T	T	T	4	0.210526	BBAAB
scaffold282	400	404	415	422	448	A	C	C	C	C	4	0.210526	ABBBA
scaffold282	400	404	415	422	448	G	C	T	C	T	2	0.105263	BBABB
scaffold282	400	404	415	422	448	G	C	C	C	C	2	0.105263	BBBBA
scaffold282	400	404	415	422	448	A	T	C	T	C	2	0.105263	AABAA
scaffold390	402	408	417	462	471	T	G	C	C	T	3	0.333333	AAAAA
scaffold390	402	408	417	462	471	C	A	T	T	C	2	0.222222	BBBBB
scaffold390	402	408	417	462	471	T	G	T	C	T	1	0.111111	AABAA
scaffold390	402	408	417	462	471	T	A	C	C	T	1	0.111111	ABAAA
scaffold390	402	408	417	462	471	C	A	T	C	C	1	0.111111	BBBAB
scaffold390	402	408	417	462	471	C	A	C	T	C	1	0.111111	BBABB
scaffold398	402	429	435	453	517	T	T	T	T	G	3	0.272727	AAAAA
scaffold398	402	429	435	453	517	C	A	A	C	A	3	0.272727	BBBBB
scaffold398	402	429	435	453	517	C	A	A	C	G	2	0.181818	BBBBA
scaffold398	402	429	435	453	517	T	A	T	T	G	1	0.090909	ABAAA
scaffold398	402	429	435	453	517	C	A	T	T	A	1	0.090909	BBAAB
C257627	404	406	446	490	518	T	A	A	A	G	11	0.6875	AAAAA
C257627	404	406	446	490	518	C	G	A	A	G	5	0.3125	BBAAA
scaffold282	404	415	422	448	451	C	C	C	C	T	6	0.315789	AAAAA
scaffold282	404	415	422	448	451	T	T	T	C	T	5	0.263158	BBBAA
scaffold282	404	415	422	448	451	C	T	T	T	T	4	0.210526	ABBBA
scaffold282	404	415	422	448	451	T	C	T	C	T	2	0.105263	BABAA
scaffold282	404	415	422	448	451	C	T	C	T	C	2	0.105263	ABABB
C257627	406	446	490	518	521	A	A	A	G	A	11	0.6875	AAAAA
C257627	406	446	490	518	521	G	A	A	G	A	5	0.3125	BAAAA
scaffold282	415	422	448	451	475	C	C	C	T	A	6	0.285714	AAAAA
scaffold282	415	422	448	451	475	T	T	C	T	A	5	0.238095	BBAAA
scaffold282	415	422	448	451	475	T	T	T	T	A	4	0.190476	BBBAA
scaffold282	415	422	448	451	475	T	C	T	C	G	2	0.095238	BABBB
scaffold282	415	422	448	451	475	C	T	C	T	A	2	0.095238	ABAAA
scaffold282	415	422	448	451	475	C	C	T	C	G	2	0.095238	AABBB
scaffold282	422	448	451	475	529	C	T	C	G	A	1	0.5	AAAAA
scaffold282	422	448	451	475	529	C	C	T	A	C	1	0.5	ABBBB
scaffold301	422	482	491	507	560	C	T	C	T	A	2	0.666667	AAAAA
scaffold301	422	482	491	507	560	T	C	T	C	A	1	0.333333	BBBBA
scaffold771	422	462	494	506	533	G	T	T	G	T	3	0.428571	AAAAA
scaffold771	422	462	494	506	533	A	G	C	A	C	3	0.428571	BBBBB
scaffold771	422	462	494	506	533	A	T	T	G	C	1	0.142857	BAAAB
scaffold398	429	435	453	517	558	A	A	C	A	C	3	0.6	AAAAA
scaffold398	429	435	453	517	558	T	T	T	G	T	2	0.4	BBBBB
scaffold625	432	441	446	448	478	G	T	G	C	C	4	0.5	AAAAA
scaffold625	432	441	446	448	478	G	T	C	T	C	2	0.25	AABBA
scaffold625	432	441	446	448	478	A	C	C	T	T	2	0.25	BBBBB
scaffold398	435	453	517	558	601	T	T	G	T	C	1	1	AAAAA
scaffold156	445	447	480	482	492	A	G	C	T	G	5	0.5	AAAAA
scaffold156	445	447	480	482	492	A	G	A	C	A	2	0.2	AABBB
scaffold156	445	447	480	482	492	A	G	A	C	G	1	0.1	AABBA
C257627	446	490	518	521	526	A	A	G	A	C	22	0.611111	AAAAA
C257627	446	490	518	521	526	G	G	T	G	T	14	0.388889	BBBBB
scaffold156	447	480	482	492	511	G	C	T	G	A	4	0.666667	AAAAA
scaffold156	447	480	482	492	511	G	C	T	G	G	1	0.166667	AAAAB
scaffold282	448	451	475	529	538	T	C	G	A	T	7	0.4375	AAAAA
scaffold282	448	451	475	529	538	C	C	G	A	T	4	0.25	BAAAA
scaffold282	448	451	475	529	538	T	T	G	A	T	1	0.0625	ABAAA
scaffold282	448	451	475	529	538	T	T	A	C	C	1	0.0625	ABBBB
scaffold282	448	451	475	529	538	C	T	A	C	C	1	0.0625	BBBBB
scaffold282	451	475	529	538	541	C	G	A	T	C	11	0.6875	AAAAA
scaffold282	451	475	529	538	541	T	A	C	C	T	2	0.125	BBBBB
scaffold282	451	475	529	538	541	T	G	A	T	C	1	0.0625	BAAAA
scaffold105	452	549	564	655	661	C	A	C	G	C	1	1	AAAAA
scaffold771	462	494	506	533	551	T	T	G	T	T	4	0.363636	AAAAA
scaffold771	462	494	506	533	551	G	C	A	C	C	4	0.363636	BBBBB
scaffold771	462	494	506	533	551	T	T	G	C	T	1	0.090909	AAABA
scaffold771	462	494	506	533	551	G	T	G	T	T	1	0.090909	BAAAA
scaffold771	462	494	506	533	551	G	C	G	C	C	1	0.090909	BBABB
scaffold109	472	533	562	648	659	T	C	C	A	G	2	0.4	AAAAA
scaffold109	472	533	562	648	659	T	C	C	G	G	1	0.2	AAABA
scaffold109	472	533	562	648	659	C	G	T	G	G	1	0.2	BBBBA
scaffold109	472	533	562	648	659	C	G	T	G	A	1	0.2	BBBBB
scaffold282	475	529	538	541	548	G	A	T	C	C	14	0.777778	AAAAA
scaffold282	475	529	538	541	548	A	C	C	T	T	2	0.111111	BBBBB
scaffold156	480	482	492	511	530	C	T	G	A	C	3	0.5	AAAAA
scaffold156	480	482	492	511	530	C	T	G	A	A	2	0.333333	AAAAB
scaffold156	480	482	492	511	530	C	T	G	G	A	1	0.166667	AAABB
scaffold156	482	492	511	530	535	T	G	A	C	T	3	0.5	AAAAA
scaffold156	482	492	511	530	535	T	G	A	A	G	2	0.333333	AAABB
scaffold156	482	492	511	530	535	T	G	G	A	G	1	0.166667	AABBB
scaffold301	482	491	507	560	603	T	C	T	A	T	4	0.4	AAAAA
scaffold301	482	491	507	560	603	C	T	C	G	C	3	0.3	BBBBB
scaffold301	482	491	507	560	603	C	T	C	A	T	3	0.3	BBBAA
C257627	490	518	521	526	527	A	G	A	C	T	25	0.543478	AAAAA
C257627	490	518	521	526	527	G	T	G	T	C	21	0.456522	BBBBB
scaffold156	492	511	530	535	536	G	A	C	T	T	3	0.25	AAAAA
scaffold156	492	511	530	535	536	A	G	C	T	T	3	0.25	BBAAA
scaffold156	492	511	530	535	536	G	A	A	G	A	2	0.166667	AABBB
scaffold156	492	511	530	535	536	G	G	A	G	A	1	0.083333	ABBBB
scaffold156	492	511	530	535	536	A	G	A	G	A	1	0.083333	BBBBB
scaffold156	492	511	530	535	536	A	A	A	G	A	1	0.083333	BABBB
C248501	493	514	532	643	676	A	G	C	T	T	1	1	AAAAA
scaffold771	494	506	533	551	566	T	G	T	T	T	5	0.384615	AAAAA
scaffold771	494	506	533	551	566	C	A	C	C	C	5	0.384615	BBBBB
scaffold771	494	506	533	551	566	T	G	C	T	T	1	0.076923	AABAA
scaffold771	494	506	533	551	566	T	A	T	T	T	1	0.076923	ABAAA
scaffold771	494	506	533	551	566	C	G	C	C	C	1	0.076923	BABBB
scaffold771	506	533	551	566	572	G	T	T	T	T	5	0.384615	AAAAA
scaffold771	506	533	551	566	572	A	C	C	C	A	5	0.384615	BBBBB
scaffold771	506	533	551	566	572	G	C	T	T	T	1	0.076923	ABAAA
scaffold771	506	533	551	566	572	G	C	C	C	A	1	0.076923	ABBBB
scaffold771	506	533	551	566	572	A	T	T	T	T	1	0.076923	BAAAA
scaffold156	511	530	535	536	539	G	C	T	T	A	3	0.25	AAAAA
scaffold156	511	530	535	536	539	A	C	T	T	A	3	0.25	BAAAA
scaffold156	511	530	535	536	539	A	A	G	A	C	3	0.25	BBBBB
scaffold156	511	530	535	536	539	G	A	G	A	C	2	0.166667	ABBBB
scaffold398	517	558	601	684	703	G	C	T	A	C	1	0.5	AAAAA
scaffold398	517	558	601	684	703	A	C	C	A	T	1	0.5	BABAB
scaffold282	529	538	541	548	550	A	T	C	C	C	14	0.5	AAAAA
scaffold282	529	538	541	548	550	C	C	T	T	A	11	0.392857	BBBBB
scaffold156	530	535	536	539	541	C	T	T	A	C	6	0.5	AAAAA
scaffold156	530	535	536	539	541	A	G	A	C	T	5	0.416667	BBBBB
scaffold282	538	541	548	550	622	C	T	T	A	T	8	0.307692	AAAAA
scaffold282	538	541	548	550	622	T	C	C	C	C	7	0.269231	BBBBB
scaffold282	538	541	548	550	622	T	C	C	C	T	6	0.230769	BBBBA
scaffold282	538	541	548	550	622	C	T	T	A	C	4	0.153846	AAAAB
scaffold282	541	548	550	622	667	T	T	A	T	C	7	0.583333	AAAAA
scaffold282	541	548	550	622	667	T	T	A	C	C	4	0.333333	AAABA
scaffold282	541	548	550	622	667	C	C	C	T	G	1	0.083333	BBBAB
scaffold282	548	550	622	667	670	T	A	T	C	C	7	0.636364	AAAAA
scaffold282	548	550	622	667	670	T	A	C	C	C	3	0.272727	AABAA
scaffold282	548	550	622	667	670	C	C	T	G	C	1	0.090909	BBABA
scaffold105	549	564	655	661	669	T	T	G	T	A	1	0.25	AAAAA
scaffold105	549	564	655	661	669	T	C	G	C	A	1	0.25	ABABA
scaffold105	549	564	655	661	669	A	T	A	T	T	1	0.25	BABAB
scaffold105	549	564	655	661	669	A	C	G	C	A	1	0.25	BBABA
scaffold282	550	622	667	670	676	A	T	C	C	G	7	0.7	AAAAA
scaffold282	550	622	667	670	676	A	C	C	C	G	3	0.3	ABAAA
scaffold398	558	601	684	703	705	T	T	A	C	A	3	0.6	AAAAA
scaffold398	558	601	684	703	705	C	T	A	C	A	1	0.2	BAAAA
scaffold398	558	601	684	703	705	C	C	A	T	G	1	0.2	BBABB
scaffold224	564	586	634	653	682	C	C	C	T	C	2	0.666667	AAAAA
scaffold224	564	586	634	653	682	T	T	G	C	T	1	0.333333	BBBBB
scaffold655	571	619	652	659	660	G	C	A	T	C	5	0.384615	AAAAA
scaffold655	571	619	652	659	660	G	C	T	A	A	2	0.153846	AABBB
scaffold655	571	619	652	659	660	A	T	T	A	A	2	0.153846	BBBBB
scaffold655	571	619	652	659	660	G	T	T	A	A	1	0.076923	ABBBB
scaffold655	571	619	652	659	660	A	T	T	A	C	1	0.076923	BBBBA
scaffold655	571	619	652	659	660	A	C	T	A	A	1	0.076923	BABBB
scaffold591	573	576	578	581	585	T	G	G	G	C	5	0.454545	AAAAA
scaffold591	573	576	578	581	585	C	T	A	T	T	5	0.454545	BBBBB
scaffold591	576	578	581	585	588	T	A	T	T	G	5	0.454545	AAAAA
scaffold591	576	578	581	585	588	G	G	G	C	C	5	0.454545	BBBBB
scaffold591	578	581	585	588	598	A	T	T	G	G	6	0.545455	AAAAA
scaffold591	578	581	585	588	598	G	G	C	C	A	5	0.454545	BBBBB
C241519	600	630	639	675	741	G	C	C	C	G	24	0.230769	AAAAA
C241519	600	630	639	675	741	A	C	C	T	A	14	0.134615	BAABB
C241519	600	630	639	675	741	A	T	C	T	G	11	0.105769	BBABA
C241519	600	630	639	675	741	A	T	C	C	A	10	0.096154	BBAAB
C241519	600	630	639	675	741	G	C	T	C	G	9	0.086538	AABAA
C241519	600	630	639	675	741	G	C	C	C	A	8	0.076923	AAAAB
C241519	600	630	639	675	741	A	T	C	T	A	7	0.067308	BBABB
C241519	600	630	639	675	741	A	T	T	T	G	4	0.038462	BBBBA
C241519	600	630	639	675	741	A	T	T	C	A	4	0.038462	BBBAB
C241519	600	630	639	675	741	A	T	T	T	A	2	0.019231	BBBBB
C241519	600	630	639	675	741	G	T	C	T	A	1	0.009615	ABABB
C241519	600	630	639	675	741	G	C	T	C	A	1	0.009615	AABAB
C241519	600	630	639	675	741	A	C	T	T	A	1	0.009615	BABBB
C237609	601	643	646	649	655	T	C	T	A	A	4	0.4	AAAAA
C237609	601	643	646	649	655	C	T	C	G	G	4	0.4	BBBBB
C237609	601	643	646	649	655	C	C	T	A	A	2	0.2	BAAAA
scaffold398	601	684	703	705	708	T	A	C	A	G	18	0.375	AAAAA
scaffold398	601	684	703	705	708	C	T	T	G	A	6	0.125	BBBBB
scaffold398	601	684	703	705	708	C	T	C	G	G	6	0.125	BBABA
scaffold398	601	684	703	705	708	C	A	C	A	G	6	0.125	BAAAA
scaffold398	601	684	703	705	708	T	A	C	A	A	3	0.0625	AAAAB
scaffold398	601	684	703	705	708	T	A	T	G	A	2	0.041667	AABBB
scaffold398	601	684	703	705	708	C	T	T	A	A	2	0.041667	BBBAB
scaffold398	601	684	703	705	708	C	A	C	G	G	2	0.041667	BAABA
scaffold398	601	684	703	705	708	T	T	T	G	G	1	0.020833	ABBBA
scaffold398	601	684	703	705	708	T	T	C	G	G	1	0.020833	ABABA
scaffold398	601	684	703	705	708	C	A	T	G	A	1	0.020833	BABBB
scaffold655	619	652	659	660	724	C	T	A	A	T	3	0.3	AAAAA
scaffold655	619	652	659	660	724	T	T	A	A	C	2	0.2	BAAAB
scaffold655	619	652	659	660	724	C	A	T	C	T	2	0.2	ABBBA
scaffold655	619	652	659	660	724	C	A	T	C	C	2	0.2	ABBBB
scaffold655	619	652	659	660	724	T	T	A	C	T	1	0.1	BAABA
C241519	630	639	675	741	764	T	T	T	A	G	1	0.2	AAAAA
C241519	630	639	675	741	764	C	C	C	G	T	1	0.2	BBBBB
C241519	630	639	675	741	764	C	C	C	A	T	1	0.2	BBBAB
scaffold119	631	638	690	695	715	T	A	T	T	A	2	0.666667	AAAAA
scaffold119	631	638	690	695	715	T	G	T	A	G	1	0.333333	ABABB
scaffold119	638	690	695	715	749	A	T	T	A	T	1	1	AAAAA
C241519	639	675	741	764	768	T	T	G	G	A	7	0.466667	AAAAA
C241519	639	675	741	764	768	T	C	G	G	A	4	0.266667	ABAAA
C241519	639	675	741	764	768	T	T	A	G	A	2	0.133333	AABAA
C241519	639	675	741	764	768	C	C	G	T	T	1	0.066667	BBABB
C241519	639	675	741	764	768	C	C	A	T	T	1	0.066667	BBBBB
C237609	643	646	649	655	661	T	C	G	G	A	8	0.533333	AAAAA
C237609	643	646	649	655	661	C	T	A	A	G	6	0.4	BBBBB
C237609	646	649	655	661	682	C	G	G	A	C	8	0.533333	AAAAA
C237609	646	649	655	661	682	T	A	A	G	T	3	0.2	BBBBB
C237609	646	649	655	661	682	T	A	A	G	C	3	0.2	BBBBA
C237609	649	655	661	682	703	G	G	A	C	C	8	0.533333	AAAAA
C237609	649	655	661	682	703	A	A	G	T	T	3	0.2	BBBBB
C237609	649	655	661	682	703	A	A	G	C	T	2	0.133333	BBBAB
C237609	649	655	661	682	703	A	A	G	C	C	1	0.066667	BBBAA
C237609	655	661	682	703	710	G	A	C	C	G	8	0.571429	AAAAA
C237609	655	661	682	703	710	A	G	T	T	A	2	0.142857	BBBBB
C237609	655	661	682	703	710	A	G	C	T	G	2	0.142857	BBABA
C237609	655	661	682	703	710	A	G	C	C	A	1	0.071429	BBAAB
C237609	661	682	703	710	722	A	C	C	G	G	8	0.571429	AAAAA
C237609	661	682	703	710	722	G	T	T	A	A	2	0.142857	BBBBB
C237609	661	682	703	710	722	G	C	T	G	A	2	0.142857	BABAB
C237609	661	682	703	710	722	G	C	C	A	G	1	0.071429	BAABA
scaffold451	663	671	685	692	698	C	C	G	C	T	3	0.3	AAAAA
scaffold451	663	671	685	692	698	C	T	G	T	C	2	0.2	ABABB
scaffold451	663	671	685	692	698	T	T	G	C	T	1	0.1	BBAAA
scaffold451	663	671	685	692	698	T	T	A	T	C	1	0.1	BBBBB
scaffold451	663	671	685	692	698	T	C	A	T	C	1	0.1	BABBB
scaffold451	663	671	685	692	698	T	C	A	C	T	1	0.1	BABAA
scaffold451	663	671	685	692	698	C	T	A	C	T	1	0.1	ABBAA
scaffold451	671	685	692	698	716	C	G	C	T	G	3	0.3	AAAAA
scaffold451	671	685	692	698	716	T	G	T	C	A	2	0.2	BABBB
scaffold451	671	685	692	698	716	T	G	C	T	A	1	0.1	BAAAB
scaffold451	671	685	692	698	716	T	A	T	C	A	1	0.1	BBBBB
scaffold451	671	685	692	698	716	T	A	C	T	A	1	0.1	BBAAB
scaffold451	671	685	692	698	716	C	A	T	C	G	1	0.1	ABBBA
scaffold451	671	685	692	698	716	C	A	C	T	G	1	0.1	ABAAA
C241519	675	741	764	768	777	T	G	G	A	A	16	0.615385	AAAAA
C241519	675	741	764	768	777	C	G	G	A	A	5	0.192308	BAAAA
C241519	675	741	764	768	777	T	A	G	A	A	2	0.076923	ABAAA
C241519	675	741	764	768	777	T	A	G	A	T	1	0.038462	ABAAB
C241519	675	741	764	768	777	C	G	T	T	T	1	0.038462	BABBB
C241519	675	741	764	768	777	C	A	T	T	T	1	0.038462	BBBBB
scaffold398	684	703	705	708	786	A	C	A	G	G	8	0.296296	AAAAA
scaffold398	684	703	705	708	786	T	T	G	A	A	6	0.222222	BBBBB
scaffold398	684	703	705	708	786	T	C	G	G	G	4	0.148148	BABAA
scaffold398	684	703	705	708	786	T	T	G	A	G	3	0.111111	BBBBA
scaffold398	684	703	705	708	786	T	T	A	A	A	3	0.111111	BBABB
scaffold398	684	703	705	708	786	A	C	A	A	G	2	0.074074	AAABA
scaffold398	684	703	705	708	786	T	T	G	G	G	1	0.037037	BBBAA
scaffold795	688	714	723	729	736	T	T	A	G	G	6	0.5	AAAAA
scaffold795	688	714	723	729	736	C	T	A	G	G	5	0.416667	BAAAA
scaffold119	690	695	715	749	754	C	A	G	C	A	2	0.4	AAAAA
scaffold119	690	695	715	749	754	T	T	A	T	T	1	0.2	BBBBB
scaffold119	690	695	715	749	754	T	A	G	T	A	1	0.2	BAABA
scaffold119	690	695	715	749	754	C	T	A	C	T	1	0.2	ABBAB
scaffold119	695	715	749	754	776	T	A	T	T	C	1	0.2	AAAAA
scaffold119	695	715	749	754	776	T	A	C	T	C	1	0.2	AABAA
scaffold119	695	715	749	754	776	A	G	T	A	C	1	0.2	BBABA
scaffold119	695	715	749	754	776	A	G	C	A	G	1	0.2	BBBBB
scaffold119	695	715	749	754	776	A	G	C	A	C	1	0.2	BBBBA
C248501	703	743	910	928	934	C	G	C	T	T	37	0.74	AAAAA
C248501	703	743	910	928	934	C	T	C	C	C	4	0.08	ABABB
C248501	703	743	910	928	934	C	G	T	T	C	3	0.06	AABAB
C248501	703	743	910	928	934	C	G	C	C	C	2	0.04	AAABB
C248501	703	743	910	928	934	C	T	T	C	C	1	0.02	ABBBB
scaffold398	703	705	708	786	834	T	A	A	A	A	3	0.375	AAAAA
scaffold398	703	705	708	786	834	T	G	A	A	G	2	0.25	ABAAB
scaffold398	703	705	708	786	834	T	G	A	G	G	1	0.125	ABABB
scaffold398	703	705	708	786	834	C	G	G	G	G	1	0.125	BBBBB
scaffold398	703	705	708	786	834	C	A	G	G	G	1	0.125	BABBB
scaffold398	705	708	786	834	891	G	A	A	G	G	2	1	AAAAA
scaffold540	710	734	740	824	852	G	G	T	A	A	3	0.272727	AAAAA
scaffold540	710	734	740	824	852	A	G	C	G	G	2	0.181818	BABBB
scaffold540	710	734	740	824	852	A	A	C	G	G	2	0.181818	BBBBB
scaffold540	710	734	740	824	852	G	G	C	G	G	1	0.090909	AABBB
scaffold540	710	734	740	824	852	G	A	C	G	G	1	0.090909	ABBBB
scaffold540	710	734	740	824	852	A	G	T	A	A	1	0.090909	BAAAA
scaffold540	710	734	740	824	852	A	A	T	G	A	1	0.090909	BBABA
scaffold595	710	729	749	821	848	G	T	G	T	A	4	0.333333	AAAAA
scaffold595	710	729	749	821	848	A	C	G	T	A	3	0.25	BBAAA
scaffold595	710	729	749	821	848	G	C	A	C	G	2	0.166667	ABBBB
scaffold595	710	729	749	821	848	A	C	A	C	G	2	0.166667	BBBBB
scaffold595	710	729	749	821	848	G	T	A	C	G	1	0.083333	AABBB
scaffold795	714	723	729	736	750	T	A	G	G	G	11	0.55	AAAAA
scaffold795	714	723	729	736	750	C	T	A	A	A	9	0.45	BBBBB
scaffold655	724	847	900	919	921	T	A	T	T	A	1	1	AAAAA
scaffold595	729	749	821	848	872	T	G	T	A	G	3	0.6	AAAAA
scaffold595	729	749	821	848	872	C	G	T	A	G	1	0.2	BAAAA
scaffold595	729	749	821	848	872	C	A	C	G	A	1	0.2	BBBBB
scaffold540	734	740	824	852	896	G	T	A	A	C	3	0.375	AAAAA
scaffold540	734	740	824	852	896	G	C	G	G	T	1	0.125	ABBBB
scaffold540	734	740	824	852	896	G	C	G	G	C	1	0.125	ABBBA
scaffold540	734	740	824	852	896	A	T	G	G	T	1	0.125	BABBB
scaffold540	734	740	824	852	896	A	T	G	A	T	1	0.125	BABAB
scaffold540	734	740	824	852	896	A	C	G	G	T	1	0.125	BBBBB
C241519	741	764	768	777	780	G	T	T	T	A	32	0.444444	AAAAA
C241519	741	764	768	777	780	G	G	A	A	T	24	0.333333	ABBBB
C241519	741	764	768	777	780	A	T	T	T	A	4	0.055556	BAAAA
C241519	741	764	768	777	780	A	G	A	A	T	4	0.055556	BBBBB
C241519	741	764	768	777	780	A	G	A	T	T	2	0.027778	BBBAB
C248501	743	910	928	934	949	T	T	C	C	G	26	0.240741	AAAAA
C248501	743	910	928	934	949	T	C	C	C	G	22	0.203704	ABAAA
C248501	743	910	928	934	949	G	C	T	T	A	19	0.175926	BBBBB
C248501	743	910	928	934	949	G	T	C	C	G	8	0.074074	BAAAA
C248501	743	910	928	934	949	G	C	C	C	G	5	0.046296	BBAAA
C248501	743	910	928	934	949	G	T	T	C	G	3	0.027778	BABAA
C248501	743	910	928	934	949	T	T	T	T	G	2	0.018519	AABBA
C248501	743	910	928	934	949	T	C	C	C	A	2	0.018519	ABAAB
C248501	743	910	928	934	949	G	C	T	T	G	2	0.018519	BBBBA
C248501	743	910	928	934	949	T	C	C	T	G	1	0.009259	ABABA
C248501	743	910	928	934	949	G	C	C	T	G	1	0.009259	BBABA
C241519	764	768	777	780	782	G	A	A	T	T	44	0.494382	AAAAA
C241519	764	768	777	780	782	T	T	T	A	G	37	0.41573	BBBBB
C241519	764	768	777	780	782	G	A	T	T	G	2	0.022472	AABAB
C241519	764	768	777	780	782	G	A	A	T	G	1	0.011236	AAAAB
C241519	768	777	780	782	783	A	A	T	T	A	46	0.505495	AAAAA
C241519	768	777	780	782	783	T	T	A	G	G	37	0.406593	BBBBB
C241519	768	777	780	782	783	A	T	T	G	A	2	0.021978	ABABA
C241519	768	777	780	782	783	A	A	T	G	A	1	0.010989	AAABA
C241519	777	780	782	783	789	A	T	T	A	T	45	0.5	AAAAA
C241519	777	780	782	783	789	T	A	G	G	C	37	0.411111	BBBBB
C241519	777	780	782	783	789	T	T	G	A	C	4	0.044444	BABAB
C241519	777	780	782	783	789	T	T	G	G	C	1	0.011111	BABBB
C241519	777	780	782	783	789	A	T	G	A	T	1	0.011111	AABAA
C241519	780	782	783	789	791	T	T	A	T	G	45	0.5	AAAAA
C241519	780	782	783	789	791	A	G	G	C	A	37	0.411111	BBBBB
C241519	780	782	783	789	791	T	G	A	C	A	4	0.044444	ABABB
C241519	780	782	783	789	791	T	G	G	C	A	1	0.011111	ABBBB
C241519	780	782	783	789	791	T	G	A	T	G	1	0.011111	ABAAA
C241519	782	783	789	791	792	T	A	T	G	C	45	0.511364	AAAAA
C241519	782	783	789	791	792	G	G	C	A	G	37	0.420455	BBBBB
C241519	782	783	789	791	792	G	A	C	A	G	4	0.045455	BABBB
C241519	783	789	791	792	798	A	T	G	C	A	45	0.517241	AAAAA
C241519	783	789	791	792	798	G	C	A	G	G	36	0.413793	BBBBB
C241519	783	789	791	792	798	A	C	A	G	A	4	0.045977	ABBBA
C241519	789	791	792	798	804	T	G	C	A	G	28	0.54902	AAAAA
C241519	789	791	792	798	804	T	G	C	A	A	15	0.294118	AAAAB
C241519	789	791	792	798	804	C	A	G	G	A	5	0.098039	BBBBB
scaffold316	789	829	927	928	984	G	A	A	G	G	3	0.375	AAAAA
scaffold316	789	829	927	928	984	G	G	A	G	G	2	0.25	ABAAA
scaffold316	789	829	927	928	984	G	A	G	A	G	2	0.25	AABBA
scaffold316	789	829	927	928	984	G	G	A	A	G	1	0.125	ABABA
C241519	791	792	798	804	816	G	C	A	G	T	16	0.363636	AAAAA
C241519	791	792	798	804	816	G	C	A	G	C	12	0.272727	AAAAB
C241519	791	792	798	804	816	G	C	A	A	C	9	0.204545	AAABB
C241519	791	792	798	804	816	G	C	A	A	T	6	0.136364	AAABA
scaffold372	804	817	822	852	859	G	G	G	A	G	3	0.272727	AAAAA
scaffold372	804	817	822	852	859	G	G	G	G	A	2	0.181818	AAABB
scaffold372	804	817	822	852	859	G	T	G	G	A	1	0.090909	ABABB
scaffold372	804	817	822	852	859	G	G	A	A	G	1	0.090909	AABAA
scaffold372	804	817	822	852	859	A	G	G	G	A	1	0.090909	BAABB
scaffold372	804	817	822	852	859	A	G	G	A	G	1	0.090909	BAAAA
scaffold117	808	826	832	835	838	C	G	T	T	C	123	0.506173	AAAAA
scaffold117	808	826	832	835	838	T	T	G	C	T	101	0.415638	BBBBB
scaffold117	808	826	832	835	838	T	T	G	C	C	9	0.037037	BBBBA
scaffold117	808	826	832	835	838	T	G	G	C	C	5	0.020576	BABBA
scaffold117	808	826	832	835	838	T	G	T	C	T	2	0.00823	BAABB
scaffold372	817	822	852	859	881	G	G	G	A	G	2	0.2	AAAAA
scaffold372	817	822	852	859	881	G	G	A	G	A	2	0.2	AABBB
scaffold372	817	822	852	859	881	T	G	G	A	G	1	0.1	BAAAA
scaffold372	817	822	852	859	881	T	A	G	G	A	1	0.1	BBABB
scaffold372	817	822	852	859	881	G	G	G	A	A	1	0.1	AAAAB
scaffold372	817	822	852	859	881	G	G	A	G	G	1	0.1	AABBA
scaffold372	817	822	852	859	881	G	A	A	G	A	1	0.1	ABBBB
scaffold595	821	848	872	983	1037	T	A	G	G	C	3	0.333333	AAAAA
scaffold595	821	848	872	983	1037	C	G	A	T	C	2	0.222222	BBBBA
scaffold595	821	848	872	983	1037	T	G	A	T	A	1	0.111111	ABBBB
scaffold595	821	848	872	983	1037	T	A	A	T	A	1	0.111111	AABBB
scaffold595	821	848	872	983	1037	C	G	A	T	A	1	0.111111	BBBBB
scaffold595	821	848	872	983	1037	C	A	A	T	A	1	0.111111	BABBB
scaffold372	822	852	859	881	938	G	A	G	G	A	1	0.5	AAAAA
scaffold372	822	852	859	881	938	A	A	G	A	A	1	0.5	BAABA
scaffold540	824	852	896	971	976	G	G	C	C	T	4	1	AAAAA
scaffold469	825	827	850	851	852	A	A	G	T	C	9	0.5	AAAAA
scaffold469	825	827	850	851	852	A	A	A	C	A	9	0.5	AABBB
scaffold469	827	850	851	852	904	A	G	T	C	A	7	0.636364	AAAAA
scaffold469	827	850	851	852	904	A	A	C	A	A	4	0.363636	ABBBA
scaffold316	829	927	928	984	990	A	G	A	G	T	3	0.3	AAAAA
scaffold316	829	927	928	984	990	A	A	G	G	T	3	0.3	ABBAA
scaffold316	829	927	928	984	990	G	G	A	A	C	1	0.1	BAABB
scaffold316	829	927	928	984	990	G	A	G	G	C	1	0.1	BBBAB
scaffold316	829	927	928	984	990	G	A	A	G	C	1	0.1	BBAAB
scaffold316	829	927	928	984	990	A	G	A	A	T	1	0.1	AAABA
scaffold76	831	856	865	955	970	G	C	G	A	C	1	1	AAAAA
scaffold655	847	900	919	921	963	G	T	T	G	T	1	0.166667	AAAAA
scaffold655	847	900	919	921	963	G	A	C	A	T	1	0.166667	ABBBA
scaffold655	847	900	919	921	963	G	A	C	A	C	1	0.166667	ABBBB
scaffold655	847	900	919	921	963	A	T	T	A	T	1	0.166667	BAABA
scaffold655	847	900	919	921	963	A	T	C	A	C	1	0.166667	BABBB
scaffold655	847	900	919	921	963	A	A	T	A	C	1	0.166667	BBABB
scaffold469	850	851	852	904	906	G	T	C	A	A	7	0.636364	AAAAA
scaffold469	850	851	852	904	906	A	C	A	A	A	4	0.363636	BBBAA
scaffold469	851	852	904	906	907	T	C	A	A	C	7	0.636364	AAAAA
scaffold469	851	852	904	906	907	C	A	A	A	C	4	0.363636	BBAAA
scaffold372	852	859	881	938	940	G	A	G	G	G	2	0.285714	AAAAA
scaffold372	852	859	881	938	940	A	G	A	A	C	2	0.285714	BBBBB
scaffold372	852	859	881	938	940	A	G	G	G	G	1	0.142857	BBAAA
scaffold372	852	859	881	938	940	A	G	G	A	C	1	0.142857	BBABB
scaffold469	852	904	906	907	908	C	A	A	C	A	7	0.636364	AAAAA
scaffold469	852	904	906	907	908	A	A	A	C	A	4	0.363636	BAAAA
scaffold540	852	896	971	976	995	G	C	C	T	A	6	0.666667	AAAAA
scaffold540	852	896	971	976	995	A	C	C	G	G	2	0.222222	BAABB
scaffold540	852	896	971	976	995	G	T	T	T	A	1	0.111111	ABBAA
scaffold289	856	862	872	877	886	C	A	T	C	A	2	0.181818	AAAAA
scaffold289	856	862	872	877	886	T	G	T	G	A	1	0.090909	BBABA
scaffold289	856	862	872	877	886	T	G	C	G	G	1	0.090909	BBBBB
scaffold289	856	862	872	877	886	T	A	T	C	A	1	0.090909	BAAAA
scaffold289	856	862	872	877	886	C	G	C	G	G	1	0.090909	ABBBB
scaffold289	856	862	872	877	886	C	G	C	G	A	1	0.090909	ABBBA
scaffold289	856	862	872	877	886	C	G	C	C	A	1	0.090909	ABBAA
scaffold289	856	862	872	877	886	C	A	T	C	G	1	0.090909	AAAAB
scaffold289	856	862	872	877	886	C	A	C	G	G	1	0.090909	AABBB
scaffold289	862	872	877	886	895	A	T	C	A	A	3	0.272727	AAAAA
scaffold289	862	872	877	886	895	G	C	G	G	A	2	0.181818	BBBBA
scaffold289	862	872	877	886	895	G	T	G	A	A	1	0.090909	BABAA
scaffold289	862	872	877	886	895	G	C	G	A	C	1	0.090909	BBBAB
scaffold289	862	872	877	886	895	G	C	C	A	C	1	0.090909	BBAAB
scaffold289	862	872	877	886	895	A	T	C	G	A	1	0.090909	AAABA
scaffold289	862	872	877	886	895	A	C	G	G	A	1	0.090909	ABBBA
scaffold289	872	877	886	895	946	T	C	A	A	T	2	0.2	AAAAA
scaffold289	872	877	886	895	946	C	G	G	A	C	2	0.2	BBBAB
scaffold289	872	877	886	895	946	T	G	A	A	C	1	0.1	ABAAB
scaffold289	872	877	886	895	946	T	C	G	A	T	1	0.1	AABAA
scaffold289	872	877	886	895	946	T	C	A	A	C	1	0.1	AAAAB
scaffold289	872	877	886	895	946	C	G	G	A	T	1	0.1	BBBAA
scaffold289	872	877	886	895	946	C	G	A	C	C	1	0.1	BBABB
scaffold289	877	886	895	946	994	G	G	A	C	A	2	0.333333	AAAAA
scaffold289	877	886	895	946	994	C	A	A	T	G	2	0.333333	BBABB
scaffold289	877	886	895	946	994	C	G	A	T	G	1	0.166667	BAABB
scaffold289	886	895	946	994	1024	G	A	C	A	T	1	0.5	AAAAA
scaffold540	896	971	976	995	1016	C	C	T	A	C	4	0.285714	AAAAA
scaffold540	896	971	976	995	1016	C	C	G	G	C	4	0.285714	AABBA
scaffold540	896	971	976	995	1016	C	C	T	A	T	2	0.142857	AAAAB
scaffold540	896	971	976	995	1016	T	T	T	A	T	1	0.071429	BBAAB
scaffold469	904	906	907	908	913	A	A	C	A	T	15	0.576923	AAAAA
scaffold469	904	906	907	908	913	T	G	T	C	C	11	0.423077	BBBBB
scaffold469	906	907	908	913	919	G	T	C	C	C	11	0.52381	AAAAA
scaffold469	906	907	908	913	919	A	C	A	T	T	10	0.47619	BBBBB
scaffold469	907	908	913	919	922	T	C	C	C	G	11	0.52381	AAAAA
scaffold469	907	908	913	919	922	C	A	T	T	A	10	0.47619	BBBBB
C248501	910	928	934	949	961	C	T	T	A	T	293	0.290675	AAAAA
C248501	910	928	934	949	961	T	C	C	G	C	256	0.253968	BBBBB
C248501	910	928	934	949	961	C	C	C	G	C	141	0.139881	ABBBB
C248501	910	928	934	949	961	T	C	C	G	T	84	0.083333	BBBBA
C248501	910	928	934	949	961	C	C	C	G	T	44	0.043651	ABBBA
C248501	910	928	934	949	961	C	C	C	A	T	34	0.03373	ABBAA
C248501	910	928	934	949	961	T	C	C	A	T	21	0.020833	BBBAA
C248501	910	928	934	949	961	T	T	T	G	T	19	0.018849	BAABA
C248501	910	928	934	949	961	C	C	C	A	C	13	0.012897	ABBAB
C248501	910	928	934	949	961	T	T	C	G	T	8	0.007937	BABBA
C248501	910	928	934	949	961	C	C	T	G	T	6	0.005952	ABABA
C248501	910	928	934	949	961	C	C	T	G	C	6	0.005952	ABABB
C248501	910	928	934	949	961	T	T	T	G	C	5	0.00496	BAABB
C248501	910	928	934	949	961	T	T	T	A	T	3	0.002976	BAAAA
C248501	910	928	934	949	961	C	T	T	G	T	3	0.002976	AAABA
C248501	910	928	934	949	961	C	T	T	G	C	2	0.001984	AAABB
C248501	910	928	934	949	961	T	C	T	G	T	1	0.000992	BBABA
scaffold155	926	1032	1038	1041	1044	G	C	C	G	C	4	0.5	AAAAA
scaffold155	926	1032	1038	1041	1044	A	T	T	A	T	2	0.25	BBBBB
scaffold155	926	1032	1038	1041	1044	A	C	C	G	C	2	0.25	BAAAA
scaffold316	927	928	984	990	1092	G	A	G	C	G	1	1	AAAAA
C248501	928	934	949	961	973	T	T	A	T	T	366	0.353965	AAAAA
C248501	928	934	949	961	973	C	C	G	C	C	341	0.329787	BBBBB
C248501	928	934	949	961	973	C	C	G	T	C	121	0.117021	BBBAB
C248501	928	934	949	961	973	C	C	A	T	C	45	0.04352	BBAAB
C248501	928	934	949	961	973	T	T	G	T	T	18	0.017408	AABAA
C248501	928	934	949	961	973	C	C	A	T	T	17	0.016441	BBAAA
C248501	928	934	949	961	973	C	C	A	C	C	13	0.012573	BBABB
C248501	928	934	949	961	973	T	T	G	T	C	8	0.007737	AABAB
C248501	928	934	949	961	973	T	C	G	T	C	7	0.00677	ABBAB
C248501	928	934	949	961	973	C	T	G	T	C	7	0.00677	BABAB
C248501	928	934	949	961	973	C	T	G	C	T	7	0.00677	BABBA
C248501	928	934	949	961	973	C	C	G	T	T	7	0.00677	BBBAA
C248501	928	934	949	961	973	T	T	G	C	T	6	0.005803	AABBA
C248501	928	934	949	961	973	C	C	G	C	T	5	0.004836	BBBBA
C248501	928	934	949	961	973	T	T	G	C	C	2	0.001934	AABBB
C248501	928	934	949	961	973	T	T	A	T	C	2	0.001934	AAAAB
C248501	928	934	949	961	973	T	T	A	C	T	1	0.000967	AAABA
C248501	934	949	961	973	982	T	A	T	T	T	334	0.333333	AAAAA
C248501	934	949	961	973	982	C	G	C	C	C	327	0.326347	BBBBB
C248501	934	949	961	973	982	C	G	T	C	C	102	0.101796	BBABB
C248501	934	949	961	973	982	C	G	C	C	T	46	0.045908	BBBBA
C248501	934	949	961	973	982	C	A	T	C	C	45	0.04491	BAABB
C248501	934	949	961	973	982	C	A	C	C	C	26	0.025948	BABBB
C248501	934	949	961	973	982	C	G	T	C	T	24	0.023952	BBABA
C248501	934	949	961	973	982	C	A	T	T	C	17	0.016966	BAAAB
C248501	934	949	961	973	982	T	G	T	T	C	16	0.015968	ABAAB
C248501	934	949	961	973	982	T	G	T	C	C	15	0.01497	ABABB
C248501	934	949	961	973	982	T	A	T	T	C	12	0.011976	AAAAB
C248501	934	949	961	973	982	C	G	T	T	C	7	0.006986	BBAAB
C248501	934	949	961	973	982	T	G	C	T	T	6	0.005988	ABBAA
C248501	934	949	961	973	982	T	G	C	T	C	6	0.005988	ABBAB
C248501	934	949	961	973	982	C	G	C	T	T	5	0.00499	BBBAA
C248501	934	949	961	973	982	T	G	C	C	C	3	0.002994	ABBBB
C248501	934	949	961	973	982	T	A	T	C	C	2	0.001996	AAABB
C248501	934	949	961	973	982	T	A	C	T	C	1	0.000998	AABAB
scaffold289	946	994	1024	1078	1153	T	G	C	C	T	1	1	AAAAA
C248501	949	961	973	982	991	A	T	T	T	T	313	0.382173	AAAAA
C248501	949	961	973	982	991	G	C	C	C	C	249	0.304029	BBBBB
C248501	949	961	973	982	991	G	T	C	C	C	74	0.090354	BABBB
C248501	949	961	973	982	991	G	C	C	T	C	41	0.050061	BBBAB
C248501	949	961	973	982	991	A	T	C	C	C	33	0.040293	AABBB
C248501	949	961	973	982	991	G	T	C	T	C	20	0.02442	BABAB
C248501	949	961	973	982	991	A	C	C	C	C	20	0.02442	ABBBB
C248501	949	961	973	982	991	G	T	T	C	T	14	0.017094	BAABA
C248501	949	961	973	982	991	A	T	T	C	T	12	0.014652	AAABA
C248501	949	961	973	982	991	A	T	T	C	C	12	0.014652	AAABB
C248501	949	961	973	982	991	G	C	T	T	T	6	0.007326	BBAAA
C248501	949	961	973	982	991	G	T	C	C	T	5	0.006105	BABBA
C248501	949	961	973	982	991	G	T	T	C	C	4	0.004884	BAABB
C248501	949	961	973	982	991	G	C	T	C	C	4	0.004884	BBABB
C248501	949	961	973	982	991	G	C	C	C	T	3	0.003663	BBBBA
C254907	959	961	980	1086	1095	C	A	G	A	C	7	0.538462	AAAAA
C254907	959	961	980	1086	1095	T	C	A	G	T	4	0.307692	BBBBB
C254907	959	961	980	1086	1095	T	C	G	A	C	2	0.153846	BBAAA
C248501	961	973	982	991	994	T	T	T	T	G	306	0.373171	AAAAA
C248501	961	973	982	991	994	C	C	C	C	A	271	0.330488	BBBBB
C248501	961	973	982	991	994	T	C	C	C	A	108	0.131707	ABBBB
C248501	961	973	982	991	994	C	C	T	C	A	41	0.05	BBABB
C248501	961	973	982	991	994	T	T	C	T	G	26	0.031707	AABAA
C248501	961	973	982	991	994	T	C	T	C	A	20	0.02439	ABABB
C248501	961	973	982	991	994	T	T	C	C	A	17	0.020732	AABBB
C248501	961	973	982	991	994	C	T	T	T	G	12	0.014634	BAAAA
C248501	961	973	982	991	994	T	C	C	T	A	6	0.007317	ABBAB
C248501	961	973	982	991	994	C	T	C	C	A	5	0.006098	BABBB
C248501	961	973	982	991	994	T	T	T	T	A	3	0.003659	AAAAB
C248501	961	973	982	991	994	C	C	C	T	A	2	0.002439	BBBAB
scaffold607	964	977	978	1001	1021	C	C	T	G	G	155	0.612648	AAAAA
scaffold607	964	977	978	1001	1021	T	A	C	A	A	98	0.387352	BBBBB
scaffold540	971	976	995	1016	1025	C	T	A	C	C	9	0.257143	AAAAA
scaffold540	971	976	995	1016	1025	C	G	G	C	T	9	0.257143	ABBAB
scaffold540	971	976	995	1016	1025	T	T	A	T	C	8	0.228571	BAABA
scaffold540	971	976	995	1016	1025	C	T	A	T	C	2	0.057143	AAABA
scaffold540	971	976	995	1016	1025	T	G	G	C	T	1	0.028571	BBBAB
C248501	973	982	991	994	1049	C	C	C	A	T	57	0.495652	AAAAA
C248501	973	982	991	994	1049	C	C	C	A	C	32	0.278261	AAAAB
C248501	973	982	991	994	1049	C	T	C	A	C	16	0.13913	ABAAB
C248501	973	982	991	994	1049	T	C	C	A	C	6	0.052174	BAAAB
C248501	973	982	991	994	1049	T	T	T	G	C	1	0.008696	BBBBB
C248501	973	982	991	994	1049	T	C	C	A	T	1	0.008696	BAAAA
C248501	973	982	991	994	1049	C	C	T	A	T	1	0.008696	AABAA
scaffold524	976	1023	1035	1041	1042	A	G	C	C	C	12	0.923077	AAAAA
scaffold524	976	1023	1035	1041	1042	C	T	T	C	C	1	0.076923	BBBAA
scaffold540	976	995	1016	1025	1037	G	G	C	T	G	10	0.333333	AAAAA
scaffold540	976	995	1016	1025	1037	T	A	C	C	A	9	0.3	BBABB
scaffold540	976	995	1016	1025	1037	T	A	T	C	A	5	0.166667	BBBBB
scaffold607	977	978	1001	1021	1039	C	T	G	G	T	142	0.481356	AAAAA
scaffold607	977	978	1001	1021	1039	A	C	A	A	C	98	0.332203	BBBBB
scaffold607	977	978	1001	1021	1039	A	C	A	G	T	54	0.183051	BBBAA
scaffold607	978	1001	1021	1039	1046	T	G	G	T	T	135	0.473684	AAAAA
scaffold607	978	1001	1021	1039	1046	C	A	A	C	A	98	0.34386	BBBBB
scaffold607	978	1001	1021	1039	1046	C	A	G	T	T	51	0.178947	BBAAA
C254907	980	1086	1095	1125	1137	A	G	T	C	C	6	1	AAAAA
C248501	982	991	994	1049	1054	C	C	A	T	C	58	0.491525	AAAAA
C248501	982	991	994	1049	1054	C	C	A	C	T	27	0.228814	AAABB
C248501	982	991	994	1049	1054	T	C	A	C	T	16	0.135593	BAABB
C248501	982	991	994	1049	1054	C	C	A	C	C	11	0.09322	AAABA
C248501	982	991	994	1049	1054	C	C	A	T	T	3	0.025424	AAAAB
C248501	982	991	994	1049	1054	T	T	G	C	T	1	0.008475	BBBBB
C248501	982	991	994	1049	1054	C	T	A	T	C	1	0.008475	ABAAA
C248501	991	994	1049	1054	1078	C	A	T	C	T	18	0.315789	AAAAA
C248501	991	994	1049	1054	1078	C	A	C	T	C	11	0.192982	AABBB
C248501	991	994	1049	1054	1078	C	A	T	C	C	9	0.157895	AAAAB
C248501	991	994	1049	1054	1078	C	A	C	C	T	5	0.087719	AABAA
C248501	991	994	1049	1054	1078	C	A	C	T	T	3	0.052632	AABBA
C248501	991	994	1049	1054	1078	C	A	T	T	T	2	0.035088	AAABA
C248501	991	994	1049	1054	1078	T	G	C	T	C	1	0.017544	BBBBB
C248501	991	994	1049	1054	1078	T	A	T	C	C	1	0.017544	BAAAB
C248501	994	1049	1054	1078	1084	A	T	C	T	G	15	0.428571	AAAAA
C248501	994	1049	1054	1078	1084	A	C	C	T	G	5	0.142857	ABAAA
C248501	994	1049	1054	1078	1084	A	T	C	C	G	2	0.057143	AAABA
C248501	994	1049	1054	1078	1084	A	C	T	T	A	2	0.057143	ABBAB
C248501	994	1049	1054	1078	1084	G	C	T	C	A	1	0.028571	BBBBB
C248501	994	1049	1054	1078	1084	A	T	T	T	G	1	0.028571	AABAA
C248501	994	1049	1054	1078	1084	A	T	T	T	A	1	0.028571	AABAB
C248501	994	1049	1054	1078	1084	A	T	C	T	A	1	0.028571	AAAAB
C248501	994	1049	1054	1078	1084	A	C	T	T	G	1	0.028571	ABBAA
scaffold289	994	1024	1078	1153	1156	G	C	C	T	C	1	0.5	AAAAA
scaffold289	994	1024	1078	1153	1156	A	T	T	C	A	1	0.5	BBBBB
scaffold540	995	1016	1025	1037	1161	G	C	T	G	A	1	1	AAAAA
scaffold607	1001	1021	1039	1046	1050	G	G	T	T	G	146	0.493243	AAAAA
scaffold607	1001	1021	1039	1046	1050	A	A	C	A	A	98	0.331081	BBBBB
scaffold607	1001	1021	1039	1046	1050	A	G	T	T	G	52	0.175676	BAAAA
scaffold134	1019	1020	1029	1058	1083	A	A	T	T	A	4	0.5	AAAAA
scaffold134	1019	1020	1029	1058	1083	C	G	C	C	G	3	0.375	BBBBB
scaffold134	1019	1020	1029	1058	1083	A	G	T	C	G	1	0.125	ABABB
scaffold134	1020	1029	1058	1083	1118	G	C	C	G	C	3	0.428571	AAAAA
scaffold134	1020	1029	1058	1083	1118	A	T	T	A	T	3	0.428571	BBBBB
scaffold134	1020	1029	1058	1083	1118	G	T	C	G	C	1	0.142857	ABAAA
scaffold607	1021	1039	1046	1050	1127	A	C	A	A	G	94	0.854545	AAAAA
scaffold607	1021	1039	1046	1050	1127	A	C	A	A	A	16	0.145455	AAAAB
scaffold524	1023	1035	1041	1042	1047	G	C	C	C	T	17	0.53125	AAAAA
scaffold524	1023	1035	1041	1042	1047	T	C	T	A	C	13	0.40625	BABBB
scaffold289	1024	1078	1153	1156	1159	T	T	C	A	T	1	0.333333	AAAAA
scaffold289	1024	1078	1153	1156	1159	C	T	C	A	T	1	0.333333	BAAAA
scaffold289	1024	1078	1153	1156	1159	C	C	T	C	C	1	0.333333	BBBBB
scaffold134	1029	1058	1083	1118	1180	T	T	A	T	A	3	0.428571	AAAAA
scaffold134	1029	1058	1083	1118	1180	C	T	A	T	G	2	0.285714	BAAAB
scaffold134	1029	1058	1083	1118	1180	T	C	G	C	A	1	0.142857	ABBBA
scaffold134	1029	1058	1083	1118	1180	C	T	G	T	A	1	0.142857	BABAA
scaffold155	1032	1038	1041	1044	1047	T	T	A	T	T	6	0.6	AAAAA
scaffold155	1032	1038	1041	1044	1047	C	C	G	C	C	4	0.4	BBBBB
scaffold183	1036	1055	1057	1061	1067	T	G	C	G	C	13	0.5	AAAAA
scaffold183	1036	1055	1057	1061	1067	C	A	T	C	G	13	0.5	BBBBB
scaffold155	1038	1041	1044	1047	1050	T	A	T	T	T	6	0.6	AAAAA
scaffold155	1038	1041	1044	1047	1050	C	G	C	C	C	4	0.4	BBBBB
scaffold155	1041	1044	1047	1050	1125	A	T	T	T	A	3	1	AAAAA
scaffold467	1045	1102	1141	1171	1177	T	G	C	G	G	2	0.4	AAAAA
scaffold467	1045	1102	1141	1171	1177	T	G	C	G	A	1	0.2	AAAAB
scaffold467	1045	1102	1141	1171	1177	T	A	T	G	A	1	0.2	ABBAB
scaffold467	1045	1102	1141	1171	1177	T	A	T	C	A	1	0.2	ABBBB
C248501	1049	1054	1078	1084	1108	T	C	T	G	T	19	0.542857	AAAAA
C248501	1049	1054	1078	1084	1108	C	C	T	G	T	6	0.171429	BAAAA
C248501	1049	1054	1078	1084	1108	T	C	C	G	T	3	0.085714	AABAA
C248501	1049	1054	1078	1084	1108	C	T	T	A	T	2	0.057143	BBABA
C248501	1049	1054	1078	1084	1108	T	T	T	G	T	1	0.028571	ABAAA
C248501	1049	1054	1078	1084	1108	T	T	T	A	T	1	0.028571	ABABA
C248501	1049	1054	1078	1084	1108	T	C	T	A	T	1	0.028571	AAABA
C248501	1049	1054	1078	1084	1108	C	T	T	G	T	1	0.028571	BBAAA
C248501	1049	1054	1078	1084	1108	C	T	C	A	C	1	0.028571	BBBBB
C248501	1054	1078	1084	1108	1126	T	C	A	C	A	12	0.428571	AAAAA
C248501	1054	1078	1084	1108	1126	C	T	G	T	T	6	0.214286	BBBBB
C248501	1054	1078	1084	1108	1126	C	T	G	T	A	5	0.178571	BBBBA
C248501	1054	1078	1084	1108	1126	T	T	A	T	T	3	0.107143	ABABB
C248501	1054	1078	1084	1108	1126	C	T	A	T	T	1	0.035714	BBABB
C248501	1054	1078	1084	1108	1126	C	C	G	T	T	1	0.035714	BABBB
scaffold183	1055	1057	1061	1067	1069	G	C	G	C	T	18	0.545455	AAAAA
scaffold183	1055	1057	1061	1067	1069	A	T	C	G	G	15	0.454545	BBBBB
scaffold183	1057	1061	1067	1069	1073	C	G	C	T	T	18	0.545455	AAAAA
scaffold183	1057	1061	1067	1069	1073	T	C	G	G	G	15	0.454545	BBBBB
scaffold134	1058	1083	1118	1180	1190	T	A	T	G	C	3	0.75	AAAAA
scaffold134	1058	1083	1118	1180	1190	T	G	T	G	C	1	0.25	ABAAA
scaffold183	1061	1067	1069	1073	1076	G	C	T	T	T	18	0.545455	AAAAA
scaffold183	1061	1067	1069	1073	1076	C	G	G	G	G	15	0.454545	BBBBB
C248501	1078	1084	1108	1126	1159	T	G	T	T	G	1	0.5	AAAAA
scaffold289	1078	1153	1156	1159	1162	C	T	C	C	G	3	0.6	AAAAA
scaffold289	1078	1153	1156	1159	1162	T	C	A	T	A	2	0.4	BBBBB
scaffold232	1079	1114	1115	1118	1142	A	T	T	A	A	6	0.75	AAAAA
scaffold232	1079	1114	1115	1118	1142	G	C	C	T	A	2	0.25	BBBBA
C248501	1084	1108	1126	1159	1164	G	T	T	G	G	1	0.333333	AAAAA
scaffold316	1092	1213	1235	1236	1241	G	A	C	C	T	1	0.5	AAAAA
scaffold316	1092	1213	1235	1236	1241	G	A	C	C	C	1	0.5	AAAAB
scaffold117	1097	1110	1131	1146	1157	A	T	A	C	G	9	0.473684	AAAAA
scaffold117	1097	1110	1131	1146	1157	A	C	A	C	G	7	0.368421	ABAAA
scaffold117	1097	1110	1131	1146	1157	T	C	G	T	A	1	0.052632	BBBBB
scaffold117	1097	1110	1131	1146	1157	T	C	G	C	G	1	0.052632	BBBAA
scaffold467	1102	1141	1171	1177	1229	G	C	G	A	A	1	0.25	AAAAA
scaffold467	1102	1141	1171	1177	1229	A	T	G	G	G	1	0.25	BBABB
scaffold467	1102	1141	1171	1177	1229	A	T	C	A	G	1	0.25	BBBAB
scaffold467	1102	1141	1171	1177	1229	A	T	C	A	A	1	0.25	BBBAA
C248501	1108	1126	1159	1164	1168	T	T	G	G	C	4	0.307692	AAAAA
C248501	1108	1126	1159	1164	1168	C	A	A	C	T	4	0.307692	BBBBB
C248501	1108	1126	1159	1164	1168	C	A	G	C	T	1	0.076923	BBABB
scaffold117	1110	1131	1146	1157	1160	T	A	C	G	C	9	0.473684	AAAAA
scaffold117	1110	1131	1146	1157	1160	C	A	C	G	C	4	0.210526	BAAAA
scaffold117	1110	1131	1146	1157	1160	C	G	T	A	T	1	0.052632	BBBBB
scaffold117	1110	1131	1146	1157	1160	C	G	C	G	C	1	0.052632	BBAAA
scaffold117	1110	1131	1146	1157	1160	C	A	C	G	T	1	0.052632	BAAAB
scaffold232	1114	1115	1118	1142	1163	C	C	T	G	T	6	0.375	AAAAA
scaffold232	1114	1115	1118	1142	1163	T	T	A	A	C	4	0.25	BBBBB
scaffold232	1114	1115	1118	1142	1163	C	C	T	A	C	4	0.25	AAABB
scaffold232	1114	1115	1118	1142	1163	C	C	T	G	C	2	0.125	AAAAB
scaffold232	1115	1118	1142	1163	1253	C	T	G	T	C	3	0.75	AAAAA
scaffold232	1115	1118	1142	1163	1253	C	T	A	C	T	1	0.25	AABBB
scaffold232	1118	1142	1163	1253	1255	T	G	T	C	T	3	0.75	AAAAA
scaffold232	1118	1142	1163	1253	1255	T	A	C	T	G	1	0.25	ABBBB
scaffold584	1118	1120	1151	1162	1174	T	A	G	T	A	7	0.538462	AAAAA
scaffold584	1118	1120	1151	1162	1174	C	G	A	C	T	4	0.307692	BBBBB
scaffold584	1118	1120	1151	1162	1174	T	G	A	C	T	1	0.076923	ABBBB
scaffold584	1118	1120	1151	1162	1174	C	A	A	C	T	1	0.076923	BABBB
scaffold548	1124	1125	1129	1145	1146	C	A	C	T	C	6	0.6	AAAAA
scaffold548	1124	1125	1129	1145	1146	T	G	T	C	A	4	0.4	BBBBB
scaffold548	1125	1129	1145	1146	1149	A	C	T	C	C	6	0.6	AAAAA
scaffold548	1125	1129	1145	1146	1149	G	T	C	A	A	4	0.4	BBBBB
C248501	1126	1159	1164	1168	1174	T	G	G	C	A	8	0.5	AAAAA
C248501	1126	1159	1164	1168	1174	A	A	C	T	T	4	0.25	BBBBB
C248501	1126	1159	1164	1168	1174	A	G	C	T	T	1	0.0625	BABBB
scaffold548	1129	1145	1146	1149	1152	C	T	C	C	C	6	0.6	AAAAA
scaffold548	1129	1145	1146	1149	1152	T	C	A	A	T	4	0.4	BBBBB
scaffold467	1141	1171	1177	1229	1293	T	G	G	G	T	1	1	AAAAA
scaffold232	1142	1163	1253	1255	1265	G	T	C	T	T	3	0.75	AAAAA
scaffold232	1142	1163	1253	1255	1265	A	C	T	G	C	1	0.25	BBBBB
scaffold548	1145	1146	1149	1152	1154	T	C	C	C	A	7	0.583333	AAAAA
scaffold548	1145	1146	1149	1152	1154	C	A	A	T	G	5	0.416667	BBBBB
scaffold184	1146	1149	1153	1155	1167	T	T	T	A	A	36	0.433735	AAAAA
scaffold184	1146	1149	1153	1155	1167	C	C	A	G	G	36	0.433735	BBBBB
scaffold184	1146	1149	1153	1155	1167	T	C	A	G	G	4	0.048193	ABBBB
scaffold184	1146	1149	1153	1155	1167	C	C	A	A	G	1	0.012048	BBBAB
scaffold548	1146	1149	1152	1154	1155	C	C	C	A	G	7	0.583333	AAAAA
scaffold548	1146	1149	1152	1154	1155	A	A	T	G	A	5	0.416667	BBBBB
scaffold184	1149	1153	1155	1167	1170	C	A	G	G	C	41	0.488095	AAAAA
scaffold184	1149	1153	1155	1167	1170	T	T	A	A	T	36	0.428571	BBBBB
scaffold184	1149	1153	1155	1167	1170	C	A	A	G	C	1	0.011905	AABAA
scaffold548	1149	1152	1154	1155	1161	C	C	A	G	C	7	0.583333	AAAAA
scaffold548	1149	1152	1154	1155	1161	A	T	G	A	A	5	0.416667	BBBBB
scaffold184	1153	1155	1167	1170	1177	A	G	G	C	C	41	0.488095	AAAAA
scaffold184	1153	1155	1167	1170	1177	T	A	A	T	T	36	0.428571	BBBBB
scaffold184	1153	1155	1167	1170	1177	A	A	G	C	C	1	0.011905	ABAAA
scaffold289	1153	1156	1159	1162	1180	C	A	T	A	T	3	0.3	AAAAA
scaffold289	1153	1156	1159	1162	1180	T	C	C	G	C	2	0.2	BBBBB
scaffold289	1153	1156	1159	1162	1180	T	C	C	G	T	1	0.1	BBBBA
scaffold289	1153	1156	1159	1162	1180	T	C	C	A	T	1	0.1	BBBAA
scaffold289	1153	1156	1159	1162	1180	C	A	T	G	T	1	0.1	AAABA
scaffold289	1153	1156	1159	1162	1180	C	A	T	A	C	1	0.1	AAAAB
scaffold184	1155	1167	1170	1177	1179	G	G	C	C	G	41	0.488095	AAAAA
scaffold184	1155	1167	1170	1177	1179	A	A	T	T	T	36	0.428571	BBBBB
scaffold184	1155	1167	1170	1177	1179	A	A	T	C	T	6	0.071429	BBBAB
scaffold184	1155	1167	1170	1177	1179	A	G	C	C	G	1	0.011905	BAAAA
scaffold289	1156	1159	1162	1180	1183	C	C	G	C	T	2	0.181818	AAAAA
scaffold289	1156	1159	1162	1180	1183	A	T	A	T	T	2	0.181818	BBBBA
scaffold289	1156	1159	1162	1180	1183	C	C	G	T	A	1	0.090909	AAABB
scaffold289	1156	1159	1162	1180	1183	C	C	A	T	T	1	0.090909	AABBA
scaffold289	1156	1159	1162	1180	1183	A	T	G	T	A	1	0.090909	BBABB
scaffold289	1156	1159	1162	1180	1183	A	T	A	T	A	1	0.090909	BBBBB
scaffold289	1156	1159	1162	1180	1183	A	T	A	C	T	1	0.090909	BBBAA
C248501	1159	1164	1168	1174	1175	G	G	C	A	C	9	0.529412	AAAAA
C248501	1159	1164	1168	1174	1175	A	C	T	T	T	6	0.352941	BBBBB
C248501	1159	1164	1168	1174	1175	G	C	T	T	T	1	0.058824	ABBBB
scaffold289	1159	1162	1180	1183	1195	T	A	T	T	T	2	0.181818	AAAAA
scaffold289	1159	1162	1180	1183	1195	C	G	C	T	C	2	0.181818	BBBAB
scaffold289	1159	1162	1180	1183	1195	T	G	T	A	T	1	0.090909	ABABA
scaffold289	1159	1162	1180	1183	1195	T	A	T	A	T	1	0.090909	AAABA
scaffold289	1159	1162	1180	1183	1195	T	A	C	T	T	1	0.090909	AABAA
scaffold289	1159	1162	1180	1183	1195	C	G	T	A	C	1	0.090909	BBABB
scaffold289	1159	1162	1180	1183	1195	C	A	T	T	C	1	0.090909	BAAAB
scaffold540	1161	1182	1187	1204	1210	T	C	C	G	G	3	0.25	AAAAA
scaffold540	1161	1182	1187	1204	1210	T	T	T	G	A	2	0.166667	ABBAB
scaffold540	1161	1182	1187	1204	1210	T	T	T	A	A	2	0.166667	ABBBB
scaffold540	1161	1182	1187	1204	1210	T	C	T	G	G	1	0.083333	AABAA
scaffold540	1161	1182	1187	1204	1210	T	C	T	A	G	1	0.083333	AABBA
scaffold540	1161	1182	1187	1204	1210	A	C	C	G	G	1	0.083333	BAAAA
scaffold540	1161	1182	1187	1204	1210	A	C	C	A	G	1	0.083333	BAABA
scaffold289	1162	1180	1183	1195	1256	G	C	T	C	G	2	0.222222	AAAAA
scaffold289	1162	1180	1183	1195	1256	G	T	A	T	A	1	0.111111	ABBBB
scaffold289	1162	1180	1183	1195	1256	G	T	A	C	A	1	0.111111	ABBAB
scaffold289	1162	1180	1183	1195	1256	A	T	T	T	G	1	0.111111	BBABA
scaffold289	1162	1180	1183	1195	1256	A	T	T	T	A	1	0.111111	BBABB
scaffold289	1162	1180	1183	1195	1256	A	T	T	C	G	1	0.111111	BBAAA
scaffold289	1162	1180	1183	1195	1256	A	T	A	T	A	1	0.111111	BBBBB
scaffold289	1162	1180	1183	1195	1256	A	C	T	T	G	1	0.111111	BAABA
scaffold232	1163	1253	1255	1265	1282	T	C	T	T	C	3	0.75	AAAAA
scaffold232	1163	1253	1255	1265	1282	C	T	G	C	T	1	0.25	BBBBB
C248501	1164	1168	1174	1175	1180	G	C	A	C	T	9	0.529412	AAAAA
C248501	1164	1168	1174	1175	1180	C	T	T	T	G	7	0.411765	BBBBB
scaffold184	1167	1170	1177	1179	1216	G	C	C	G	G	35	0.486111	AAAAA
scaffold184	1167	1170	1177	1179	1216	A	T	T	T	A	23	0.319444	BBBBB
scaffold184	1167	1170	1177	1179	1216	G	C	C	G	A	9	0.125	AAAAB
scaffold184	1167	1170	1177	1179	1216	A	T	C	T	A	5	0.069444	BBABB
C248501	1168	1174	1175	1180	1184	C	A	C	T	A	10	0.555556	AAAAA
C248501	1168	1174	1175	1180	1184	T	T	T	G	G	7	0.388889	BBBBB
scaffold184	1170	1177	1179	1216	1258	C	C	G	G	G	17	0.414634	AAAAA
scaffold184	1170	1177	1179	1216	1258	C	C	G	G	A	17	0.414634	AAAAB
scaffold184	1170	1177	1179	1216	1258	C	C	G	A	G	5	0.121951	AAABA
scaffold258	1172	1173	1222	1231	1252	C	G	T	T	C	3	0.3	AAAAA
scaffold258	1172	1173	1222	1231	1252	C	G	C	C	G	3	0.3	AABBB
scaffold258	1172	1173	1222	1231	1252	C	G	C	T	C	2	0.2	AABAA
scaffold258	1172	1173	1222	1231	1252	A	A	T	C	C	1	0.1	BBABA
scaffold258	1172	1173	1222	1231	1252	A	A	C	C	G	1	0.1	BBBBB
scaffold258	1173	1222	1231	1252	1270	G	T	T	C	T	2	0.25	AAAAA
scaffold258	1173	1222	1231	1252	1270	G	C	T	C	T	2	0.25	ABAAA
scaffold258	1173	1222	1231	1252	1270	G	C	C	G	C	2	0.25	ABBBB
scaffold258	1173	1222	1231	1252	1270	A	T	C	C	T	1	0.125	BABAA
scaffold258	1173	1222	1231	1252	1270	A	C	C	G	C	1	0.125	BBBBB
C248501	1174	1175	1180	1184	1186	A	C	T	A	C	10	0.555556	AAAAA
C248501	1174	1175	1180	1184	1186	T	T	G	G	T	7	0.388889	BBBBB
C248501	1175	1180	1184	1186	1192	C	T	A	C	C	6	0.6	AAAAA
C248501	1175	1180	1184	1186	1192	C	T	A	C	T	4	0.4	AAAAB
scaffold270	1177	1219	1221	1239	1249	T	C	C	G	G	3	0.333333	AAAAA
scaffold270	1177	1219	1221	1239	1249	C	C	C	G	G	3	0.333333	BAAAA
scaffold270	1177	1219	1221	1239	1249	C	T	A	A	G	1	0.111111	BBBBA
scaffold270	1177	1219	1221	1239	1249	C	C	C	A	G	1	0.111111	BAABA
scaffold467	1177	1229	1293	1330	1348	A	G	C	A	G	1	1	AAAAA
scaffold462	1178	1192	1193	1196	1199	A	A	G	C	A	36	0.444444	AAAAA
scaffold462	1178	1192	1193	1196	1199	G	G	A	T	T	34	0.419753	BBBBB
scaffold462	1178	1192	1193	1196	1199	A	G	A	T	T	11	0.135802	ABBBB
C248501	1180	1184	1186	1192	1195	T	A	C	C	G	6	0.6	AAAAA
C248501	1180	1184	1186	1192	1195	T	A	C	T	C	4	0.4	AAABB
scaffold540	1182	1187	1204	1210	1211	T	T	A	A	A	4	0.285714	AAAAA
scaffold540	1182	1187	1204	1210	1211	C	C	G	G	G	4	0.285714	BBBBB
scaffold540	1182	1187	1204	1210	1211	T	T	G	A	G	2	0.142857	AABAB
scaffold540	1182	1187	1204	1210	1211	T	T	G	G	G	1	0.071429	AABBB
scaffold540	1182	1187	1204	1210	1211	C	T	G	G	G	1	0.071429	BABBB
scaffold540	1182	1187	1204	1210	1211	C	T	A	G	G	1	0.071429	BAABB
scaffold540	1182	1187	1204	1210	1211	C	C	A	G	G	1	0.071429	BBABB
C248501	1184	1186	1192	1195	1204	A	C	C	G	C	4	0.363636	AAAAA
C248501	1184	1186	1192	1195	1204	A	C	T	C	C	3	0.272727	AABBA
C248501	1184	1186	1192	1195	1204	A	C	C	G	T	2	0.181818	AAAAB
C248501	1184	1186	1192	1195	1204	A	C	T	C	T	1	0.090909	AABBB
C248501	1186	1192	1195	1204	1216	C	C	G	C	G	4	0.363636	AAAAA
C248501	1186	1192	1195	1204	1216	C	T	C	C	G	2	0.181818	ABBAA
C248501	1186	1192	1195	1204	1216	C	T	C	T	A	1	0.090909	ABBBB
C248501	1186	1192	1195	1204	1216	C	T	C	C	A	1	0.090909	ABBAB
C248501	1186	1192	1195	1204	1216	C	C	G	T	G	1	0.090909	AAABA
C248501	1186	1192	1195	1204	1216	C	C	G	T	A	1	0.090909	AAABB
scaffold540	1187	1204	1210	1211	1213	C	G	G	G	C	5	0.333333	AAAAA
scaffold540	1187	1204	1210	1211	1213	T	A	A	A	T	4	0.266667	BBBBB
scaffold540	1187	1204	1210	1211	1213	T	G	G	G	C	2	0.133333	BAAAA
scaffold540	1187	1204	1210	1211	1213	T	G	A	G	C	2	0.133333	BABAA
scaffold540	1187	1204	1210	1211	1213	T	A	G	G	C	1	0.066667	BBAAA
scaffold540	1187	1204	1210	1211	1213	C	A	G	G	C	1	0.066667	ABAAA
C248501	1192	1195	1204	1216	1240	C	G	C	G	C	3	0.272727	AAAAA
C248501	1192	1195	1204	1216	1240	T	C	C	G	C	2	0.181818	BBAAA
C248501	1192	1195	1204	1216	1240	T	C	T	A	C	1	0.090909	BBBBA
C248501	1192	1195	1204	1216	1240	T	C	C	A	C	1	0.090909	BBABA
C248501	1192	1195	1204	1216	1240	C	G	T	G	C	1	0.090909	AABAA
C248501	1192	1195	1204	1216	1240	C	G	T	A	C	1	0.090909	AABBA
C248501	1192	1195	1204	1216	1240	C	G	C	G	A	1	0.090909	AAAAB
scaffold462	1192	1193	1196	1199	1204	G	A	T	T	G	46	0.560976	AAAAA
scaffold462	1192	1193	1196	1199	1204	A	G	C	A	A	36	0.439024	BBBBB
scaffold462	1193	1196	1199	1204	1247	A	T	T	G	T	44	0.594595	AAAAA
scaffold462	1193	1196	1199	1204	1247	G	C	A	A	C	30	0.405405	BBBBB
C248501	1195	1204	1216	1240	1300	G	C	G	C	C	2	0.333333	AAAAA
C248501	1195	1204	1216	1240	1300	G	T	G	C	T	1	0.166667	ABAAB
C248501	1195	1204	1216	1240	1300	G	C	G	A	T	1	0.166667	AAABB
scaffold462	1196	1199	1204	1247	1269	T	T	G	T	A	28	0.509091	AAAAA
scaffold462	1196	1199	1204	1247	1269	C	A	A	C	G	27	0.490909	BBBBB
scaffold462	1199	1204	1247	1269	1271	T	G	T	A	C	28	0.528302	AAAAA
scaffold462	1199	1204	1247	1269	1271	A	A	C	G	A	24	0.45283	BBBBB
scaffold315	1202	1212	1271	1329	1422	A	C	C	T	T	3	0.6	AAAAA
scaffold315	1202	1212	1271	1329	1422	G	T	T	C	T	1	0.2	BBBBA
scaffold315	1202	1212	1271	1329	1422	G	T	C	C	C	1	0.2	BBABB
C248501	1204	1216	1240	1300	1315	T	A	C	T	G	3	0.333333	AAAAA
C248501	1204	1216	1240	1300	1315	T	G	C	T	G	1	0.111111	ABAAA
C248501	1204	1216	1240	1300	1315	T	A	C	C	G	1	0.111111	AAABA
C248501	1204	1216	1240	1300	1315	C	G	C	C	A	1	0.111111	BBABB
C248501	1204	1216	1240	1300	1315	C	G	A	T	G	1	0.111111	BBBAA
C248501	1204	1216	1240	1300	1315	C	G	A	C	A	1	0.111111	BBBBB
scaffold462	1204	1247	1269	1271	1279	G	T	A	C	A	26	0.52	AAAAA
scaffold462	1204	1247	1269	1271	1279	A	C	G	A	G	23	0.46	BBBBB
scaffold540	1204	1210	1211	1213	1217	A	A	A	T	A	9	0.45	AAAAA
scaffold540	1204	1210	1211	1213	1217	G	G	G	C	G	6	0.3	BBBBB
scaffold540	1204	1210	1211	1213	1217	G	A	G	C	G	2	0.1	BABBB
scaffold540	1204	1210	1211	1213	1217	A	G	G	C	G	2	0.1	ABBBB
scaffold540	1204	1210	1211	1213	1217	G	G	G	C	A	1	0.05	BBBBA
scaffold540	1210	1211	1213	1217	1220	G	G	C	G	A	9	0.45	AAAAA
scaffold540	1210	1211	1213	1217	1220	A	A	T	A	T	9	0.45	BBBBB
scaffold540	1210	1211	1213	1217	1220	A	G	C	G	A	2	0.1	BAAAA
scaffold540	1211	1213	1217	1220	1223	G	C	G	A	G	10	0.526316	AAAAA
scaffold540	1211	1213	1217	1220	1223	A	T	A	T	A	9	0.473684	BBBBB
scaffold316	1213	1235	1236	1241	1288	T	C	C	C	C	3	0.333333	AAAAA
scaffold316	1213	1235	1236	1241	1288	A	C	C	C	T	2	0.222222	BAAAB
scaffold316	1213	1235	1236	1241	1288	T	T	G	C	T	1	0.111111	ABBAB
scaffold316	1213	1235	1236	1241	1288	T	C	C	T	C	1	0.111111	AAABA
scaffold316	1213	1235	1236	1241	1288	A	C	C	T	T	1	0.111111	BAABB
scaffold316	1213	1235	1236	1241	1288	A	C	C	T	C	1	0.111111	BAABA
scaffold540	1213	1217	1220	1223	1228	C	G	A	G	C	10	0.526316	AAAAA
scaffold540	1213	1217	1220	1223	1228	T	A	T	A	T	9	0.473684	BBBBB
C248501	1216	1240	1300	1315	1339	G	A	C	A	T	1	1	AAAAA
scaffold540	1217	1220	1223	1228	1229	G	A	G	C	T	10	0.526316	AAAAA
scaffold540	1217	1220	1223	1228	1229	A	T	A	T	A	9	0.473684	BBBBB
scaffold270	1219	1221	1239	1249	1251	T	A	A	G	A	13	0.541667	AAAAA
scaffold270	1219	1221	1239	1249	1251	C	C	G	G	G	7	0.291667	BBBAB
scaffold270	1219	1221	1239	1249	1251	C	C	G	A	A	2	0.083333	BBBBA
scaffold270	1219	1221	1239	1249	1251	C	C	A	G	G	1	0.041667	BBAAB
scaffold540	1220	1223	1228	1229	1232	A	G	C	T	T	10	0.526316	AAAAA
scaffold540	1220	1223	1228	1229	1232	T	A	T	A	A	9	0.473684	BBBBB
scaffold270	1221	1239	1249	1251	1257	A	A	G	A	G	9	0.45	AAAAA
scaffold270	1221	1239	1249	1251	1257	C	G	G	G	A	7	0.35	BBABB
scaffold270	1221	1239	1249	1251	1257	C	G	A	A	G	1	0.05	BBBAA
scaffold270	1221	1239	1249	1251	1257	C	G	A	A	A	1	0.05	BBBAB
scaffold270	1221	1239	1249	1251	1257	C	A	G	G	A	1	0.05	BAABB
scaffold258	1222	1231	1252	1270	1283	C	C	G	C	T	3	0.375	AAAAA
scaffold258	1222	1231	1252	1270	1283	C	T	C	T	C	2	0.25	ABBBB
scaffold258	1222	1231	1252	1270	1283	T	T	C	T	C	1	0.125	BBBBB
scaffold258	1222	1231	1252	1270	1283	T	C	C	T	T	1	0.125	BABBA
scaffold258	1222	1231	1252	1270	1283	C	C	C	T	C	1	0.125	AABBB
scaffold540	1223	1228	1229	1232	1235	G	C	T	T	T	10	0.526316	AAAAA
scaffold540	1223	1228	1229	1232	1235	A	T	A	A	C	9	0.473684	BBBBB
scaffold540	1228	1229	1232	1235	1253	C	T	T	T	T	10	0.526316	AAAAA
scaffold540	1228	1229	1232	1235	1253	T	A	A	C	A	9	0.473684	BBBBB
scaffold467	1229	1293	1330	1348	1377	G	C	A	G	G	1	0.5	AAAAA
scaffold467	1229	1293	1330	1348	1377	G	C	A	G	A	1	0.5	AAAAB
scaffold540	1229	1232	1235	1253	1256	A	A	C	A	A	9	0.529412	AAAAA
scaffold540	1229	1232	1235	1253	1256	T	T	T	T	T	8	0.470588	BBBBB
scaffold258	1231	1252	1270	1283	1291	T	C	T	C	C	3	0.375	AAAAA
scaffold258	1231	1252	1270	1283	1291	C	G	C	T	T	2	0.25	BBBBB
scaffold258	1231	1252	1270	1283	1291	C	G	C	T	C	1	0.125	BBBBA
scaffold258	1231	1252	1270	1283	1291	C	C	T	T	T	1	0.125	BAABB
scaffold258	1231	1252	1270	1283	1291	C	C	T	C	C	1	0.125	BAAAA
scaffold540	1232	1235	1253	1256	1261	A	C	A	A	C	9	0.529412	AAAAA
scaffold540	1232	1235	1253	1256	1261	T	T	T	T	T	8	0.470588	BBBBB
scaffold316	1235	1236	1241	1288	1351	T	G	T	T	C	5	0.5	AAAAA
scaffold316	1235	1236	1241	1288	1351	C	C	C	C	T	3	0.3	BBBBB
scaffold316	1235	1236	1241	1288	1351	C	C	T	C	C	2	0.2	BBABA
scaffold540	1235	1253	1256	1261	1268	C	A	A	C	T	10	0.555556	AAAAA
scaffold540	1235	1253	1256	1261	1268	T	T	T	T	A	8	0.444444	BBBBB
scaffold316	1236	1241	1288	1351	1407	G	T	T	C	A	4	0.5	AAAAA
scaffold316	1236	1241	1288	1351	1407	G	C	T	C	A	2	0.25	ABAAA
scaffold316	1236	1241	1288	1351	1407	C	C	C	T	G	2	0.25	BBBBB
scaffold270	1239	1249	1251	1257	1276	G	G	G	A	G	4	0.4	AAAAA
scaffold270	1239	1249	1251	1257	1276	G	G	G	A	A	3	0.3	AAAAB
scaffold270	1239	1249	1251	1257	1276	G	A	G	A	A	1	0.1	ABAAB
scaffold270	1239	1249	1251	1257	1276	A	G	G	A	A	1	0.1	BAAAB
C248501	1240	1300	1315	1339	1360	A	C	A	T	T	6	0.26087	AAAAA
C248501	1240	1300	1315	1339	1360	C	T	G	C	T	3	0.130435	BBBBA
C248501	1240	1300	1315	1339	1360	A	C	G	C	C	3	0.130435	AABBB
C248501	1240	1300	1315	1339	1360	C	T	A	T	C	2	0.086957	BBAAB
C248501	1240	1300	1315	1339	1360	C	C	A	T	C	2	0.086957	BAAAB
C248501	1240	1300	1315	1339	1360	A	T	A	C	T	2	0.086957	ABABA
C248501	1240	1300	1315	1339	1360	A	C	G	C	T	2	0.086957	AABBA
C248501	1240	1300	1315	1339	1360	A	C	A	T	C	2	0.086957	AAAAB
C248501	1240	1300	1315	1339	1360	A	C	G	T	T	1	0.043478	AABAA
scaffold316	1241	1288	1351	1407	1438	T	T	C	A	A	4	0.444444	AAAAA
scaffold316	1241	1288	1351	1407	1438	C	C	T	G	G	3	0.333333	BBBBB
scaffold316	1241	1288	1351	1407	1438	C	T	C	A	G	2	0.222222	BAAAB
scaffold462	1247	1269	1271	1279	1294	T	A	C	A	G	34	0.539683	AAAAA
scaffold462	1247	1269	1271	1279	1294	C	G	A	G	A	28	0.444444	BBBBB
scaffold270	1249	1251	1257	1276	1323	G	G	A	G	G	1	0.2	AAAAA
scaffold270	1249	1251	1257	1276	1323	G	G	A	G	A	1	0.2	AAAAB
scaffold270	1249	1251	1257	1276	1323	G	G	A	A	A	1	0.2	AAABB
scaffold270	1249	1251	1257	1276	1323	A	G	A	A	G	1	0.2	BAABA
scaffold270	1251	1257	1276	1323	1343	G	A	G	G	G	1	0.25	AAAAA
scaffold270	1251	1257	1276	1323	1343	G	A	G	A	A	1	0.25	AAABB
scaffold270	1251	1257	1276	1323	1343	G	A	A	G	G	1	0.25	AABAA
scaffold270	1251	1257	1276	1323	1343	G	A	A	A	A	1	0.25	AABBB
scaffold258	1252	1270	1283	1291	1345	C	T	C	C	C	3	0.5	AAAAA
scaffold258	1252	1270	1283	1291	1345	G	C	T	T	A	1	0.166667	BBBBB
scaffold258	1252	1270	1283	1291	1345	G	C	T	C	A	1	0.166667	BBBAB
scaffold258	1252	1270	1283	1291	1345	C	T	T	T	C	1	0.166667	AABBA
scaffold232	1253	1255	1265	1282	1316	T	G	C	T	T	8	0.5	AAAAA
scaffold232	1253	1255	1265	1282	1316	C	T	T	C	C	5	0.3125	BBBBB
scaffold232	1253	1255	1265	1282	1316	T	G	C	C	C	2	0.125	AAABB
scaffold232	1253	1255	1265	1282	1316	C	T	T	T	C	1	0.0625	BBBAB
scaffold540	1253	1256	1261	1268	1277	A	A	C	T	T	10	0.555556	AAAAA
scaffold540	1253	1256	1261	1268	1277	T	T	T	A	C	8	0.444444	BBBBB
scaffold540	1256	1261	1268	1277	1286	A	C	T	T	T	9	0.5625	AAAAA
scaffold540	1256	1261	1268	1277	1286	T	T	A	C	A	7	0.4375	BBBBB
scaffold270	1257	1276	1323	1343	1375	A	G	G	G	C	1	0.5	AAAAA
scaffold270	1257	1276	1323	1343	1375	A	A	A	A	T	1	0.5	ABBBB
scaffold540	1261	1268	1277	1286	1289	C	T	T	T	A	9	0.5625	AAAAA
scaffold540	1261	1268	1277	1286	1289	T	A	C	A	G	7	0.4375	BBBBB
scaffold540	1268	1277	1286	1289	1298	T	T	T	A	T	9	0.6	AAAAA
scaffold540	1268	1277	1286	1289	1298	A	C	A	G	G	6	0.4	BBBBB
scaffold462	1269	1271	1279	1294	1298	A	C	A	G	G	35	0.530303	AAAAA
scaffold462	1269	1271	1279	1294	1298	G	A	G	A	A	30	0.454545	BBBBB
scaffold258	1270	1283	1291	1345	1445	T	C	C	C	A	1	1	AAAAA
scaffold462	1271	1279	1294	1298	1301	C	A	G	G	T	35	0.530303	AAAAA
scaffold462	1271	1279	1294	1298	1301	A	G	A	A	A	30	0.454545	BBBBB
scaffold270	1276	1323	1343	1375	1450	A	A	A	T	A	1	1	AAAAA
scaffold540	1277	1286	1289	1298	1303	T	T	A	T	T	9	0.6	AAAAA
scaffold540	1277	1286	1289	1298	1303	C	A	G	G	G	6	0.4	BBBBB
scaffold462	1279	1294	1298	1301	1303	A	G	G	T	T	35	0.530303	AAAAA
scaffold462	1279	1294	1298	1301	1303	G	A	A	A	C	31	0.469697	BBBBB
scaffold258	1283	1291	1345	1445	1451	T	T	C	A	C	1	1	AAAAA
scaffold316	1288	1351	1407	1438	1469	C	T	G	G	G	6	0.6	AAAAA
scaffold316	1288	1351	1407	1438	1469	T	T	A	A	A	1	0.1	BABBB
scaffold316	1288	1351	1407	1438	1469	T	C	A	G	G	1	0.1	BBBAA
scaffold316	1288	1351	1407	1438	1469	T	C	A	A	A	1	0.1	BBBBB
scaffold316	1288	1351	1407	1438	1469	C	C	G	G	G	1	0.1	ABAAA
scaffold258	1291	1345	1445	1451	1460	T	C	A	C	T	1	1	AAAAA
scaffold467	1293	1330	1348	1377	1396	T	C	A	G	C	3	0.333333	AAAAA
scaffold467	1293	1330	1348	1377	1396	C	A	G	G	G	3	0.333333	BBBAB
scaffold467	1293	1330	1348	1377	1396	T	A	G	G	G	1	0.111111	ABBAB
scaffold467	1293	1330	1348	1377	1396	C	A	G	A	G	1	0.111111	BBBBB
scaffold467	1293	1330	1348	1377	1396	C	A	A	A	G	1	0.111111	BBABB
scaffold462	1294	1298	1301	1303	1304	G	G	T	T	C	36	0.537313	AAAAA
scaffold462	1294	1298	1301	1303	1304	A	A	A	C	T	31	0.462687	BBBBB
scaffold462	1298	1301	1303	1304	1306	G	T	T	C	C	36	0.537313	AAAAA
scaffold462	1298	1301	1303	1304	1306	A	A	C	T	T	31	0.462687	BBBBB
C248501	1300	1315	1339	1360	1444	C	A	T	T	T	6	0.193548	AAAAA
C248501	1300	1315	1339	1360	1444	C	G	C	C	T	4	0.129032	ABBBA
C248501	1300	1315	1339	1360	1444	C	A	T	T	C	4	0.129032	AAAAB
C248501	1300	1315	1339	1360	1444	T	G	C	T	C	2	0.064516	BBBAB
C248501	1300	1315	1339	1360	1444	T	A	T	T	C	2	0.064516	BAAAB
C248501	1300	1315	1339	1360	1444	C	A	T	C	C	2	0.064516	AAABB
C248501	1300	1315	1339	1360	1444	T	G	T	T	T	1	0.032258	BBAAA
C248501	1300	1315	1339	1360	1444	T	G	C	T	T	1	0.032258	BBBAA
C248501	1300	1315	1339	1360	1444	T	G	C	C	C	1	0.032258	BBBBB
C248501	1300	1315	1339	1360	1444	T	A	T	C	T	1	0.032258	BAABA
C248501	1300	1315	1339	1360	1444	T	A	T	C	C	1	0.032258	BAABB
C248501	1300	1315	1339	1360	1444	T	A	C	T	T	1	0.032258	BABAA
C248501	1300	1315	1339	1360	1444	C	G	C	T	T	1	0.032258	ABBAA
C248501	1300	1315	1339	1360	1444	C	A	C	T	T	1	0.032258	AABAA
scaffold462	1301	1303	1304	1306	1310	T	T	C	C	T	33	0.515625	AAAAA
scaffold462	1301	1303	1304	1306	1310	A	C	T	T	C	31	0.484375	BBBBB
scaffold462	1303	1304	1306	1310	1312	C	T	T	C	C	31	0.516667	AAAAA
scaffold462	1303	1304	1306	1310	1312	T	C	C	T	A	25	0.416667	BBBBB
scaffold462	1304	1306	1310	1312	1316	T	T	C	C	T	31	0.516667	AAAAA
scaffold462	1304	1306	1310	1312	1316	C	C	T	A	A	25	0.416667	BBBBB
scaffold462	1306	1310	1312	1316	1327	T	C	C	T	C	31	0.534483	AAAAA
scaffold462	1306	1310	1312	1316	1327	C	T	A	A	T	23	0.396552	BBBBB
scaffold462	1310	1312	1316	1327	1394	T	A	A	T	T	12	0.8	AAAAA
scaffold462	1312	1316	1327	1394	1402	A	A	T	T	C	12	0.8	AAAAA
C248501	1315	1339	1360	1444	1453	A	T	T	T	C	8	0.228571	AAAAA
C248501	1315	1339	1360	1444	1453	A	T	T	C	T	6	0.171429	AAABB
C248501	1315	1339	1360	1444	1453	G	C	C	T	C	4	0.114286	BBBAA
C248501	1315	1339	1360	1444	1453	A	T	C	T	C	3	0.085714	AABAA
C248501	1315	1339	1360	1444	1453	A	T	C	C	T	3	0.085714	AABBB
C248501	1315	1339	1360	1444	1453	G	C	T	T	C	2	0.057143	BBAAA
C248501	1315	1339	1360	1444	1453	G	C	T	C	T	2	0.057143	BBABB
C248501	1315	1339	1360	1444	1453	G	T	T	T	C	1	0.028571	BAAAA
C248501	1315	1339	1360	1444	1453	G	C	C	C	T	1	0.028571	BBBBB
C248501	1315	1339	1360	1444	1453	A	C	T	T	C	1	0.028571	ABAAA
C248501	1315	1339	1360	1444	1453	A	C	T	C	T	1	0.028571	ABABB
scaffold462	1316	1327	1394	1402	1406	A	T	T	C	T	15	1	AAAAA
scaffold270	1323	1343	1375	1450	1466	A	A	T	A	T	3	0.6	AAAAA
scaffold270	1323	1343	1375	1450	1466	G	G	T	G	C	1	0.2	BBABB
scaffold270	1323	1343	1375	1450	1466	G	G	C	G	C	1	0.2	BBBBB
scaffold462	1327	1394	1402	1406	1433	T	T	C	T	A	11	1	AAAAA
C248501	1339	1360	1444	1453	1459	T	T	T	C	C	3	0.2	AAAAA
C248501	1339	1360	1444	1453	1459	T	C	T	C	C	2	0.133333	ABAAA
C248501	1339	1360	1444	1453	1459	C	T	C	T	C	2	0.133333	BABBA
C248501	1339	1360	1444	1453	1459	C	C	T	C	C	2	0.133333	BBAAA
C248501	1339	1360	1444	1453	1459	T	T	T	C	A	1	0.066667	AAAAB
C248501	1339	1360	1444	1453	1459	T	T	C	T	C	1	0.066667	AABBA
C248501	1339	1360	1444	1453	1459	T	T	C	T	A	1	0.066667	AABBB
C248501	1339	1360	1444	1453	1459	T	C	T	C	A	1	0.066667	ABAAB
C248501	1339	1360	1444	1453	1459	C	T	T	C	C	1	0.066667	BAAAA
scaffold316	1351	1407	1438	1469	1474	T	G	G	G	G	7	0.5	AAAAA
scaffold316	1351	1407	1438	1469	1474	T	A	A	A	A	3	0.214286	ABBBB
scaffold316	1351	1407	1438	1469	1474	C	A	A	A	A	2	0.142857	BBBBB
scaffold316	1351	1407	1438	1469	1474	C	G	G	G	G	1	0.071429	BAAAA
scaffold316	1351	1407	1438	1469	1474	C	A	G	G	G	1	0.071429	BBAAA
scaffold293	1358	1387	1452	1480	1482	T	G	A	G	T	3	0.1875	AAAAA
scaffold293	1358	1387	1452	1480	1482	T	A	A	G	T	3	0.1875	ABAAA
scaffold293	1358	1387	1452	1480	1482	C	G	G	A	C	3	0.1875	BABBB
scaffold293	1358	1387	1452	1480	1482	T	G	G	G	T	2	0.125	AABAA
scaffold293	1358	1387	1452	1480	1482	T	G	G	A	C	1	0.0625	AABBB
scaffold293	1358	1387	1452	1480	1482	C	G	G	A	T	1	0.0625	BABBA
scaffold293	1358	1387	1452	1480	1482	C	G	A	A	C	1	0.0625	BAABB
scaffold293	1358	1387	1452	1480	1482	C	A	G	G	C	1	0.0625	BBBAB
scaffold293	1358	1387	1452	1480	1482	C	A	A	G	C	1	0.0625	BBAAB
C248501	1360	1444	1453	1459	1462	T	T	C	C	G	4	0.266667	AAAAA
C248501	1360	1444	1453	1459	1462	C	T	C	C	G	3	0.2	BAAAA
C248501	1360	1444	1453	1459	1462	T	C	T	C	G	2	0.133333	ABBAA
C248501	1360	1444	1453	1459	1462	T	T	C	A	T	1	0.066667	AAABB
C248501	1360	1444	1453	1459	1462	T	C	T	C	T	1	0.066667	ABBAB
C248501	1360	1444	1453	1459	1462	T	C	T	A	T	1	0.066667	ABBBB
C248501	1360	1444	1453	1459	1462	C	T	C	C	T	1	0.066667	BAAAB
C248501	1360	1444	1453	1459	1462	C	T	C	A	G	1	0.066667	BAABA
C254805	1367	1424	1454	1470	1502	G	C	G	T	C	2	1	AAAAA
scaffold417	1368	1412	1431	1443	1480	C	A	A	T	G	5	0.833333	AAAAA
scaffold417	1368	1412	1431	1443	1480	T	G	G	C	G	1	0.166667	BBBBA
scaffold462	1394	1402	1406	1433	1434	G	T	C	C	A	20	0.588235	AAAAA
scaffold462	1394	1402	1406	1433	1434	T	C	T	A	G	14	0.411765	BBBBB
scaffold134	1400	1463	1470	1487	1502	T	A	T	A	T	2	0.166667	AAAAA
scaffold134	1400	1463	1470	1487	1502	C	A	C	G	T	2	0.166667	BABBA
scaffold134	1400	1463	1470	1487	1502	T	G	C	G	T	1	0.083333	ABBBA
scaffold134	1400	1463	1470	1487	1502	T	G	C	A	C	1	0.083333	ABBAB
scaffold134	1400	1463	1470	1487	1502	C	G	T	G	C	1	0.083333	BBABB
scaffold134	1400	1463	1470	1487	1502	C	G	T	A	T	1	0.083333	BBAAA
scaffold134	1400	1463	1470	1487	1502	C	G	C	G	C	1	0.083333	BBBBB
scaffold134	1400	1463	1470	1487	1502	C	G	C	A	T	1	0.083333	BBBAA
scaffold134	1400	1463	1470	1487	1502	C	A	T	A	T	1	0.083333	BAAAA
scaffold134	1400	1463	1470	1487	1502	C	A	C	A	T	1	0.083333	BABAA
scaffold462	1402	1406	1433	1434	1440	T	C	C	A	A	20	0.571429	AAAAA
scaffold462	1402	1406	1433	1434	1440	C	T	A	G	G	14	0.4	BBBBB
scaffold462	1402	1406	1433	1434	1440	C	C	A	G	G	1	0.028571	BABBB
scaffold462	1406	1433	1434	1440	1445	C	C	A	A	T	20	0.571429	AAAAA
scaffold462	1406	1433	1434	1440	1445	T	A	G	G	A	14	0.4	BBBBB
scaffold462	1406	1433	1434	1440	1445	C	A	G	G	A	1	0.028571	ABBBB
scaffold316	1407	1438	1469	1474	1486	G	G	G	G	T	7	0.538462	AAAAA
scaffold316	1407	1438	1469	1474	1486	A	A	A	A	C	3	0.230769	BBBBB
scaffold316	1407	1438	1469	1474	1486	G	G	G	A	T	1	0.076923	AAABA
scaffold316	1407	1438	1469	1474	1486	A	G	G	G	C	1	0.076923	BAAAB
scaffold417	1412	1431	1443	1480	1533	A	A	T	G	T	7	0.875	AAAAA
scaffold417	1412	1431	1443	1480	1533	G	G	C	G	T	1	0.125	BBBAA
scaffold417	1431	1443	1480	1533	1546	A	T	G	T	C	5	1	AAAAA
scaffold462	1433	1434	1440	1445	1451	C	A	A	T	A	22	0.564103	AAAAA
scaffold462	1433	1434	1440	1445	1451	A	G	G	A	T	16	0.410256	BBBBB
scaffold462	1433	1434	1440	1445	1451	A	G	G	A	A	1	0.025641	BBBBA
scaffold462	1434	1440	1445	1451	1469	A	A	T	A	G	22	0.733333	AAAAA
scaffold462	1434	1440	1445	1451	1469	G	G	A	T	C	7	0.233333	BBBBB
scaffold462	1434	1440	1445	1451	1469	G	G	A	A	G	1	0.033333	BBBAA
scaffold462	1440	1445	1451	1469	1470	A	T	A	G	C	22	0.709677	AAAAA
scaffold462	1440	1445	1451	1469	1470	G	A	T	C	T	8	0.258065	BBBBB
scaffold462	1440	1445	1451	1469	1470	G	A	A	G	C	1	0.032258	BBAAA
C248501	1444	1453	1459	1462	1517	T	C	C	G	T	241	0.132636	AAAAA
C248501	1444	1453	1459	1462	1517	T	C	A	T	T	231	0.127133	AABBA
C248501	1444	1453	1459	1462	1517	C	T	C	G	T	193	0.106219	BBAAA
C248501	1444	1453	1459	1462	1517	T	C	A	T	C	168	0.09246	AABBB
C248501	1444	1453	1459	1462	1517	C	T	A	T	C	162	0.089158	BBBBB
C248501	1444	1453	1459	1462	1517	C	T	A	T	T	145	0.079802	BBBBA
C248501	1444	1453	1459	1462	1517	C	T	C	G	C	112	0.06164	BBAAB
C248501	1444	1453	1459	1462	1517	T	C	C	G	C	82	0.045129	AAAAB
C248501	1444	1453	1459	1462	1517	T	T	A	T	C	33	0.018162	ABBBB
C248501	1444	1453	1459	1462	1517	T	C	A	G	T	23	0.012658	AABAA
C248501	1444	1453	1459	1462	1517	T	T	C	G	C	21	0.011558	ABAAB
C248501	1444	1453	1459	1462	1517	T	T	C	G	T	19	0.010457	ABAAA
C248501	1444	1453	1459	1462	1517	T	C	C	T	T	16	0.008806	AAABA
C248501	1444	1453	1459	1462	1517	T	C	A	G	C	15	0.008255	AABAB
C248501	1444	1453	1459	1462	1517	T	T	A	T	T	9	0.004953	ABBBA
C248501	1444	1453	1459	1462	1517	C	T	C	T	C	9	0.004953	BBABB
C248501	1444	1453	1459	1462	1517	C	C	A	G	C	9	0.004953	BABAB
C248501	1444	1453	1459	1462	1517	C	T	C	T	T	7	0.003853	BBABA
C248501	1444	1453	1459	1462	1517	C	C	A	T	C	7	0.003853	BABBB
C248501	1444	1453	1459	1462	1517	C	C	C	G	C	5	0.002752	BAAAB
C248501	1444	1453	1459	1462	1517	C	C	A	T	T	3	0.001651	BABBA
C248501	1444	1453	1459	1462	1517	T	C	C	T	C	2	0.001101	AAABB
C248501	1444	1453	1459	1462	1517	C	C	C	G	T	2	0.001101	BAAAA
C248501	1444	1453	1459	1462	1517	C	C	C	T	C	1	0.00055	BAABB
scaffold462	1445	1451	1469	1470	1471	T	A	G	C	A	22	0.709677	AAAAA
scaffold462	1445	1451	1469	1470	1471	A	T	C	T	G	8	0.258065	BBBBB
scaffold462	1445	1451	1469	1470	1471	A	A	G	C	A	1	0.032258	BAAAA
scaffold462	1451	1469	1470	1471	1472	A	G	C	A	A	22	0.647059	AAAAA
scaffold462	1451	1469	1470	1471	1472	T	C	T	G	G	11	0.323529	BBBBB
C248501	1453	1459	1462	1517	1606	T	A	T	C	C	26	0.084691	AAAAA
C248501	1453	1459	1462	1517	1606	C	C	G	T	C	26	0.084691	BBBBA
C248501	1453	1459	1462	1517	1606	C	A	T	C	C	24	0.078176	BAAAA
C248501	1453	1459	1462	1517	1606	C	C	G	T	T	23	0.074919	BBBBB
C248501	1453	1459	1462	1517	1606	C	A	T	T	C	21	0.068404	BAABA
C248501	1453	1459	1462	1517	1606	T	C	G	T	T	19	0.061889	ABBBB
C248501	1453	1459	1462	1517	1606	T	A	T	C	T	18	0.058632	AAAAB
C248501	1453	1459	1462	1517	1606	T	C	G	T	C	17	0.055375	ABBBA
C248501	1453	1459	1462	1517	1606	T	C	G	C	C	15	0.04886	ABBAA
C248501	1453	1459	1462	1517	1606	T	A	T	T	C	13	0.042345	AAABA
C248501	1453	1459	1462	1517	1606	T	A	T	T	T	10	0.032573	AAABB
C248501	1453	1459	1462	1517	1606	C	C	G	C	C	10	0.032573	BBBAA
C248501	1453	1459	1462	1517	1606	C	A	T	T	T	8	0.026059	BAABB
C248501	1453	1459	1462	1517	1606	C	A	T	C	T	8	0.026059	BAAAB
C248501	1453	1459	1462	1517	1606	T	C	G	C	T	6	0.019544	ABBAB
C248501	1453	1459	1462	1517	1606	C	C	T	T	C	6	0.019544	BBABA
C248501	1453	1459	1462	1517	1606	C	C	G	C	T	6	0.019544	BBBAB
C248501	1453	1459	1462	1517	1606	C	C	T	T	T	5	0.016287	BBABB
C248501	1453	1459	1462	1517	1606	C	A	G	T	T	3	0.009772	BABBB
C248501	1453	1459	1462	1517	1606	T	C	T	C	T	2	0.006515	ABAAB
C248501	1453	1459	1462	1517	1606	T	C	T	C	C	2	0.006515	ABAAA
C248501	1453	1459	1462	1517	1606	C	C	T	C	T	1	0.003257	BBAAB
C248501	1453	1459	1462	1517	1606	C	C	T	C	C	1	0.003257	BBAAA
C248501	1459	1462	1517	1606	1621	C	G	T	T	G	22	0.095238	AAAAA
C248501	1459	1462	1517	1606	1621	A	T	C	C	A	19	0.082251	BBBBB
C248501	1459	1462	1517	1606	1621	C	G	T	C	A	17	0.073593	AAABB
C248501	1459	1462	1517	1606	1621	C	G	C	C	A	15	0.064935	AABBB
C248501	1459	1462	1517	1606	1621	A	T	C	C	G	15	0.064935	BBBBA
C248501	1459	1462	1517	1606	1621	C	G	T	T	A	14	0.060606	AAAAB
C248501	1459	1462	1517	1606	1621	C	G	T	C	G	14	0.060606	AAABA
C248501	1459	1462	1517	1606	1621	A	T	T	C	A	14	0.060606	BBABB
C248501	1459	1462	1517	1606	1621	A	T	C	T	A	13	0.056277	BBBAB
C248501	1459	1462	1517	1606	1621	A	T	C	T	G	12	0.051948	BBBAA
C248501	1459	1462	1517	1606	1621	C	G	C	T	G	8	0.034632	AABAA
C248501	1459	1462	1517	1606	1621	A	T	T	T	G	7	0.030303	BBAAA
C248501	1459	1462	1517	1606	1621	A	T	T	T	A	6	0.025974	BBAAB
C248501	1459	1462	1517	1606	1621	A	T	T	C	G	6	0.025974	BBABA
C248501	1459	1462	1517	1606	1621	C	G	C	T	A	4	0.017316	AABAB
C248501	1459	1462	1517	1606	1621	C	G	C	C	G	4	0.017316	AABBA
C248501	1459	1462	1517	1606	1621	C	T	C	T	G	3	0.012987	ABBAA
C248501	1459	1462	1517	1606	1621	C	T	C	C	A	3	0.012987	ABBBB
C248501	1459	1462	1517	1606	1621	A	G	T	T	A	3	0.012987	BAAAB
C248501	1459	1462	1517	1606	1621	C	T	T	T	G	2	0.008658	ABAAA
C248501	1459	1462	1517	1606	1621	C	T	T	C	G	2	0.008658	ABABA
C248501	1459	1462	1517	1606	1621	C	T	T	C	A	2	0.008658	ABABB
C248501	1459	1462	1517	1606	1621	C	T	T	T	A	1	0.004329	ABAAB
C248501	1462	1517	1606	1621	1630	G	T	T	G	A	19	0.091787	AAAAA
C248501	1462	1517	1606	1621	1630	T	C	C	A	G	17	0.082126	BBBBB
C248501	1462	1517	1606	1621	1630	T	C	T	G	A	16	0.077295	BBAAA
C248501	1462	1517	1606	1621	1630	G	C	C	A	G	15	0.072464	ABBBB
C248501	1462	1517	1606	1621	1630	G	T	C	G	A	14	0.067633	AABAA
C248501	1462	1517	1606	1621	1630	T	C	C	G	A	12	0.057971	BBBAA
C248501	1462	1517	1606	1621	1630	G	T	C	A	G	12	0.057971	AABBB
C248501	1462	1517	1606	1621	1630	G	T	T	A	G	11	0.05314	AAABB
C248501	1462	1517	1606	1621	1630	T	C	T	A	G	10	0.048309	BBABB
C248501	1462	1517	1606	1621	1630	T	T	C	A	G	8	0.038647	BABBB
C248501	1462	1517	1606	1621	1630	G	C	T	G	A	8	0.038647	ABAAA
C248501	1462	1517	1606	1621	1630	G	C	C	G	A	8	0.038647	ABBAA
C248501	1462	1517	1606	1621	1630	T	T	T	G	A	6	0.028986	BAAAA
C248501	1462	1517	1606	1621	1630	T	T	T	A	G	5	0.024155	BAABB
C248501	1462	1517	1606	1621	1630	G	T	T	A	A	5	0.024155	AAABA
C248501	1462	1517	1606	1621	1630	T	T	C	G	G	4	0.019324	BABAB
C248501	1462	1517	1606	1621	1630	T	T	C	G	A	4	0.019324	BABAA
C248501	1462	1517	1606	1621	1630	G	T	C	A	A	4	0.019324	AABBA
C248501	1462	1517	1606	1621	1630	T	T	C	A	A	3	0.014493	BABBA
C248501	1462	1517	1606	1621	1630	T	C	C	G	G	3	0.014493	BBBAB
C248501	1462	1517	1606	1621	1630	G	C	T	A	G	3	0.014493	ABABB
C248501	1462	1517	1606	1621	1630	T	T	T	A	A	2	0.009662	BAABA
C248501	1462	1517	1606	1621	1630	T	C	T	A	A	2	0.009662	BBABA
C248501	1462	1517	1606	1621	1630	T	C	C	A	A	2	0.009662	BBBBA
C248501	1462	1517	1606	1621	1630	T	T	T	G	G	1	0.004831	BAAAB
C248501	1462	1517	1606	1621	1630	G	T	T	G	G	1	0.004831	AAAAB
C248501	1462	1517	1606	1621	1630	G	C	T	A	A	1	0.004831	ABABA
scaffold462	1469	1470	1471	1472	1487	G	C	A	A	A	22	0.52381	AAAAA
scaffold462	1469	1470	1471	1472	1487	C	T	G	G	T	19	0.452381	BBBBB
scaffold462	1470	1471	1472	1487	1494	C	A	A	A	T	22	0.536585	AAAAA
scaffold462	1470	1471	1472	1487	1494	T	G	G	T	C	18	0.439024	BBBBB
scaffold462	1471	1472	1487	1494	1502	A	A	A	T	A	22	0.536585	AAAAA
scaffold462	1471	1472	1487	1494	1502	G	G	T	C	C	18	0.439024	BBBBB
scaffold462	1472	1487	1494	1502	1505	A	A	T	A	A	22	0.55	AAAAA
scaffold462	1472	1487	1494	1502	1505	G	T	C	C	G	17	0.425	BBBBB
C256609	1484	1487	1517	1523	1533	C	C	C	C	C	12	0.6	AAAAA
C256609	1484	1487	1517	1523	1533	T	T	T	T	T	8	0.4	BBBBB
C256609	1487	1517	1523	1533	1534	C	C	C	C	G	9	0.45	AAAAA
C256609	1487	1517	1523	1533	1534	T	T	T	T	T	8	0.4	BBBBB
C256609	1487	1517	1523	1533	1534	C	C	C	C	T	3	0.15	AAAAB
scaffold462	1487	1494	1502	1505	1509	A	T	A	A	C	23	0.522727	AAAAA
scaffold462	1487	1494	1502	1505	1509	T	C	C	G	T	19	0.431818	BBBBB
C256609	1517	1523	1533	1534	1541	T	T	T	T	T	9	0.428571	AAAAA
C256609	1517	1523	1533	1534	1541	C	C	C	G	C	9	0.428571	BBBBB
C256609	1517	1523	1533	1534	1541	C	C	C	T	C	3	0.142857	BBBAB
C256609	1523	1533	1534	1541	1553	T	T	T	T	G	9	0.428571	AAAAA
C256609	1523	1533	1534	1541	1553	C	C	G	C	A	9	0.428571	BBBBB
C256609	1523	1533	1534	1541	1553	C	C	T	C	A	3	0.142857	BBABB
C256609	1533	1534	1541	1553	1628	T	T	T	G	G	7	0.4375	AAAAA
C256609	1533	1534	1541	1553	1628	C	G	C	A	A	6	0.375	BBBBB
C256609	1533	1534	1541	1553	1628	C	T	C	A	A	3	0.1875	BABBB
C256609	1534	1541	1553	1628	1637	T	T	G	G	T	7	0.538462	AAAAA
C256609	1534	1541	1553	1628	1637	T	C	A	A	C	3	0.230769	ABBBB
C256609	1534	1541	1553	1628	1637	G	C	A	A	C	3	0.230769	BBBBB
C256609	1541	1553	1628	1637	1646	T	G	G	T	G	11	0.611111	AAAAA
C256609	1541	1553	1628	1637	1646	C	A	A	C	C	6	0.333333	BBBBB
C256609	1553	1628	1637	1646	1652	G	G	T	G	T	11	0.55	AAAAA
C256609	1553	1628	1637	1646	1652	A	A	C	C	C	8	0.4	BBBBB
scaffold433	1617	1620	1626	1635	1656	T	G	G	A	T	6	0.428571	AAAAA
scaffold433	1617	1620	1626	1635	1656	G	A	C	T	C	6	0.428571	BBBBB
scaffold433	1617	1620	1626	1635	1656	G	A	C	T	T	1	0.071429	BBBBA
scaffold433	1620	1626	1635	1656	1704	A	C	T	C	C	5	0.5	AAAAA
scaffold433	1620	1626	1635	1656	1704	G	G	A	T	T	3	0.3	BBBBB
scaffold433	1620	1626	1635	1656	1704	A	C	T	T	T	1	0.1	AAABB
scaffold433	1626	1635	1656	1704	1705	C	T	C	C	A	5	0.5	AAAAA
scaffold433	1626	1635	1656	1704	1705	G	A	T	T	G	3	0.3	BBBBB
scaffold433	1626	1635	1656	1704	1705	C	T	T	T	G	1	0.1	AABBB
scaffold184	1629	1715	1718	1752	1763	A	G	A	G	T	4	0.444444	AAAAA
scaffold184	1629	1715	1718	1752	1763	G	G	G	A	C	3	0.333333	BABBB
scaffold184	1629	1715	1718	1752	1763	A	G	G	A	C	1	0.111111	AABBB
scaffold184	1629	1715	1718	1752	1763	A	A	A	G	C	1	0.111111	ABAAB
scaffold360	1682	1685	1798	1829	1838	C	T	C	C	T	3	0.75	AAAAA
scaffold360	1682	1685	1798	1829	1838	T	C	T	A	A	1	0.25	BBBBB
scaffold184	1715	1718	1752	1763	1799	A	A	G	T	G	3	0.375	AAAAA
scaffold184	1715	1718	1752	1763	1799	G	G	A	C	A	2	0.25	BBBBB
scaffold184	1715	1718	1752	1763	1799	G	G	G	C	A	1	0.125	BBABB
scaffold184	1715	1718	1752	1763	1799	G	A	G	T	G	1	0.125	BAAAA
scaffold184	1715	1718	1752	1763	1799	A	A	G	C	G	1	0.125	AAABA
scaffold184	1718	1752	1763	1799	1802	A	G	T	G	G	4	0.5	AAAAA
scaffold184	1718	1752	1763	1799	1802	G	A	C	A	A	2	0.25	BBBBB
scaffold184	1718	1752	1763	1799	1802	G	G	C	A	A	1	0.125	BABBB
scaffold184	1718	1752	1763	1799	1802	A	G	C	G	G	1	0.125	AABAA
scaffold184	1752	1763	1799	1802	1821	G	T	G	G	C	2	0.285714	AAAAA
scaffold184	1752	1763	1799	1802	1821	A	C	A	A	A	2	0.285714	BBBBB
scaffold184	1752	1763	1799	1802	1821	G	C	G	G	C	1	0.142857	ABAAA
scaffold184	1752	1763	1799	1802	1821	G	C	A	A	A	1	0.142857	ABBBB
scaffold664	1760	1764	1770	1771	1799	G	T	C	G	G	2	0.25	AAAAA
scaffold664	1760	1764	1770	1771	1799	A	T	C	A	A	2	0.25	BAABB
scaffold664	1760	1764	1770	1771	1799	G	T	C	A	G	1	0.125	AAABA
scaffold664	1760	1764	1770	1771	1799	G	C	T	G	G	1	0.125	ABBAA
scaffold664	1760	1764	1770	1771	1799	A	T	T	A	A	1	0.125	BABBB
scaffold664	1760	1764	1770	1771	1799	A	C	C	A	A	1	0.125	BBABB
scaffold664	1764	1770	1771	1799	1847	T	T	A	A	G	1	0.333333	AAAAA
scaffold664	1764	1770	1771	1799	1847	T	C	A	A	G	1	0.333333	ABAAA
scaffold664	1764	1770	1771	1799	1847	C	T	G	G	A	1	0.333333	BABBB
scaffold273	1771	1789	1795	1810	1816	T	A	G	A	G	6	0.181818	AAAAA
scaffold273	1771	1789	1795	1810	1816	C	A	G	G	G	6	0.181818	BAABA
scaffold273	1771	1789	1795	1810	1816	C	G	A	G	A	5	0.151515	BBBBB
scaffold273	1771	1789	1795	1810	1816	T	A	G	A	A	4	0.121212	AAAAB
scaffold273	1771	1789	1795	1810	1816	C	A	G	A	G	3	0.090909	BAAAA
scaffold273	1771	1789	1795	1810	1816	T	G	A	A	A	2	0.060606	ABBAB
scaffold273	1771	1789	1795	1810	1816	T	A	G	G	A	2	0.060606	AAABB
scaffold273	1771	1789	1795	1810	1816	C	G	A	G	G	2	0.060606	BBBBA
scaffold273	1771	1789	1795	1810	1816	T	G	A	G	A	1	0.030303	ABBBB
scaffold273	1771	1789	1795	1810	1816	T	G	A	A	G	1	0.030303	ABBAA
scaffold273	1771	1789	1795	1810	1816	C	A	A	A	G	1	0.030303	BABAA
scaffold273	1789	1795	1810	1816	1870	A	G	G	G	A	3	0.214286	AAAAA
scaffold273	1789	1795	1810	1816	1870	A	G	A	G	A	3	0.214286	AABAA
scaffold273	1789	1795	1810	1816	1870	G	A	G	G	G	2	0.142857	BBAAB
scaffold273	1789	1795	1810	1816	1870	G	A	A	A	G	1	0.071429	BBBBB
scaffold273	1789	1795	1810	1816	1870	A	G	G	G	G	1	0.071429	AAAAB
scaffold273	1789	1795	1810	1816	1870	A	G	G	A	G	1	0.071429	AAABB
scaffold273	1789	1795	1810	1816	1870	A	G	A	G	G	1	0.071429	AABAB
scaffold273	1789	1795	1810	1816	1870	A	G	A	A	G	1	0.071429	AABBB
scaffold273	1789	1795	1810	1816	1870	A	A	A	G	A	1	0.071429	ABBAA
scaffold531	1843	1849	1860	1873	1879	T	T	A	T	T	22	0.44	AAAAA
scaffold531	1843	1849	1860	1873	1879	C	C	G	C	C	11	0.22	BBBBB
scaffold531	1843	1849	1860	1873	1879	T	C	G	C	C	4	0.08	ABBBB
scaffold531	1843	1849	1860	1873	1879	C	T	G	C	C	3	0.06	BABBB
scaffold531	1843	1849	1860	1873	1879	C	C	G	T	C	3	0.06	BBBAB
scaffold531	1843	1849	1860	1873	1879	T	C	G	C	T	2	0.04	ABBBA
scaffold531	1843	1849	1860	1873	1879	T	C	A	C	T	2	0.04	ABABA
scaffold531	1843	1849	1860	1873	1879	T	C	A	C	C	1	0.02	ABABB
scaffold531	1843	1849	1860	1873	1879	C	T	A	C	T	1	0.02	BAABA
scaffold531	1843	1849	1860	1873	1879	C	C	A	C	T	1	0.02	BBABA
scaffold531	1849	1860	1873	1879	1903	C	G	C	C	G	7	0.333333	AAAAA
scaffold531	1849	1860	1873	1879	1903	C	G	C	T	G	4	0.190476	AAABA
scaffold531	1849	1860	1873	1879	1903	C	G	T	C	A	3	0.142857	AABAB
scaffold531	1849	1860	1873	1879	1903	C	A	C	T	G	3	0.142857	ABABA
scaffold531	1849	1860	1873	1879	1903	T	G	C	C	G	2	0.095238	BAAAA
scaffold531	1849	1860	1873	1879	1903	C	G	C	C	A	2	0.095238	AAAAB
scaffold288	1859	1861	1864	1882	1888	A	T	T	T	C	27	0.428571	AAAAA
scaffold288	1859	1861	1864	1882	1888	A	T	T	C	T	20	0.31746	AAABB
scaffold288	1859	1861	1864	1882	1888	G	A	C	C	T	11	0.174603	BBBBB
scaffold288	1859	1861	1864	1882	1888	A	T	T	C	C	2	0.031746	AAABA
scaffold288	1859	1861	1864	1882	1888	A	T	C	C	C	2	0.031746	AABBA
scaffold603	1859	1877	1881	1887	1888	A	A	G	T	A	4	0.4	AAAAA
scaffold603	1859	1877	1881	1887	1888	G	G	A	G	T	3	0.3	BBBBB
scaffold603	1859	1877	1881	1887	1888	G	A	A	G	T	2	0.2	BABBB
scaffold603	1859	1877	1881	1887	1888	A	G	A	G	T	1	0.1	ABBBB
scaffold447	1861	1881	1890	1894	1908	A	C	T	G	T	17	0.459459	AAAAA
scaffold447	1861	1881	1890	1894	1908	C	G	G	A	C	16	0.432432	BBBBB
scaffold447	1861	1881	1890	1894	1908	C	G	G	A	T	3	0.081081	BBBBA
C256609	1862	1865	1868	1880	1886	C	T	G	C	C	5	0.5	AAAAA
C256609	1862	1865	1868	1880	1886	T	C	T	T	T	4	0.4	BBBBB
C256609	1865	1868	1880	1886	1889	T	G	C	C	T	5	0.5	AAAAA
C256609	1865	1868	1880	1886	1889	C	T	T	T	G	4	0.4	BBBBB
C256609	1868	1880	1886	1889	1891	G	C	C	T	A	5	0.5	AAAAA
C256609	1868	1880	1886	1889	1891	T	T	T	G	T	4	0.4	BBBBB
C256609	1880	1886	1889	1891	1900	C	C	T	A	G	5	0.5	AAAAA
C256609	1880	1886	1889	1891	1900	T	T	G	T	T	4	0.4	BBBBB
scaffold447	1881	1890	1894	1908	1930	G	G	A	C	T	7	0.411765	AAAAA
scaffold447	1881	1890	1894	1908	1930	G	G	A	C	C	6	0.352941	AAAAB
scaffold447	1881	1890	1894	1908	1930	C	T	G	T	C	2	0.117647	BBBBB
scaffold447	1881	1890	1894	1908	1930	G	G	A	T	C	1	0.058824	AAABB
C256609	1886	1889	1891	1900	1916	C	T	A	G	C	5	0.5	AAAAA
C256609	1886	1889	1891	1900	1916	T	G	T	T	T	4	0.4	BBBBB
C256609	1889	1891	1900	1916	1919	T	A	G	C	C	6	0.545455	AAAAA
C256609	1889	1891	1900	1916	1919	G	T	T	T	T	4	0.363636	BBBBB
scaffold447	1890	1894	1908	1930	1935	G	A	C	T	G	6	0.352941	AAAAA
scaffold447	1890	1894	1908	1930	1935	G	A	C	C	C	6	0.352941	AAABB
scaffold447	1890	1894	1908	1930	1935	T	G	T	C	G	1	0.058824	BBBBA
[truncated: 97,652 more rows]

## Sheet: BS05xBS17-BS05
chr	pos1	pos2	pos3	pos4	pos5	base1	base2	base3	base4	base5	count	freq	haplotype
C172587	41	51	111	118	121	A	C	A	T	T	6	0.461538	AAAAA
C172587	41	51	111	118	121	G	C	A	T	T	2	0.153846	BAAAA
C172587	41	51	111	118	121	G	C	A	C	C	2	0.153846	BAABB
C172587	41	51	111	118	121	G	C	G	C	C	3	0.230769	BABBB
C165303	70	71	73	82	84	T	G	A	T	T	8	0.533333	AAAAA
C165303	70	71	73	82	84	A	T	G	A	A	7	0.466667	BBBBB
C165303	71	73	82	84	97	G	A	T	T	G	8	0.533333	AAAAA
C165303	71	73	82	84	97	T	G	A	A	A	7	0.466667	BBBBB
C176933	71	84	90	97	101	A	C	A	A	T	8	0.380952	AAAAA
C176933	71	84	90	97	101	A	T	A	A	T	2	0.095238	ABAAA
C176933	71	84	90	97	101	G	C	A	A	T	1	0.047619	BAAAA
C176933	71	84	90	97	101	G	C	A	G	T	3	0.142857	BAABA
C176933	71	84	90	97	101	G	T	C	G	C	6	0.285714	BBBBB
C165303	73	82	84	97	98	A	T	T	G	T	8	0.533333	AAAAA
C165303	73	82	84	97	98	G	A	A	A	G	7	0.466667	BBBBB
C165303	82	84	97	98	100	T	T	G	T	A	8	0.533333	AAAAA
C165303	82	84	97	98	100	A	A	A	G	G	7	0.466667	BBBBB
C165303	84	97	98	100	118	T	G	T	A	C	8	0.533333	AAAAA
C165303	84	97	98	100	118	A	A	G	G	T	7	0.466667	BBBBB
C176933	84	90	97	101	102	T	C	G	C	A	14	0.482759	AAAAA
C176933	84	90	97	101	102	T	A	A	T	T	2	0.068966	ABBBB
C176933	84	90	97	101	102	C	A	A	T	T	9	0.310345	BBBBB
C205629	90	113	168	169	180	T	G	T	C	G	5	0.555556	AAAAA
C205629	90	113	168	169	180	T	G	C	T	G	1	0.111111	AABBA
C205629	90	113	168	169	180	C	A	C	T	A	3	0.333333	BBBBB
scaffold771	104	110	159	165	172	A	A	T	A	A	9	0.333333	AAAAA
scaffold771	104	110	159	165	172	A	G	T	A	A	1	0.037037	ABAAA
scaffold771	104	110	159	165	172	G	A	C	C	C	8	0.296296	BABBB
scaffold771	104	110	159	165	172	G	G	T	A	A	5	0.185185	BBAAA
scaffold209	114	139	143	144	168	G	T	T	A	C	11	0.578947	AAAAA
scaffold209	114	139	143	144	168	T	C	T	A	C	2	0.105263	BBAAA
scaffold209	114	139	143	144	168	T	C	C	T	A	2	0.105263	BBBBB
scaffold414	116	173	200	284	314	G	G	T	T	G	3	0.375	AAAAA
scaffold414	116	173	200	284	314	G	A	C	C	G	1	0.125	ABBBA
scaffold414	116	173	200	284	314	A	G	C	T	A	2	0.25	BABAB
scaffold414	116	173	200	284	314	A	A	T	C	A	1	0.125	BBABB
scaffold414	116	173	200	284	314	A	A	C	T	A	1	0.125	BBBAB
C222357	129	156	157	234	242	G	C	C	T	A	10	0.588235	AAAAA
C222357	129	156	157	234	242	A	T	G	G	A	7	0.411765	BBBBA
C236377	135	147	149	152	175	G	A	T	A	A	28	0.595745	AAAAA
C236377	135	147	149	152	175	A	G	C	T	G	19	0.404255	BBBBB
scaffold116	136	138	140	141	156	C	G	A	T	C	5	0.555556	AAAAA
scaffold116	136	138	140	141	156	T	A	G	C	T	4	0.444444	BBBBB
scaffold209	139	143	144	168	195	T	T	A	C	T	11	0.314286	AAAAA
scaffold209	139	143	144	168	195	T	C	T	A	T	3	0.085714	ABBBA
scaffold209	139	143	144	168	195	C	T	A	C	T	2	0.057143	BAAAA
scaffold209	139	143	144	168	195	C	C	T	C	C	4	0.114286	BBBAB
scaffold209	139	143	144	168	195	C	C	T	A	T	3	0.085714	BBBBA
scaffold209	139	143	144	168	195	C	C	T	A	C	10	0.285714	BBBBB
scaffold209	143	144	168	195	272	C	T	A	C	G	7	0.368421	AAAAA
scaffold209	143	144	168	195	272	C	T	A	C	A	3	0.157895	AAAAB
scaffold209	143	144	168	195	272	C	T	A	T	G	3	0.157895	AAABA
scaffold209	143	144	168	195	272	C	T	A	T	A	2	0.105263	AAABB
scaffold209	143	144	168	195	272	C	T	C	C	A	3	0.157895	AABAB
scaffold209	143	144	168	195	272	T	A	C	T	G	1	0.052632	BBBBA
C236377	147	149	152	175	203	G	C	T	G	G	21	0.488372	AAAAA
C236377	147	149	152	175	203	G	C	T	A	A	2	0.046512	AAABB
C236377	147	149	152	175	203	A	T	A	A	A	20	0.465116	BBBBB
scaffold398	148	254	266	268	297	C	A	T	A	A	1	1	AAAAA
C236377	149	152	175	203	206	C	T	G	G	G	21	0.488372	AAAAA
C236377	149	152	175	203	206	C	T	A	A	G	2	0.046512	AABBA
C236377	149	152	175	203	206	T	A	A	A	C	20	0.465116	BBBBB
scaffold701	174	314	339	345	348	C	T	C	T	T	2	0.5	AAAAA
scaffold701	174	314	339	345	348	A	T	T	C	G	1	0.25	BABBB
scaffold701	174	314	339	345	348	A	C	T	C	G	1	0.25	BBBBB
C230545	193	211	221	232	249	T	C	G	G	A	32	0.516129	AAAAA
C230545	193	211	221	232	249	T	T	G	G	A	1	0.016129	ABAAA
C230545	193	211	221	232	249	C	C	G	G	A	2	0.032258	BAAAA
C230545	193	211	221	232	249	C	C	T	T	T	2	0.032258	BABBB
C230545	193	211	221	232	249	C	T	G	G	A	1	0.016129	BBAAA
C230545	193	211	221	232	249	C	T	T	T	T	22	0.354839	BBBBB
scaffold193	198	200	239	245	248	C	T	A	A	A	16	0.5	AAAAA
scaffold193	198	200	239	245	248	G	G	T	C	G	14	0.4375	BBBBB
scaffold193	200	239	245	248	259	T	A	A	A	T	16	0.5	AAAAA
scaffold193	200	239	245	248	259	G	T	C	G	G	14	0.4375	BBBBB
C230545	211	221	232	249	253	C	G	G	A	G	37	0.440476	AAAAA
C230545	211	221	232	249	253	C	G	G	A	A	2	0.02381	AAAAB
C230545	211	221	232	249	253	C	T	T	T	A	5	0.059524	ABBBB
C230545	211	221	232	249	253	T	G	G	A	G	5	0.059524	BAAAA
C230545	211	221	232	249	253	T	G	G	A	A	1	0.011905	BAAAB
C230545	211	221	232	249	253	T	T	T	T	A	31	0.369048	BBBBB
C225215	214	216	234	236	237	T	C	A	T	G	6	0.5	AAAAA
C225215	214	216	234	236	237	T	C	A	A	G	1	0.083333	AAABA
C225215	214	216	234	236	237	A	T	G	A	C	5	0.416667	BBBBB
C225215	216	234	236	237	243	C	A	T	G	G	6	0.5	AAAAA
C225215	216	234	236	237	243	C	A	A	G	G	1	0.083333	AABAA
C225215	216	234	236	237	243	T	G	A	C	C	5	0.416667	BBBBB
C230545	221	232	249	253	267	G	G	A	G	C	39	0.448276	AAAAA
C230545	221	232	249	253	267	G	G	A	A	C	4	0.045977	AAABA
C230545	221	232	249	253	267	T	T	T	A	A	36	0.413793	BBBBB
C230545	232	249	253	267	275	G	A	G	C	A	43	0.438776	AAAAA
C230545	232	249	253	267	275	G	A	A	C	A	1	0.010204	AABAA
C230545	232	249	253	267	275	G	A	A	C	G	3	0.030612	AABAB
C230545	232	249	253	267	275	T	A	A	A	A	1	0.010204	BABBA
C230545	232	249	253	267	275	T	T	A	A	G	42	0.428571	BBBBB
scaffold193	239	245	248	259	266	T	C	G	G	G	8	0.5	AAAAA
scaffold193	239	245	248	259	266	T	C	G	G	T	7	0.4375	AAAAB
scaffold193	245	248	259	266	273	C	G	G	G	A	8	0.5	AAAAA
scaffold193	245	248	259	266	273	C	G	G	T	G	7	0.4375	AAABB
scaffold193	248	259	266	273	288	G	G	G	A	G	8	0.571429	AAAAA
scaffold193	248	259	266	273	288	G	G	T	G	A	6	0.428571	AABBB
C230545	249	253	267	275	299	A	G	C	A	C	43	0.447917	AAAAA
C230545	249	253	267	275	299	A	A	C	A	C	2	0.020833	ABAAA
C230545	249	253	267	275	299	A	A	C	G	C	4	0.041667	ABABA
C230545	249	253	267	275	299	T	A	A	G	G	39	0.40625	BBBBB
C230545	253	267	275	299	396	G	C	A	C	C	17	0.293103	AAAAA
C230545	253	267	275	299	396	G	C	A	C	T	8	0.137931	AAAAB
C230545	253	267	275	299	396	A	C	G	C	C	3	0.051724	BABAA
C230545	253	267	275	299	396	A	A	G	G	C	8	0.137931	BBBBA
C230545	253	267	275	299	396	A	A	G	G	T	17	0.293103	BBBBB
scaffold398	254	266	268	297	300	A	T	A	T	G	8	0.533333	AAAAA
scaffold398	254	266	268	297	300	A	T	A	A	A	3	0.2	AAABB
scaffold398	254	266	268	297	300	C	T	A	A	A	1	0.066667	BAABB
scaffold398	254	266	268	297	300	C	C	G	A	A	2	0.133333	BBBBB
C257627	255	271	279	394	396	T	T	G	T	G	12	1	AAAAA
scaffold193	266	273	288	431	435	G	A	G	T	T	1	1	AAAAA
scaffold398	266	268	297	300	312	T	A	T	G	T	8	0.571429	AAAAA
scaffold398	266	268	297	300	312	T	A	A	A	A	3	0.214286	AABBB
scaffold398	266	268	297	300	312	C	A	A	A	A	1	0.071429	BABBB
scaffold398	266	268	297	300	312	C	G	A	A	A	2	0.142857	BBBBB
scaffold398	268	297	300	312	330	A	T	G	T	T	9	0.6	AAAAA
scaffold398	268	297	300	312	330	A	A	A	A	T	2	0.133333	ABBBA
scaffold398	268	297	300	312	330	A	A	A	A	A	2	0.133333	ABBBB
scaffold398	268	297	300	312	330	G	A	A	A	A	2	0.133333	BBBBB
C257627	271	279	394	396	397	T	G	T	G	C	12	1	AAAAA
C257627	279	394	396	397	398	G	T	G	C	A	12	1	AAAAA
scaffold398	297	300	312	330	339	T	G	T	T	T	9	0.5625	AAAAA
scaffold398	297	300	312	330	339	A	A	A	T	A	2	0.125	BBBAB
scaffold398	297	300	312	330	339	A	A	A	A	A	4	0.25	BBBBB
scaffold398	300	312	330	339	351	G	T	T	T	A	9	0.5625	AAAAA
scaffold398	300	312	330	339	351	A	A	T	A	G	3	0.1875	BBABB
scaffold398	300	312	330	339	351	A	A	A	A	G	4	0.25	BBBBB
scaffold398	312	330	339	351	354	T	T	T	A	A	9	0.5625	AAAAA
scaffold398	312	330	339	351	354	A	T	A	G	G	2	0.125	BABBB
scaffold398	312	330	339	351	354	A	A	A	G	A	1	0.0625	BBBBA
scaffold398	312	330	339	351	354	A	A	A	G	G	3	0.1875	BBBBB
scaffold701	314	339	345	348	357	C	T	C	G	C	25	0.294118	AAAAA
scaffold701	314	339	345	348	357	C	C	T	T	T	18	0.211765	ABBBB
scaffold701	314	339	345	348	357	T	T	C	G	C	23	0.270588	BAAAA
scaffold701	314	339	345	348	357	T	C	T	T	T	19	0.223529	BBBBB
scaffold398	330	339	351	354	357	T	T	A	A	A	9	0.375	AAAAA
scaffold398	330	339	351	354	357	T	A	G	G	A	2	0.083333	ABBBA
scaffold398	330	339	351	354	357	A	A	G	A	G	2	0.083333	BBBAB
scaffold398	330	339	351	354	357	A	A	G	G	A	1	0.041667	BBBBA
scaffold398	330	339	351	354	357	A	A	G	G	G	9	0.375	BBBBB
scaffold398	339	351	354	357	369	T	A	A	A	T	10	0.384615	AAAAA
scaffold398	339	351	354	357	369	T	A	A	A	C	2	0.076923	AAAAB
scaffold398	339	351	354	357	369	A	G	A	G	T	2	0.076923	BBABA
scaffold398	339	351	354	357	369	A	G	G	A	T	1	0.038462	BBBAA
scaffold398	339	351	354	357	369	A	G	G	G	C	10	0.384615	BBBBB
scaffold701	339	345	348	357	363	T	C	G	C	A	49	0.563218	AAAAA
scaffold701	339	345	348	357	363	C	T	T	T	G	38	0.436782	BBBBB
scaffold701	345	348	357	363	396	C	G	C	A	T	34	0.523077	AAAAA
scaffold701	345	348	357	363	396	T	T	T	G	C	30	0.461538	BBBBB
scaffold701	348	357	363	396	403	G	C	A	T	A	32	0.542373	AAAAA
scaffold701	348	357	363	396	403	T	T	G	C	C	26	0.440678	BBBBB
scaffold398	351	354	357	369	378	G	G	G	C	A	10	0.384615	AAAAA
scaffold398	351	354	357	369	378	G	G	A	T	A	1	0.038462	AABBA
scaffold398	351	354	357	369	378	G	A	G	T	A	2	0.076923	ABABA
scaffold398	351	354	357	369	378	A	A	A	C	T	2	0.076923	BBBAB
scaffold398	351	354	357	369	378	A	A	A	T	T	10	0.384615	BBBBB
scaffold398	354	357	369	378	391	A	A	T	T	G	10	0.4	AAAAA
scaffold398	354	357	369	378	391	A	A	C	T	G	2	0.08	AABAA
scaffold398	354	357	369	378	391	A	G	T	A	G	2	0.08	ABABA
scaffold398	354	357	369	378	391	G	A	T	A	A	1	0.04	BAABB
scaffold398	354	357	369	378	391	G	G	C	A	A	9	0.36	BBBBB
scaffold398	357	369	378	391	393	A	T	T	G	T	11	0.458333	AAAAA
scaffold398	357	369	378	391	393	A	T	A	A	C	1	0.041667	AABBB
scaffold398	357	369	378	391	393	A	C	T	G	T	1	0.041667	ABAAA
scaffold398	357	369	378	391	393	G	T	A	G	C	2	0.083333	BABAB
scaffold398	357	369	378	391	393	G	C	A	A	C	9	0.375	BBBBB
scaffold398	369	378	391	393	395	C	A	A	C	G	12	0.444444	AAAAA
scaffold398	369	378	391	393	395	C	T	G	T	A	1	0.037037	ABBBB
scaffold398	369	378	391	393	395	T	A	A	C	G	1	0.037037	BAAAA
scaffold398	369	378	391	393	395	T	A	G	C	G	2	0.074074	BABAA
scaffold398	369	378	391	393	395	T	T	G	T	A	11	0.407407	BBBBB
scaffold398	378	391	393	395	397	A	A	C	G	C	13	0.464286	AAAAA
scaffold398	378	391	393	395	397	A	G	C	G	C	3	0.107143	ABAAA
scaffold398	378	391	393	395	397	T	G	T	A	T	12	0.428571	BBBBB
scaffold36	388	389	390	399	430	T	A	T	T	T	7	0.538462	AAAAA
scaffold36	388	389	390	399	430	A	G	G	G	T	2	0.153846	BBBBA
scaffold36	388	389	390	399	430	A	G	G	G	C	4	0.307692	BBBBB
scaffold398	391	393	395	397	402	G	T	A	T	T	12	0.428571	AAAAA
scaffold398	391	393	395	397	402	G	C	G	C	C	3	0.107143	ABBBB
scaffold398	391	393	395	397	402	A	C	G	C	T	1	0.035714	BBBBA
scaffold398	391	393	395	397	402	A	C	G	C	C	12	0.428571	BBBBB
scaffold398	393	395	397	402	429	C	G	C	C	A	13	0.541667	AAAAA
scaffold398	393	395	397	402	429	C	G	C	T	A	1	0.041667	AAABA
scaffold398	393	395	397	402	429	T	A	T	T	T	10	0.416667	BBBBB
C257627	394	396	397	398	399	T	G	C	A	C	17	0.586207	AAAAA
C257627	394	396	397	398	399	C	T	T	G	T	12	0.413793	BBBBB
scaffold398	395	397	402	429	435	G	C	C	A	A	10	0.434783	AAAAA
scaffold398	395	397	402	429	435	G	C	C	A	T	2	0.086957	AAAAB
scaffold398	395	397	402	429	435	G	C	T	A	T	1	0.043478	AABAB
scaffold398	395	397	402	429	435	A	T	T	T	T	9	0.391304	BBBBB
C257627	396	397	398	399	404	G	C	A	C	C	17	0.586207	AAAAA
C257627	396	397	398	399	404	T	T	G	T	T	12	0.413793	BBBBB
C257627	397	398	399	404	406	C	A	C	C	G	17	0.586207	AAAAA
C257627	397	398	399	404	406	T	G	T	T	A	12	0.413793	BBBBB
scaffold398	397	402	429	435	453	C	C	A	A	C	9	0.473684	AAAAA
scaffold398	397	402	429	435	453	C	C	A	T	T	2	0.105263	AAABB
scaffold398	397	402	429	435	453	C	T	A	T	T	1	0.052632	ABABB
scaffold398	397	402	429	435	453	T	T	T	T	T	6	0.315789	BBBBB
scaffold282	400	404	422	529	550	A	C	C	C	A	1	1	AAAAA
scaffold398	402	429	435	453	517	T	T	T	T	G	3	0.272727	AAAAA
scaffold398	402	429	435	453	517	T	A	T	T	G	1	0.090909	ABAAA
scaffold398	402	429	435	453	517	C	A	T	T	A	1	0.090909	BBAAB
scaffold398	402	429	435	453	517	C	A	A	C	G	2	0.181818	BBBBA
scaffold398	402	429	435	453	517	C	A	A	C	A	3	0.272727	BBBBB
scaffold398	429	435	453	517	558	A	A	C	A	C	3	0.6	AAAAA
scaffold398	429	435	453	517	558	T	T	T	G	T	2	0.4	BBBBB
scaffold105	452	549	655	661	669	C	A	G	C	A	1	1	AAAAA
scaffold109	472	533	562	648	659	T	C	C	A	G	2	0.4	AAAAA
scaffold109	472	533	562	648	659	T	C	C	G	G	1	0.2	AAABA
scaffold109	472	533	562	648	659	C	G	T	G	G	1	0.2	BBBBA
scaffold109	472	533	562	648	659	C	G	T	G	A	1	0.2	BBBBB
scaffold156	480	492	511	530	535	C	G	A	C	T	3	0.5	AAAAA
scaffold156	480	492	511	530	535	C	G	A	A	G	2	0.333333	AAABB
scaffold156	480	492	511	530	535	C	G	G	A	G	1	0.166667	AABBB
scaffold156	492	511	530	535	536	G	A	C	T	T	3	0.25	AAAAA
scaffold156	492	511	530	535	536	G	A	A	G	A	2	0.166667	AABBB
scaffold156	492	511	530	535	536	G	G	A	G	A	1	0.083333	ABBBB
scaffold156	492	511	530	535	536	A	A	A	G	A	1	0.083333	BABBB
scaffold156	492	511	530	535	536	A	G	C	T	T	3	0.25	BBAAA
scaffold156	492	511	530	535	536	A	G	A	G	A	1	0.083333	BBBBB
scaffold156	511	530	535	536	539	G	C	T	T	A	3	0.25	AAAAA
scaffold156	511	530	535	536	539	G	A	G	A	C	2	0.166667	ABBBB
scaffold156	511	530	535	536	539	A	C	T	T	A	3	0.25	BAAAA
scaffold156	511	530	535	536	539	A	A	G	A	C	3	0.25	BBBBB
scaffold156	530	535	536	539	541	C	T	T	A	C	6	0.5	AAAAA
scaffold156	530	535	536	539	541	A	G	A	C	T	5	0.416667	BBBBB
scaffold591	573	576	578	581	585	T	G	G	G	C	5	0.454545	AAAAA
scaffold591	573	576	578	581	585	C	T	A	T	T	5	0.454545	BBBBB
scaffold591	576	578	581	585	588	T	A	T	T	G	5	0.454545	AAAAA
scaffold591	576	578	581	585	588	G	G	G	C	C	5	0.454545	BBBBB
scaffold591	578	581	585	588	598	A	T	T	G	G	6	0.545455	AAAAA
scaffold591	578	581	585	588	598	G	G	C	C	A	5	0.454545	BBBBB
C241519	600	630	639	741	764	G	C	C	G	T	1	0.333333	AAAAA
C237609	601	643	646	649	655	T	C	T	A	A	4	0.4	AAAAA
C237609	601	643	646	649	655	C	C	T	A	A	2	0.2	BAAAA
C237609	601	643	646	649	655	C	T	C	G	G	4	0.4	BBBBB
C241519	630	639	741	764	768	T	T	A	G	A	1	0.2	AAAAA
C241519	630	639	741	764	768	C	C	A	T	T	1	0.2	BBABB
C241519	630	639	741	764	768	C	C	G	T	T	1	0.2	BBBBB
scaffold119	631	638	690	695	715	T	A	T	T	A	2	0.666667	AAAAA
scaffold119	631	638	690	695	715	T	G	T	A	G	1	0.333333	ABABB
scaffold119	638	690	695	715	749	A	T	T	A	T	1	1	AAAAA
C241519	639	741	764	768	780	T	G	G	A	T	11	0.733333	AAAAA
C241519	639	741	764	768	780	T	A	G	A	T	2	0.133333	ABAAA
C241519	639	741	764	768	780	C	G	T	T	A	1	0.066667	BABBB
C241519	639	741	764	768	780	C	A	T	T	A	1	0.066667	BBBBB
C237609	643	646	649	655	661	T	C	G	G	A	8	0.533333	AAAAA
C237609	643	646	649	655	661	C	T	A	A	G	6	0.4	BBBBB
C237609	646	649	655	661	703	C	G	G	A	C	8	0.533333	AAAAA
C237609	646	649	655	661	703	T	A	A	G	C	1	0.066667	BBBBA
C237609	646	649	655	661	703	T	A	A	G	T	5	0.333333	BBBBB
C237609	649	655	661	703	710	G	G	A	C	G	8	0.571429	AAAAA
C237609	649	655	661	703	710	A	A	G	C	A	1	0.071429	BBBAB
C237609	649	655	661	703	710	A	A	G	T	G	2	0.142857	BBBBA
C237609	649	655	661	703	710	A	A	G	T	A	2	0.142857	BBBBB
C237609	655	661	703	710	722	G	A	C	G	G	8	0.571429	AAAAA
C237609	655	661	703	710	722	A	G	C	A	G	1	0.071429	BBABA
C237609	655	661	703	710	722	A	G	T	G	A	2	0.142857	BBBAB
C237609	655	661	703	710	722	A	G	T	A	A	2	0.142857	BBBBB
scaffold795	688	714	723	729	736	T	T	A	G	G	6	0.5	AAAAA
scaffold795	688	714	723	729	736	C	T	A	G	G	5	0.416667	BAAAA
scaffold119	690	695	715	749	754	C	A	G	C	A	2	0.4	AAAAA
scaffold119	690	695	715	749	754	C	T	A	C	T	1	0.2	ABBAB
scaffold119	690	695	715	749	754	T	A	G	T	A	1	0.2	BAABA
scaffold119	690	695	715	749	754	T	T	A	T	T	1	0.2	BBBBB
scaffold795	714	723	729	736	750	T	A	G	G	G	11	0.55	AAAAA
scaffold795	714	723	729	736	750	C	T	A	A	A	9	0.45	BBBBB
C241519	741	764	768	780	798	G	T	T	A	G	31	0.455882	AAAAA
C241519	741	764	768	780	798	G	G	A	T	A	23	0.338235	ABBBB
C241519	741	764	768	780	798	A	T	T	A	G	4	0.058824	BAAAA
C241519	741	764	768	780	798	A	G	A	T	A	6	0.088235	BBBBB
C241519	764	768	780	798	804	G	A	T	A	G	28	0.571429	AAAAA
C241519	764	768	780	798	804	G	A	T	A	A	14	0.285714	AAAAB
C241519	764	768	780	798	804	T	T	A	G	A	5	0.102041	BBBBB
scaffold372	804	817	822	938	940	G	G	A	A	C	1	0.5	AAAAA
scaffold372	804	817	822	938	940	A	G	G	A	C	1	0.5	BABAA
scaffold540	824	896	971	976	995	G	C	C	T	A	4	1	AAAAA
scaffold469	825	827	850	851	852	A	A	G	T	C	9	0.5	AAAAA
scaffold469	825	827	850	851	852	A	A	A	C	A	9	0.5	AABBB
scaffold469	827	850	851	852	904	A	G	T	C	A	7	0.636364	AAAAA
scaffold469	827	850	851	852	904	A	A	C	A	A	4	0.363636	ABBBA
scaffold469	850	851	852	904	906	G	T	C	A	A	7	0.636364	AAAAA
scaffold469	850	851	852	904	906	A	C	A	A	A	4	0.363636	BBBAA
scaffold469	851	852	904	906	907	T	C	A	A	C	7	0.636364	AAAAA
scaffold469	851	852	904	906	907	C	A	A	A	C	4	0.363636	BBAAA
scaffold469	852	904	906	907	908	C	A	A	C	A	7	0.636364	AAAAA
scaffold469	852	904	906	907	908	A	A	A	C	A	4	0.363636	BAAAA
scaffold289	856	862	872	877	886	C	A	T	C	A	2	0.181818	AAAAA
scaffold289	856	862	872	877	886	C	A	T	C	G	1	0.090909	AAAAB
scaffold289	856	862	872	877	886	C	A	C	G	G	1	0.090909	AABBB
scaffold289	856	862	872	877	886	C	G	C	C	A	1	0.090909	ABBAA
scaffold289	856	862	872	877	886	C	G	C	G	A	1	0.090909	ABBBA
scaffold289	856	862	872	877	886	C	G	C	G	G	1	0.090909	ABBBB
scaffold289	856	862	872	877	886	T	A	T	C	A	1	0.090909	BAAAA
scaffold289	856	862	872	877	886	T	G	T	G	A	1	0.090909	BBABA
scaffold289	856	862	872	877	886	T	G	C	G	G	1	0.090909	BBBBB
scaffold289	862	872	877	886	895	A	T	C	A	A	3	0.272727	AAAAA
scaffold289	862	872	877	886	895	A	T	C	G	A	1	0.090909	AAABA
scaffold289	862	872	877	886	895	A	C	G	G	A	1	0.090909	ABBBA
scaffold289	862	872	877	886	895	G	T	G	A	A	1	0.090909	BABAA
scaffold289	862	872	877	886	895	G	C	C	A	C	1	0.090909	BBAAB
scaffold289	862	872	877	886	895	G	C	G	A	C	1	0.090909	BBBAB
scaffold289	862	872	877	886	895	G	C	G	G	A	2	0.181818	BBBBA
scaffold289	872	877	886	895	946	T	C	A	A	T	2	0.2	AAAAA
scaffold289	872	877	886	895	946	T	C	A	A	C	1	0.1	AAAAB
scaffold289	872	877	886	895	946	T	C	G	A	T	1	0.1	AABAA
scaffold289	872	877	886	895	946	T	G	A	A	C	1	0.1	ABAAB
scaffold289	872	877	886	895	946	C	G	A	C	C	1	0.1	BBABB
scaffold289	872	877	886	895	946	C	G	G	A	T	1	0.1	BBBAA
scaffold289	872	877	886	895	946	C	G	G	A	C	2	0.2	BBBAB
scaffold289	877	886	895	946	1024	G	G	A	C	T	1	0.5	AAAAA
scaffold540	896	971	976	995	1025	C	C	T	A	C	6	0.428571	AAAAA
scaffold540	896	971	976	995	1025	C	C	G	G	T	4	0.285714	AABBB
scaffold540	896	971	976	995	1025	T	C	G	G	T	3	0.214286	BABBB
scaffold540	896	971	976	995	1025	T	T	T	A	C	1	0.071429	BBAAA
scaffold469	904	906	907	908	913	A	A	C	A	T	15	0.576923	AAAAA
scaffold469	904	906	907	908	913	T	G	T	C	C	11	0.423077	BBBBB
scaffold469	906	907	908	913	919	G	T	C	C	C	11	0.52381	AAAAA
scaffold469	906	907	908	913	919	A	C	A	T	T	10	0.47619	BBBBB
scaffold469	907	908	913	919	922	T	C	C	C	G	11	0.52381	AAAAA
scaffold469	907	908	913	919	922	C	A	T	T	A	10	0.47619	BBBBB
scaffold289	946	1024	1156	1159	1162	T	C	C	C	G	1	1	AAAAA
C254907	959	961	980	1086	1095	C	A	G	A	C	7	0.538462	AAAAA
C254907	959	961	980	1086	1095	T	C	G	A	C	2	0.153846	BBAAA
C254907	959	961	980	1086	1095	T	C	A	G	T	4	0.307692	BBBBB
scaffold540	971	976	995	1025	1161	C	G	G	T	A	1	1	AAAAA
C254907	980	1086	1095	1125	1137	A	G	T	C	C	6	1	AAAAA
scaffold134	1019	1020	1029	1058	1083	A	A	T	T	A	4	0.5	AAAAA
scaffold134	1019	1020	1029	1058	1083	A	G	T	C	G	1	0.125	ABABB
scaffold134	1019	1020	1029	1058	1083	C	G	C	C	G	3	0.375	BBBBB
scaffold134	1020	1029	1058	1083	1180	A	T	T	A	A	3	0.75	AAAAA
scaffold134	1020	1029	1058	1083	1180	G	T	C	G	A	1	0.25	BABBA
scaffold155	1032	1038	1041	1044	1047	T	T	A	T	T	6	0.6	AAAAA
scaffold155	1032	1038	1041	1044	1047	C	C	G	C	C	4	0.4	BBBBB
scaffold183	1036	1055	1057	1061	1067	T	G	C	G	C	13	0.5	AAAAA
scaffold183	1036	1055	1057	1061	1067	C	A	T	C	G	13	0.5	BBBBB
scaffold155	1038	1041	1044	1047	1050	T	A	T	T	T	6	0.6	AAAAA
scaffold155	1038	1041	1044	1047	1050	C	G	C	C	C	4	0.4	BBBBB
scaffold155	1041	1044	1047	1050	1125	A	T	T	T	A	3	1	AAAAA
C248501	1049	1054	1078	1126	1164	T	C	T	T	G	1	1	AAAAA
C248501	1054	1078	1126	1164	1168	C	T	T	G	C	1	1	AAAAA
scaffold183	1055	1057	1061	1067	1069	G	C	G	C	T	18	0.545455	AAAAA
scaffold183	1055	1057	1061	1067	1069	A	T	C	G	G	15	0.454545	BBBBB
scaffold183	1057	1061	1067	1069	1073	C	G	C	T	T	18	0.545455	AAAAA
scaffold183	1057	1061	1067	1069	1073	T	C	G	G	G	15	0.454545	BBBBB
scaffold183	1061	1067	1069	1073	1076	G	C	T	T	T	18	0.545455	AAAAA
scaffold183	1061	1067	1069	1073	1076	C	G	G	G	G	15	0.454545	BBBBB
C248501	1078	1126	1164	1168	1174	T	T	G	C	A	1	0.5	AAAAA
scaffold316	1092	1213	1235	1236	1288	G	A	C	C	T	2	1	AAAAA
scaffold117	1097	1110	1131	1146	1157	A	T	A	C	G	9	0.473684	AAAAA
scaffold117	1097	1110	1131	1146	1157	A	C	A	C	G	7	0.368421	ABAAA
scaffold117	1097	1110	1131	1146	1157	T	C	G	C	G	1	0.052632	BBBAA
scaffold117	1097	1110	1131	1146	1157	T	C	G	T	A	1	0.052632	BBBBB
scaffold548	1124	1125	1129	1145	1146	C	A	C	T	C	6	0.6	AAAAA
scaffold548	1124	1125	1129	1145	1146	T	G	T	C	A	4	0.4	BBBBB
scaffold548	1125	1129	1145	1146	1149	A	C	T	C	C	6	0.6	AAAAA
scaffold548	1125	1129	1145	1146	1149	G	T	C	A	A	4	0.4	BBBBB
C248501	1126	1164	1168	1174	1175	T	G	C	A	C	8	0.5	AAAAA
C248501	1126	1164	1168	1174	1175	A	C	T	T	T	5	0.3125	BBBBB
scaffold548	1129	1145	1146	1149	1152	C	T	C	C	C	6	0.6	AAAAA
scaffold548	1129	1145	1146	1149	1152	T	C	A	A	T	4	0.4	BBBBB
scaffold548	1145	1146	1149	1152	1154	T	C	C	C	A	7	0.583333	AAAAA
scaffold548	1145	1146	1149	1152	1154	C	A	A	T	G	5	0.416667	BBBBB
scaffold184	1146	1149	1153	1155	1167	T	T	T	A	A	36	0.433735	AAAAA
scaffold184	1146	1149	1153	1155	1167	T	C	A	G	G	4	0.048193	ABBBB
scaffold184	1146	1149	1153	1155	1167	C	C	A	A	G	1	0.012048	BBBAB
scaffold184	1146	1149	1153	1155	1167	C	C	A	G	G	36	0.433735	BBBBB
scaffold548	1146	1149	1152	1154	1155	C	C	C	A	G	7	0.583333	AAAAA
scaffold548	1146	1149	1152	1154	1155	A	A	T	G	A	5	0.416667	BBBBB
scaffold184	1149	1153	1155	1167	1170	C	A	G	G	C	41	0.488095	AAAAA
scaffold184	1149	1153	1155	1167	1170	C	A	A	G	C	1	0.011905	AABAA
scaffold184	1149	1153	1155	1167	1170	T	T	A	A	T	36	0.428571	BBBBB
scaffold548	1149	1152	1154	1155	1161	C	C	A	G	C	7	0.583333	AAAAA
scaffold548	1149	1152	1154	1155	1161	A	T	G	A	A	5	0.416667	BBBBB
scaffold184	1153	1155	1167	1170	1177	A	G	G	C	C	41	0.488095	AAAAA
scaffold184	1153	1155	1167	1170	1177	A	A	G	C	C	1	0.011905	ABAAA
scaffold184	1153	1155	1167	1170	1177	T	A	A	T	T	36	0.428571	BBBBB
scaffold184	1155	1167	1170	1177	1179	G	G	C	C	G	41	0.488095	AAAAA
scaffold184	1155	1167	1170	1177	1179	A	G	C	C	G	1	0.011905	BAAAA
scaffold184	1155	1167	1170	1177	1179	A	A	T	C	T	6	0.071429	BBBAB
scaffold184	1155	1167	1170	1177	1179	A	A	T	T	T	36	0.428571	BBBBB
scaffold540	1161	1182	1187	1204	1210	T	C	C	G	G	3	0.25	AAAAA
scaffold540	1161	1182	1187	1204	1210	T	C	T	G	G	1	0.083333	AABAA
scaffold540	1161	1182	1187	1204	1210	T	C	T	A	G	1	0.083333	AABBA
scaffold540	1161	1182	1187	1204	1210	T	T	T	G	A	2	0.166667	ABBAB
scaffold540	1161	1182	1187	1204	1210	T	T	T	A	A	2	0.166667	ABBBB
scaffold540	1161	1182	1187	1204	1210	A	C	C	G	G	1	0.083333	BAAAA
scaffold540	1161	1182	1187	1204	1210	A	C	C	A	G	1	0.083333	BAABA
C248501	1164	1168	1174	1175	1180	G	C	A	C	T	9	0.529412	AAAAA
C248501	1164	1168	1174	1175	1180	C	T	T	T	G	7	0.411765	BBBBB
scaffold184	1167	1170	1177	1179	1216	G	C	C	G	G	35	0.486111	AAAAA
scaffold184	1167	1170	1177	1179	1216	G	C	C	G	A	9	0.125	AAAAB
scaffold184	1167	1170	1177	1179	1216	A	T	C	T	A	5	0.069444	BBABB
scaffold184	1167	1170	1177	1179	1216	A	T	T	T	A	23	0.319444	BBBBB
C248501	1168	1174	1175	1180	1184	C	A	C	T	A	10	0.555556	AAAAA
C248501	1168	1174	1175	1180	1184	T	T	T	G	G	7	0.388889	BBBBB
C248501	1174	1175	1180	1184	1186	A	C	T	A	C	10	0.555556	AAAAA
C248501	1174	1175	1180	1184	1186	T	T	G	G	T	7	0.388889	BBBBB
C248501	1175	1180	1184	1186	1192	C	T	A	C	C	6	0.6	AAAAA
C248501	1175	1180	1184	1186	1192	C	T	A	C	T	4	0.4	AAAAB
scaffold467	1177	1293	1330	1348	1377	A	C	A	G	A	1	1	AAAAA
scaffold462	1178	1192	1193	1196	1199	A	A	G	C	A	36	0.444444	AAAAA
scaffold462	1178	1192	1193	1196	1199	A	G	A	T	T	11	0.135802	ABBBB
scaffold462	1178	1192	1193	1196	1199	G	G	A	T	T	34	0.419753	BBBBB
C248501	1180	1184	1186	1192	1195	T	A	C	C	G	6	0.6	AAAAA
C248501	1180	1184	1186	1192	1195	T	A	C	T	C	4	0.4	AAABB
scaffold540	1182	1187	1204	1210	1211	T	T	A	A	A	4	0.285714	AAAAA
scaffold540	1182	1187	1204	1210	1211	T	T	G	A	G	2	0.142857	AABAB
scaffold540	1182	1187	1204	1210	1211	T	T	G	G	G	1	0.071429	AABBB
scaffold540	1182	1187	1204	1210	1211	C	T	A	G	G	1	0.071429	BAABB
scaffold540	1182	1187	1204	1210	1211	C	T	G	G	G	1	0.071429	BABBB
scaffold540	1182	1187	1204	1210	1211	C	C	A	G	G	1	0.071429	BBABB
scaffold540	1182	1187	1204	1210	1211	C	C	G	G	G	4	0.285714	BBBBB
C248501	1184	1186	1192	1195	1204	A	C	C	G	C	4	0.363636	AAAAA
C248501	1184	1186	1192	1195	1204	A	C	C	G	T	2	0.181818	AAAAB
C248501	1184	1186	1192	1195	1204	A	C	T	C	C	3	0.272727	AABBA
C248501	1184	1186	1192	1195	1204	A	C	T	C	T	1	0.090909	AABBB
C248501	1186	1192	1195	1204	1240	C	T	C	C	C	3	0.272727	AAAAA
C248501	1186	1192	1195	1204	1240	C	T	C	T	C	1	0.090909	AAABA
C248501	1186	1192	1195	1204	1240	C	C	G	C	C	3	0.272727	ABBAA
C248501	1186	1192	1195	1204	1240	C	C	G	C	A	1	0.090909	ABBAB
C248501	1186	1192	1195	1204	1240	C	C	G	T	C	2	0.181818	ABBBA
scaffold540	1187	1204	1210	1211	1213	C	G	G	G	C	5	0.333333	AAAAA
scaffold540	1187	1204	1210	1211	1213	C	A	G	G	C	1	0.066667	ABAAA
scaffold540	1187	1204	1210	1211	1213	T	G	G	G	C	2	0.133333	BAAAA
scaffold540	1187	1204	1210	1211	1213	T	G	A	G	C	2	0.133333	BABAA
scaffold540	1187	1204	1210	1211	1213	T	A	G	G	C	1	0.066667	BBAAA
scaffold540	1187	1204	1210	1211	1213	T	A	A	A	T	4	0.266667	BBBBB
scaffold462	1192	1193	1196	1199	1204	G	A	T	T	G	46	0.560976	AAAAA
scaffold462	1192	1193	1196	1199	1204	A	G	C	A	A	36	0.439024	BBBBB
scaffold462	1193	1196	1199	1204	1247	A	T	T	G	T	44	0.594595	AAAAA
scaffold462	1193	1196	1199	1204	1247	G	C	A	A	C	30	0.405405	BBBBB
scaffold462	1196	1199	1204	1247	1269	T	T	G	T	A	28	0.509091	AAAAA
scaffold462	1196	1199	1204	1247	1269	C	A	A	C	G	27	0.490909	BBBBB
scaffold462	1199	1204	1247	1269	1271	T	G	T	A	C	28	0.528302	AAAAA
scaffold462	1199	1204	1247	1269	1271	A	A	C	G	A	24	0.45283	BBBBB
scaffold462	1204	1247	1269	1271	1279	G	T	A	C	A	26	0.52	AAAAA
scaffold462	1204	1247	1269	1271	1279	A	C	G	A	G	23	0.46	BBBBB
scaffold540	1204	1210	1211	1213	1217	A	A	A	T	A	9	0.45	AAAAA
scaffold540	1204	1210	1211	1213	1217	A	G	G	C	G	2	0.1	ABBBB
scaffold540	1204	1210	1211	1213	1217	G	A	G	C	G	2	0.1	BABBB
scaffold540	1204	1210	1211	1213	1217	G	G	G	C	A	1	0.05	BBBBA
scaffold540	1204	1210	1211	1213	1217	G	G	G	C	G	6	0.3	BBBBB
scaffold540	1210	1211	1213	1217	1220	G	G	C	G	A	9	0.45	AAAAA
scaffold540	1210	1211	1213	1217	1220	A	G	C	G	A	2	0.1	BAAAA
scaffold540	1210	1211	1213	1217	1220	A	A	T	A	T	9	0.45	BBBBB
scaffold540	1211	1213	1217	1220	1223	G	C	G	A	G	10	0.526316	AAAAA
scaffold540	1211	1213	1217	1220	1223	A	T	A	T	A	9	0.473684	BBBBB
scaffold316	1213	1235	1236	1288	1351	T	C	C	C	T	3	0.6	AAAAA
scaffold316	1213	1235	1236	1288	1351	T	C	C	C	C	1	0.2	AAAAB
scaffold316	1213	1235	1236	1288	1351	A	C	C	C	C	1	0.2	BAAAB
scaffold540	1213	1217	1220	1223	1228	C	G	A	G	C	10	0.526316	AAAAA
scaffold540	1213	1217	1220	1223	1228	T	A	T	A	T	9	0.473684	BBBBB
scaffold540	1217	1220	1223	1228	1229	G	A	G	C	T	10	0.526316	AAAAA
scaffold540	1217	1220	1223	1228	1229	A	T	A	T	A	9	0.473684	BBBBB
scaffold540	1220	1223	1228	1229	1232	A	G	C	T	T	10	0.526316	AAAAA
scaffold540	1220	1223	1228	1229	1232	T	A	T	A	A	9	0.473684	BBBBB
scaffold540	1223	1228	1229	1232	1235	G	C	T	T	T	10	0.526316	AAAAA
scaffold540	1223	1228	1229	1232	1235	A	T	A	A	C	9	0.473684	BBBBB
scaffold540	1228	1229	1232	1235	1253	C	T	T	T	T	10	0.526316	AAAAA
scaffold540	1228	1229	1232	1235	1253	T	A	A	C	A	9	0.473684	BBBBB
scaffold540	1229	1232	1235	1253	1256	A	A	C	A	A	9	0.529412	AAAAA
scaffold540	1229	1232	1235	1253	1256	T	T	T	T	T	8	0.470588	BBBBB
scaffold258	1231	1252	1270	1283	1291	T	C	T	C	C	3	0.375	AAAAA
scaffold258	1231	1252	1270	1283	1291	C	C	T	C	C	1	0.125	BAAAA
scaffold258	1231	1252	1270	1283	1291	C	C	T	T	T	1	0.125	BAABB
scaffold258	1231	1252	1270	1283	1291	C	G	C	T	C	1	0.125	BBBBA
scaffold258	1231	1252	1270	1283	1291	C	G	C	T	T	2	0.25	BBBBB
scaffold540	1232	1235	1253	1256	1261	A	C	A	A	C	9	0.529412	AAAAA
scaffold540	1232	1235	1253	1256	1261	T	T	T	T	T	8	0.470588	BBBBB
scaffold540	1235	1253	1256	1261	1268	C	A	A	C	T	10	0.555556	AAAAA
scaffold540	1235	1253	1256	1261	1268	T	T	T	T	A	8	0.444444	BBBBB
scaffold462	1247	1269	1271	1279	1294	T	A	C	A	G	34	0.539683	AAAAA
scaffold462	1247	1269	1271	1279	1294	C	G	A	G	A	28	0.444444	BBBBB
scaffold258	1252	1270	1283	1291	1345	C	T	C	C	C	3	0.5	AAAAA
scaffold258	1252	1270	1283	1291	1345	C	T	T	T	C	1	0.166667	AABBA
scaffold258	1252	1270	1283	1291	1345	G	C	T	C	A	1	0.166667	BBBAB
scaffold258	1252	1270	1283	1291	1345	G	C	T	T	A	1	0.166667	BBBBB
scaffold540	1253	1256	1261	1268	1277	A	A	C	T	T	10	0.555556	AAAAA
scaffold540	1253	1256	1261	1268	1277	T	T	T	A	C	8	0.444444	BBBBB
scaffold540	1256	1261	1268	1277	1286	A	C	T	T	T	9	0.5625	AAAAA
scaffold540	1256	1261	1268	1277	1286	T	T	A	C	A	7	0.4375	BBBBB
scaffold540	1261	1268	1277	1286	1289	C	T	T	T	A	9	0.5625	AAAAA
scaffold540	1261	1268	1277	1286	1289	T	A	C	A	G	7	0.4375	BBBBB
scaffold540	1268	1277	1286	1289	1298	T	T	T	A	T	9	0.6	AAAAA
scaffold540	1268	1277	1286	1289	1298	A	C	A	G	G	6	0.4	BBBBB
scaffold462	1269	1271	1279	1294	1298	A	C	A	G	G	35	0.530303	AAAAA
scaffold462	1269	1271	1279	1294	1298	G	A	G	A	A	30	0.454545	BBBBB
scaffold258	1270	1283	1291	1345	1445	T	C	C	C	A	1	1	AAAAA
scaffold462	1271	1279	1294	1298	1301	C	A	G	G	T	35	0.530303	AAAAA
scaffold462	1271	1279	1294	1298	1301	A	G	A	A	A	30	0.454545	BBBBB
scaffold540	1277	1286	1289	1298	1303	T	T	A	T	T	9	0.6	AAAAA
scaffold540	1277	1286	1289	1298	1303	C	A	G	G	G	6	0.4	BBBBB
scaffold462	1279	1294	1298	1301	1303	A	G	G	T	T	35	0.530303	AAAAA
scaffold462	1279	1294	1298	1301	1303	G	A	A	A	C	31	0.469697	BBBBB
scaffold258	1283	1291	1345	1445	1460	T	T	C	A	T	1	1	AAAAA
scaffold462	1294	1298	1301	1303	1304	G	G	T	T	C	36	0.537313	AAAAA
scaffold462	1294	1298	1301	1303	1304	A	A	A	C	T	31	0.462687	BBBBB
scaffold462	1298	1301	1303	1304	1306	G	T	T	C	C	36	0.537313	AAAAA
scaffold462	1298	1301	1303	1304	1306	A	A	C	T	T	31	0.462687	BBBBB
scaffold462	1301	1303	1304	1306	1310	T	T	C	C	T	33	0.515625	AAAAA
scaffold462	1301	1303	1304	1306	1310	A	C	T	T	C	31	0.484375	BBBBB
scaffold462	1303	1304	1306	1310	1312	C	T	T	C	C	31	0.516667	AAAAA
scaffold462	1303	1304	1306	1310	1312	T	C	C	T	A	25	0.416667	BBBBB
scaffold462	1304	1306	1310	1312	1316	T	T	C	C	T	31	0.516667	AAAAA
scaffold462	1304	1306	1310	1312	1316	C	C	T	A	A	25	0.416667	BBBBB
scaffold462	1306	1310	1312	1316	1327	T	C	C	T	C	31	0.534483	AAAAA
scaffold462	1306	1310	1312	1316	1327	C	T	A	A	T	23	0.396552	BBBBB
scaffold462	1310	1312	1316	1327	1440	T	A	A	T	G	8	0.727273	AAAAA
scaffold462	1316	1327	1440	1469	1470	A	T	G	C	T	2	1	AAAAA
scaffold462	1327	1440	1469	1470	1471	T	G	C	T	G	2	1	AAAAA
scaffold293	1358	1387	1452	1480	1482	T	G	A	G	T	3	0.1875	AAAAA
scaffold293	1358	1387	1452	1480	1482	T	G	G	G	T	2	0.125	AABAA
scaffold293	1358	1387	1452	1480	1482	T	G	G	A	C	1	0.0625	AABBB
scaffold293	1358	1387	1452	1480	1482	T	A	A	G	T	3	0.1875	ABAAA
scaffold293	1358	1387	1452	1480	1482	C	G	A	A	C	1	0.0625	BAABB
scaffold293	1358	1387	1452	1480	1482	C	G	G	A	T	1	0.0625	BABBA
scaffold293	1358	1387	1452	1480	1482	C	G	G	A	C	3	0.1875	BABBB
scaffold293	1358	1387	1452	1480	1482	C	A	A	G	C	1	0.0625	BBAAB
scaffold293	1358	1387	1452	1480	1482	C	A	G	G	C	1	0.0625	BBBAB
scaffold462	1440	1469	1470	1471	1472	A	G	C	A	A	22	0.709677	AAAAA
scaffold462	1440	1469	1470	1471	1472	G	C	T	G	G	8	0.258065	BBBBB
scaffold462	1469	1470	1471	1472	1487	G	C	A	A	A	22	0.52381	AAAAA
scaffold462	1469	1470	1471	1472	1487	C	T	G	G	T	19	0.452381	BBBBB
scaffold462	1470	1471	1472	1487	1494	C	A	A	A	T	22	0.536585	AAAAA
scaffold462	1470	1471	1472	1487	1494	T	G	G	T	C	18	0.439024	BBBBB
scaffold462	1471	1472	1487	1494	1502	A	A	A	T	A	22	0.536585	AAAAA
scaffold462	1471	1472	1487	1494	1502	G	G	T	C	C	18	0.439024	BBBBB
scaffold462	1472	1487	1494	1502	1505	A	A	T	A	A	22	0.55	AAAAA
scaffold462	1472	1487	1494	1502	1505	G	T	C	C	G	17	0.425	BBBBB
C256609	1484	1487	1517	1523	1533	C	C	C	C	C	12	0.6	AAAAA
C256609	1484	1487	1517	1523	1533	T	T	T	T	T	8	0.4	BBBBB
C256609	1487	1517	1523	1533	1534	C	C	C	C	G	9	0.45	AAAAA
C256609	1487	1517	1523	1533	1534	C	C	C	C	T	3	0.15	AAAAB
C256609	1487	1517	1523	1533	1534	T	T	T	T	T	8	0.4	BBBBB
scaffold462	1487	1494	1502	1505	1509	A	T	A	A	C	23	0.522727	AAAAA
scaffold462	1487	1494	1502	1505	1509	T	C	C	G	T	19	0.431818	BBBBB
C256609	1517	1523	1533	1534	1541	T	T	T	T	T	9	0.428571	AAAAA
C256609	1517	1523	1533	1534	1541	C	C	C	T	C	3	0.142857	BBBAB
C256609	1517	1523	1533	1534	1541	C	C	C	G	C	9	0.428571	BBBBB
C256609	1523	1533	1534	1541	1553	T	T	T	T	G	9	0.428571	AAAAA
C256609	1523	1533	1534	1541	1553	C	C	T	C	A	3	0.142857	BBABB
C256609	1523	1533	1534	1541	1553	C	C	G	C	A	9	0.428571	BBBBB
C256609	1533	1534	1541	1553	1628	T	T	T	G	G	7	0.4375	AAAAA
C256609	1533	1534	1541	1553	1628	C	T	C	A	A	3	0.1875	BABBB
C256609	1533	1534	1541	1553	1628	C	G	C	A	A	6	0.375	BBBBB
C256609	1534	1541	1553	1628	1637	T	T	G	G	T	7	0.538462	AAAAA
C256609	1534	1541	1553	1628	1637	T	C	A	A	C	3	0.230769	ABBBB
C256609	1534	1541	1553	1628	1637	G	C	A	A	C	3	0.230769	BBBBB
C256609	1541	1553	1628	1637	1646	T	G	G	T	G	11	0.611111	AAAAA
C256609	1541	1553	1628	1637	1646	C	A	A	C	C	6	0.333333	BBBBB
C256609	1553	1628	1637	1646	1652	G	G	T	G	T	11	0.55	AAAAA
C256609	1553	1628	1637	1646	1652	A	A	C	C	C	8	0.4	BBBBB
scaffold360	1682	1685	1798	1829	1838	C	T	C	C	T	3	0.75	AAAAA
scaffold360	1682	1685	1798	1829	1838	T	C	T	A	A	1	0.25	BBBBB
scaffold664	1760	1764	1770	1771	1799	G	T	C	G	G	2	0.25	AAAAA
scaffold664	1760	1764	1770	1771	1799	G	T	C	A	G	1	0.125	AAABA
scaffold664	1760	1764	1770	1771	1799	G	C	T	G	G	1	0.125	ABBAA
scaffold664	1760	1764	1770	1771	1799	A	T	C	A	A	2	0.25	BAABB
scaffold664	1760	1764	1770	1771	1799	A	T	T	A	A	1	0.125	BABBB
scaffold664	1760	1764	1770	1771	1799	A	C	C	A	A	1	0.125	BBABB
scaffold664	1764	1770	1771	1799	1847	T	T	A	A	G	1	0.333333	AAAAA
scaffold664	1764	1770	1771	1799	1847	T	C	A	A	G	1	0.333333	ABAAA
scaffold664	1764	1770	1771	1799	1847	C	T	G	G	A	1	0.333333	BABBB
scaffold603	1859	1877	1881	1887	1888	A	A	G	T	A	4	0.4	AAAAA
scaffold603	1859	1877	1881	1887	1888	A	G	A	G	T	1	0.1	ABBBB
scaffold603	1859	1877	1881	1887	1888	G	A	A	G	T	2	0.2	BABBB
scaffold603	1859	1877	1881	1887	1888	G	G	A	G	T	3	0.3	BBBBB
scaffold447	1861	1881	1890	1894	1908	A	C	T	G	T	17	0.459459	AAAAA
scaffold447	1861	1881	1890	1894	1908	C	G	G	A	T	3	0.081081	BBBBA
scaffold447	1861	1881	1890	1894	1908	C	G	G	A	C	16	0.432432	BBBBB
C256609	1862	1865	1868	1880	1886	C	T	G	C	C	5	0.5	AAAAA
C256609	1862	1865	1868	1880	1886	T	C	T	T	T	4	0.4	BBBBB
C256609	1865	1868	1880	1886	1889	T	G	C	C	T	5	0.5	AAAAA
C256609	1865	1868	1880	1886	1889	C	T	T	T	G	4	0.4	BBBBB
C256609	1868	1880	1886	1889	1891	G	C	C	T	A	5	0.5	AAAAA
C256609	1868	1880	1886	1889	1891	T	T	T	G	T	4	0.4	BBBBB
C256609	1880	1886	1889	1891	1900	C	C	T	A	G	5	0.5	AAAAA
C256609	1880	1886	1889	1891	1900	T	T	G	T	T	4	0.4	BBBBB
scaffold447	1881	1890	1894	1908	1930	G	G	A	C	T	7	0.411765	AAAAA
scaffold447	1881	1890	1894	1908	1930	G	G	A	C	C	6	0.352941	AAAAB
scaffold447	1881	1890	1894	1908	1930	G	G	A	T	C	1	0.058824	AAABB
scaffold447	1881	1890	1894	1908	1930	C	T	G	T	C	2	0.117647	BBBBB
C256609	1886	1889	1891	1900	1916	C	T	A	G	C	5	0.5	AAAAA
C256609	1886	1889	1891	1900	1916	T	G	T	T	T	4	0.4	BBBBB
C256609	1889	1891	1900	1916	1919	T	A	G	C	C	6	0.545455	AAAAA
C256609	1889	1891	1900	1916	1919	G	T	T	T	T	4	0.363636	BBBBB
scaffold447	1890	1894	1908	1930	1935	G	A	C	T	G	6	0.352941	AAAAA
scaffold447	1890	1894	1908	1930	1935	G	A	C	T	C	1	0.058824	AAAAB
scaffold447	1890	1894	1908	1930	1935	G	A	C	C	C	6	0.352941	AAABB
scaffold447	1890	1894	1908	1930	1935	G	A	T	T	G	1	0.058824	AABAA
scaffold447	1890	1894	1908	1930	1935	G	A	T	C	C	1	0.058824	AABBB
scaffold447	1890	1894	1908	1930	1935	T	G	T	C	G	1	0.058824	BBBBA
C256609	1891	1900	1916	1919	1933	T	T	T	T	C	5	0.5	AAAAA
C256609	1891	1900	1916	1919	1933	A	G	C	C	T	5	0.5	BBBBB
scaffold447	1894	1908	1930	1935	1937	A	C	T	G	T	6	0.352941	AAAAA
scaffold447	1894	1908	1930	1935	1937	A	C	T	C	G	1	0.058824	AAABB
scaffold447	1894	1908	1930	1935	1937	A	C	C	C	G	6	0.352941	AABBB
scaffold447	1894	1908	1930	1935	1937	A	T	T	G	T	1	0.058824	ABAAA
scaffold447	1894	1908	1930	1935	1937	A	T	C	C	G	1	0.058824	ABBBB
C256609	1900	1916	1919	1933	1934	G	C	C	T	G	5	0.5	AAAAA
C256609	1900	1916	1919	1933	1934	T	T	T	C	G	1	0.1	BBBBA
C256609	1900	1916	1919	1933	1934	T	T	T	C	C	4	0.4	BBBBB
scaffold447	1908	1930	1935	1937	2096	T	T	G	T	C	1	1	AAAAA
C256609	1916	1919	1933	1934	1937	C	C	T	G	T	5	0.5	AAAAA
C256609	1916	1919	1933	1934	1937	T	T	C	G	T	1	0.1	BBBAA
C256609	1916	1919	1933	1934	1937	T	T	C	C	C	4	0.4	BBBBB
C256609	1919	1933	1934	1937	1938	C	T	G	T	G	5	0.5	AAAAA
C256609	1919	1933	1934	1937	1938	T	C	G	T	G	1	0.1	BBAAA
C256609	1919	1933	1934	1937	1938	T	C	C	C	A	4	0.4	BBBBB
scaffold48	1921	1972	1997	1999	2023	G	T	T	T	T	2	1	AAAAA
C256609	1933	1934	1937	1938	1940	T	G	T	G	A	5	0.5	AAAAA
C256609	1933	1934	1937	1938	1940	C	G	T	G	A	1	0.1	BAAAA
C256609	1933	1934	1937	1938	1940	C	C	C	A	G	4	0.4	BBBBB
scaffold404	1933	1993	2014	2033	2038	G	T	T	A	G	13	0.382353	AAAAA
scaffold404	1933	1993	2014	2033	2038	G	G	T	A	G	12	0.352941	ABAAA
scaffold404	1933	1993	2014	2033	2038	T	T	C	G	T	4	0.117647	BABBB
scaffold404	1933	1993	2014	2033	2038	T	G	C	G	T	3	0.088235	BBBBB
C256609	1934	1937	1938	1940	1943	G	T	G	A	A	5	0.5	AAAAA
C256609	1934	1937	1938	1940	1943	G	T	G	A	G	1	0.1	AAAAB
C256609	1934	1937	1938	1940	1943	C	C	A	G	G	4	0.4	BBBBB
C256609	1937	1938	1940	1943	1946	T	G	A	A	T	5	0.5	AAAAA
C256609	1937	1938	1940	1943	1946	T	G	A	G	T	1	0.1	AAABA
C256609	1937	1938	1940	1943	1946	C	A	G	G	G	4	0.4	BBBBB
C256609	1938	1940	1943	1946	1952	G	A	A	T	T	5	0.5	AAAAA
C256609	1938	1940	1943	1946	1952	G	A	G	T	C	1	0.1	AABAB
C256609	1938	1940	1943	1946	1952	A	G	G	G	C	4	0.4	BBBBB
C260191	1939	1947	1950	1963	1979	A	C	A	T	G	17	0.472222	AAAAA
C260191	1939	1947	1950	1963	1979	G	C	G	T	G	1	0.027778	BABAA
C260191	1939	1947	1950	1963	1979	G	T	G	C	A	16	0.444444	BBBBB
C256609	1940	1943	1946	1952	1955	A	A	T	T	C	5	0.5	AAAAA
C256609	1940	1943	1946	1952	1955	A	G	T	C	T	1	0.1	ABABB
C256609	1940	1943	1946	1952	1955	G	G	G	C	T	4	0.4	BBBBB
C256609	1943	1946	1952	1955	1961	A	T	T	C	C	5	0.5	AAAAA
C256609	1943	1946	1952	1955	1961	G	T	C	T	T	1	0.1	BABBB
C256609	1943	1946	1952	1955	1961	G	G	C	T	T	4	0.4	BBBBB
C256609	1946	1952	1955	1961	1963	T	T	C	C	C	5	0.5	AAAAA
C256609	1946	1952	1955	1961	1963	T	C	T	T	C	1	0.1	ABBBA
C256609	1946	1952	1955	1961	1963	G	C	T	T	T	4	0.4	BBBBB
C260191	1947	1950	1963	1979	1980	C	A	T	G	G	17	0.5	AAAAA
C260191	1947	1950	1963	1979	1980	C	G	T	G	A	1	0.029412	ABAAB
C260191	1947	1950	1963	1979	1980	T	G	C	A	A	16	0.470588	BBBBB
C260191	1950	1963	1979	1980	2027	G	C	A	A	G	13	0.619048	AAAAA
C260191	1950	1963	1979	1980	2027	A	T	G	G	A	8	0.380952	BBBBB
C260191	1963	1979	1980	2027	2035	C	A	A	G	G	14	0.636364	AAAAA
C260191	1963	1979	1980	2027	2035	T	G	G	A	A	8	0.363636	BBBBB
scaffold48	1972	1997	1999	2023	2024	T	T	T	T	T	2	0.285714	AAAAA
scaffold48	1972	1997	1999	2023	2024	T	T	C	A	C	1	0.142857	AABBB
scaffold48	1972	1997	1999	2023	2024	T	C	T	T	T	1	0.142857	ABAAA
scaffold48	1972	1997	1999	2023	2024	T	C	C	A	C	1	0.142857	ABBBB
scaffold48	1972	1997	1999	2023	2024	C	C	T	A	C	2	0.285714	BBABB
C260191	1979	1980	2027	2035	2038	A	A	G	G	G	14	0.636364	AAAAA
C260191	1979	1980	2027	2035	2038	G	G	A	A	G	2	0.090909	BBBBA
C260191	1979	1980	2027	2035	2038	G	G	A	A	A	6	0.272727	BBBBB
C260191	1980	2027	2035	2038	2071	A	G	G	G	A	14	0.636364	AAAAA
C260191	1980	2027	2035	2038	2071	G	A	A	G	G	2	0.090909	BBBAB
C260191	1980	2027	2035	2038	2071	G	A	A	A	G	6	0.272727	BBBBB
scaffold161	1991	1992	1996	2006	2020	T	G	T	T	A	6	0.461538	AAAAA
scaffold161	1991	1992	1996	2006	2020	C	G	C	C	T	1	0.076923	BABBB
scaffold161	1991	1992	1996	2006	2020	C	A	C	C	T	6	0.461538	BBBBB
scaffold161	1992	1996	2006	2020	2024	A	C	C	T	G	6	0.5	AAAAA
scaffold161	1992	1996	2006	2020	2024	G	C	C	T	G	1	0.083333	BAAAA
scaffold161	1992	1996	2006	2020	2024	G	T	T	A	C	5	0.416667	BBBBB
scaffold404	1993	2014	2033	2038	2077	T	T	A	G	C	12	0.387097	AAAAA
scaffold404	1993	2014	2033	2038	2077	T	C	G	T	T	4	0.129032	ABBBB
scaffold404	1993	2014	2033	2038	2077	G	T	A	G	C	12	0.387097	BAAAA
scaffold404	1993	2014	2033	2038	2077	G	C	G	T	T	2	0.064516	BBBBB
scaffold161	1996	2006	2020	2024	2026	C	C	T	G	C	6	0.545455	AAAAA
scaffold161	1996	2006	2020	2024	2026	T	T	A	C	T	5	0.454545	BBBBB
scaffold161	2006	2020	2024	2026	2027	C	T	G	C	A	6	0.545455	AAAAA
scaffold161	2006	2020	2024	2026	2027	T	A	C	T	G	5	0.454545	BBBBB
scaffold344	2011	2023	2030	2031	2092	G	A	C	A	G	5	0.714286	AAAAA
scaffold344	2011	2023	2030	2031	2092	G	A	C	G	A	1	0.142857	AAABB
scaffold344	2011	2023	2030	2031	2092	A	G	T	G	G	1	0.142857	BBBBA
C260191	2027	2035	2038	2071	2149	G	G	G	A	A	3	1	AAAAA
scaffold122	2315	2335	2338	2344	2345	A	G	A	T	G	5	0.5	AAAAA
scaffold122	2315	2335	2338	2344	2345	G	A	G	C	A	4	0.4	BBBBB
scaffold122	2335	2338	2344	2345	2346	G	A	T	G	A	5	0.454545	AAAAA
scaffold122	2335	2338	2344	2345	2346	G	A	T	G	G	1	0.090909	AAAAB
scaffold122	2335	2338	2344	2345	2346	A	G	C	A	G	4	0.363636	BBBBB
scaffold122	2338	2344	2345	2346	2360	A	T	G	A	C	5	0.454545	AAAAA
scaffold122	2338	2344	2345	2346	2360	A	T	G	G	T	1	0.090909	AAABB
scaffold122	2338	2344	2345	2346	2360	G	C	A	G	T	4	0.363636	BBBBB
scaffold418	2406	2421	2430	2442	2445	G	G	G	C	A	9	0.5	AAAAA
scaffold418	2406	2421	2430	2442	2445	A	G	G	C	A	1	0.055556	BAAAA
scaffold418	2406	2421	2430	2442	2445	A	C	A	G	G	8	0.444444	BBBBB
scaffold289	2410	2413	2426	2429	2434	A	C	C	C	C	18	0.545455	AAAAA
scaffold289	2410	2413	2426	2429	2434	C	A	A	A	G	15	0.454545	BBBBB
scaffold289	2413	2426	2429	2434	2440	C	C	C	C	T	18	0.545455	AAAAA
scaffold289	2413	2426	2429	2434	2440	A	A	A	G	C	15	0.454545	BBBBB
scaffold418	2421	2430	2442	2445	2457	G	G	C	A	G	9	0.5	AAAAA
scaffold418	2421	2430	2442	2445	2457	C	A	G	G	T	8	0.444444	BBBBB
scaffold289	2426	2429	2434	2440	2446	C	C	C	T	C	18	0.545455	AAAAA
scaffold289	2426	2429	2434	2440	2446	A	A	G	C	A	14	0.424242	BBBBB
scaffold289	2429	2434	2440	2446	2452	C	C	T	C	G	19	0.558824	AAAAA
scaffold289	2429	2434	2440	2446	2452	A	G	C	A	A	14	0.411765	BBBBB
scaffold418	2430	2442	2445	2457	2478	G	C	A	G	T	8	0.444444	AAAAA
scaffold418	2430	2442	2445	2457	2478	A	G	G	T	G	8	0.444444	BBBBB
scaffold289	2434	2440	2446	2452	2464	C	T	C	G	C	18	0.545455	AAAAA
scaffold289	2434	2440	2446	2452	2464	G	C	A	A	G	14	0.424242	BBBBB
scaffold289	2440	2446	2452	2464	2467	T	C	G	C	G	18	0.545455	AAAAA
scaffold289	2440	2446	2452	2464	2467	C	A	A	G	A	14	0.424242	BBBBB
scaffold418	2442	2445	2457	2478	2496	C	A	G	T	C	5	0.5	AAAAA
scaffold418	2442	2445	2457	2478	2496	G	G	T	G	T	4	0.4	BBBBB
scaffold418	2445	2457	2478	2496	2497	A	G	T	C	A	5	0.5	AAAAA
scaffold418	2445	2457	2478	2496	2497	G	T	G	T	C	4	0.4	BBBBB
scaffold289	2446	2452	2464	2467	2479	C	G	C	G	A	15	0.5	AAAAA
scaffold289	2446	2452	2464	2467	2479	A	A	G	A	C	14	0.466667	BBBBB
scaffold289	2452	2464	2467	2479	2491	A	G	A	C	G	12	0.631579	AAAAA
scaffold289	2452	2464	2467	2479	2491	A	G	A	C	A	3	0.157895	AAAAB
scaffold289	2452	2464	2467	2479	2491	G	C	G	A	A	4	0.210526	BBBBB
scaffold418	2457	2478	2496	2497	2499	G	T	C	A	G	5	0.5	AAAAA
scaffold418	2457	2478	2496	2497	2499	T	G	T	C	A	4	0.4	BBBBB
scaffold289	2464	2467	2479	2491	2539	G	A	C	G	G	10	0.526316	AAAAA
scaffold289	2464	2467	2479	2491	2539	G	A	C	A	G	6	0.315789	AAABA
scaffold289	2467	2479	2491	2539	2597	A	C	A	G	C	1	1	AAAAA
scaffold418	2478	2496	2497	2499	2514	T	C	A	G	G	5	0.5	AAAAA
scaffold418	2478	2496	2497	2499	2514	G	T	C	A	C	4	0.4	BBBBB
C256609	2483	2495	2498	2513	2516	T	G	C	T	A	13	0.590909	AAAAA
C256609	2483	2495	2498	2513	2516	G	T	A	C	G	9	0.409091	BBBBB
C256609	2495	2498	2513	2516	2522	G	C	T	A	T	12	0.545455	AAAAA
C256609	2495	2498	2513	2516	2522	T	A	C	G	G	10	0.454545	BBBBB
scaffold418	2496	2497	2499	2514	2517	C	A	G	G	T	5	0.5	AAAAA
scaffold418	2496	2497	2499	2514	2517	T	C	A	C	C	4	0.4	BBBBB
C256609	2498	2513	2516	2522	2525	C	T	A	T	A	12	0.545455	AAAAA
C256609	2498	2513	2516	2522	2525	A	C	G	G	G	10	0.454545	BBBBB
C256609	2513	2516	2522	2525	2528	T	A	T	A	C	12	0.5	AAAAA
C256609	2513	2516	2522	2525	2528	C	G	G	G	T	12	0.5	BBBBB
C256609	2516	2522	2525	2528	2531	G	G	G	T	A	12	0.5	AAAAA
C256609	2516	2522	2525	2528	2531	A	T	A	C	T	12	0.5	BBBBB
scaffold406	2586	2590	2608	2655	2656	T	G	C	G	A	10	0.322581	AAAAA
scaffold406	2586	2590	2608	2655	2656	T	G	C	A	T	4	0.129032	AAABB
scaffold406	2586	2590	2608	2655	2656	T	A	A	G	A	3	0.096774	ABBAA
scaffold406	2586	2590	2608	2655	2656	C	G	A	G	A	1	0.032258	BABAA
scaffold406	2586	2590	2608	2655	2656	C	G	A	A	T	1	0.032258	BABBB
scaffold406	2586	2590	2608	2655	2656	C	A	A	G	A	3	0.096774	BBBAA
scaffold406	2586	2590	2608	2655	2656	C	A	A	G	T	2	0.064516	BBBAB
scaffold406	2586	2590	2608	2655	2656	C	A	A	A	A	1	0.032258	BBBBA
scaffold406	2586	2590	2608	2655	2656	C	A	A	A	T	6	0.193548	BBBBB
scaffold406	2590	2608	2655	2656	2733	A	A	G	A	T	5	0.454545	AAAAA
scaffold406	2590	2608	2655	2656	2733	A	A	G	A	C	1	0.090909	AAAAB
scaffold406	2590	2608	2655	2656	2733	A	A	G	T	T	2	0.181818	AAABA
scaffold406	2590	2608	2655	2656	2733	A	A	A	T	T	1	0.090909	AABBA
scaffold406	2590	2608	2655	2656	2733	A	A	A	T	C	1	0.090909	AABBB
scaffold13	2603	2722	2723	2727	2757	C	C	G	A	A	1	1	AAAAA
scaffold406	2608	2655	2656	2733	2741	A	G	A	T	G	5	0.416667	AAAAA
scaffold406	2608	2655	2656	2733	2741	A	G	A	C	G	1	0.083333	AAABA
scaffold406	2608	2655	2656	2733	2741	A	G	T	T	G	2	0.166667	AABAA
scaffold406	2608	2655	2656	2733	2741	A	A	T	T	G	1	0.083333	ABBAA
scaffold406	2608	2655	2656	2733	2741	A	A	T	C	G	1	0.083333	ABBBA
scaffold406	2608	2655	2656	2733	2741	A	A	T	C	A	1	0.083333	ABBBB
scaffold238	2619	2622	2631	2634	2649	A	G	T	G	T	10	0.555556	AAAAA
scaffold238	2619	2622	2631	2634	2649	G	C	C	A	G	8	0.444444	BBBBB
scaffold238	2622	2631	2634	2649	2655	G	T	G	T	C	10	0.555556	AAAAA
scaffold238	2622	2631	2634	2649	2655	C	C	A	G	T	8	0.444444	BBBBB
scaffold238	2631	2634	2649	2655	2662	T	G	T	C	C	10	0.555556	AAAAA
scaffold238	2631	2634	2649	2655	2662	C	A	G	T	A	8	0.444444	BBBBB
scaffold238	2634	2649	2655	2662	2664	G	T	C	C	C	10	0.555556	AAAAA
scaffold238	2634	2649	2655	2662	2664	A	G	T	A	G	8	0.444444	BBBBB
scaffold238	2649	2655	2662	2664	2670	T	C	C	C	T	10	0.526316	AAAAA
scaffold238	2649	2655	2662	2664	2670	G	T	A	G	G	8	0.421053	BBBBB
scaffold406	2655	2656	2733	2741	2754	G	A	T	G	A	4	0.4	AAAAA
scaffold406	2655	2656	2733	2741	2754	G	A	T	G	G	1	0.1	AAAAB
scaffold406	2655	2656	2733	2741	2754	G	A	C	G	A	1	0.1	AABAA
scaffold406	2655	2656	2733	2741	2754	G	T	T	G	G	2	0.2	ABAAB
scaffold406	2655	2656	2733	2741	2754	A	T	T	G	G	1	0.1	BBAAB
scaffold406	2655	2656	2733	2741	2754	A	T	C	A	A	1	0.1	BBBBA
scaffold406	2656	2733	2741	2754	2758	A	T	G	A	G	4	0.4	AAAAA
scaffold406	2656	2733	2741	2754	2758	A	T	G	G	G	1	0.1	AAABA
scaffold406	2656	2733	2741	2754	2758	A	C	G	A	G	1	0.1	ABAAA
scaffold406	2656	2733	2741	2754	2758	T	T	G	G	G	3	0.3	BAABA
scaffold406	2656	2733	2741	2754	2758	T	C	A	A	G	1	0.1	BBBAA
C257571	2660	2661	2677	2681	2684	G	A	T	G	A	12	0.6	AAAAA
C257571	2660	2661	2677	2681	2684	A	G	G	A	C	8	0.4	BBBBB
scaffold100	2682	2691	2727	2798	2823	A	G	A	C	G	2	0.666667	AAAAA
scaffold100	2691	2727	2798	2823	2832	G	A	T	G	G	2	0.4	AAAAA
scaffold100	2691	2727	2798	2823	2832	G	A	C	G	A	2	0.4	AABAB
scaffold13	2722	2723	2727	2757	2825	T	A	G	A	C	1	0.5	AAAAA
scaffold13	2722	2723	2727	2757	2825	C	G	A	A	T	1	0.5	BBBAB
scaffold13	2723	2727	2757	2825	2846	G	A	A	T	T	1	0.5	AAAAA
scaffold13	2723	2727	2757	2825	2846	A	G	A	C	T	1	0.5	BBABA
scaffold100	2727	2798	2823	2832	2862	T	C	C	G	C	2	0.4	AAAAA
scaffold100	2727	2798	2823	2832	2862	A	C	G	A	A	1	0.2	BABBB
scaffold100	2727	2798	2823	2832	2862	A	T	G	G	A	2	0.4	BBBAB
C255727	2750	2752	2753	2755	2759	A	G	C	G	G	104	0.562162	AAAAA
C255727	2750	2752	2753	2755	2759	G	A	C	T	A	1	0.005405	BBABB
C255727	2750	2752	2753	2755	2759	G	A	T	T	A	80	0.432432	BBBBB
C255727	2752	2753	2755	2759	2761	G	C	G	G	A	104	0.562162	AAAAA
C255727	2752	2753	2755	2759	2761	A	C	T	A	G	1	0.005405	BABBB
C255727	2752	2753	2755	2759	2761	A	T	T	A	G	80	0.432432	BBBBB
C255727	2753	2755	2759	2761	2767	C	G	G	A	T	104	0.565217	AAAAA
C255727	2753	2755	2759	2761	2767	C	T	A	G	A	1	0.005435	ABBBB
C255727	2753	2755	2759	2761	2767	T	T	A	G	A	79	0.429348	BBBBB
C255727	2755	2759	2761	2767	2779	G	G	A	T	T	91	0.526012	AAAAA
C255727	2755	2759	2761	2767	2779	G	G	A	T	C	1	0.00578	AAAAB
C255727	2755	2759	2761	2767	2779	T	A	G	A	C	81	0.468208	BBBBB
C255727	2759	2761	2767	2779	2780	G	A	T	T	C	91	0.526012	AAAAA
C255727	2759	2761	2767	2779	2780	G	A	T	C	A	1	0.00578	AAABB
C255727	2759	2761	2767	2779	2780	A	G	A	C	A	81	0.468208	BBBBB
C255727	2761	2767	2779	2780	2782	A	T	T	C	A	91	0.52	AAAAA
C255727	2761	2767	2779	2780	2782	A	T	C	A	G	1	0.005714	AABBB
C255727	2761	2767	2779	2780	2782	G	A	C	A	G	82	0.468571	BBBBB
C255727	2767	2779	2780	2782	2785	T	T	C	A	C	92	0.522727	AAAAA
C255727	2767	2779	2780	2782	2785	T	C	A	G	C	1	0.005682	ABBBA
C255727	2767	2779	2780	2782	2785	A	C	A	G	T	82	0.465909	BBBBB
scaffold201	2770	2776	2779	2783	2785	G	C	G	C	C	19	0.558824	AAAAA
scaffold201	2770	2776	2779	2783	2785	T	T	A	G	T	14	0.411765	BBBBB
scaffold201	2776	2779	2783	2785	2794	C	G	C	C	T	19	0.558824	AAAAA
scaffold201	2776	2779	2783	2785	2794	C	A	G	T	G	1	0.029412	ABBBB
scaffold201	2776	2779	2783	2785	2794	T	A	G	T	G	14	0.411765	BBBBB
C255727	2779	2780	2782	2785	2786	T	C	A	C	C	92	0.522727	AAAAA
C255727	2779	2780	2782	2785	2786	C	A	G	C	C	1	0.005682	BBBAA
C255727	2779	2780	2782	2785	2786	C	A	G	T	T	82	0.465909	BBBBB
scaffold201	2779	2783	2785	2794	2840	A	G	T	G	C	14	1	AAAAA
C255727	2780	2782	2785	2786	2788	C	A	C	C	G	92	0.522727	AAAAA
C255727	2780	2782	2785	2786	2788	A	G	C	C	G	1	0.005682	BBAAA
[truncated: 36,396 more rows]

## Sheet: BS5xBS17-BS17
chr	pos1	pos2	pos3	pos4	pos5	base1	base2	base3	base4	base5	count	freq	haplotype
[truncated: 42,836 more rows]

[truncated: 1 more sheets: BS05xBS17 only]
